# Supplementary material for: Proteome-Wide Identification and Comparison of Drug Pockets for Discovering New Drug Indications and Side Effects
Source: Molecules. 2025 Jan 10;30(2):260. doi: 10.3390/molecules30020260 (PMC11767986; doi:10.3390/molecules30020260)
Supplement: Supplementary file 1 [file molecules-30-00260-s001.zip › Table S1.xlsx]

## Sheet: Table S1
Table S1. The druggable protein proportion in each protein family predicted by Fpocket and PUResNetV2.
	Fpocket	PUResNetV2
Enzyme	2534/4171 (60.75%)	3323/4171 (79.67%)
TF	675/1512 (44.64%)	758/1512 (50.13%)
GPCR	781/827 (94.44%)	724/827 (87.55%)
Kinase	454/748 (60.70%)	677/748 (90.51%)
Transporter	466/518 (89.96%)	429/518 (82.82%)
Ion Channel	315/396 (79.55%)	210/396 (53.03%)
Epigenetic	125/242 (51.65%)	191/242 (78.93%)
Nuclear Receptor	41/48 (85.42%)	39/48 (81.25%)
Other	5987/11793 (50.77%)	5027/11793 (42.63%)
All	11378/20255 (56.17%)	11378/20255 (56.17%)
