# Supplementary material for: Proteome-Wide Identification and Comparison of Drug Pockets for Discovering New Drug Indications and Side Effects
Source: Molecules. 2025 Jan 10;30(2):260. doi: 10.3390/molecules30020260 (PMC11767986; doi:10.3390/molecules30020260)
Supplement: Supplementary file 1 [file molecules-30-00260-s001.zip › Table S2.xlsx]

## Sheet: Table S2
Table S2. The top 20 Tdark proteins with the highest drug scores.
UniprotID	Family	Top Drug Score
O14609	Other	0.9999
Q8N7P7	Other	0.9999
Q9UF83	Other	0.9999
A6NDP7	Other	0.9997
E9PKD4	Other	0.9997
P58550	Ion Channel	0.9997
A3KFT3	GPCR	0.9994
Q6ZRR5	Other	0.9993
Q9HCN3	Other	0.9993
Q8NGY2	GPCR	0.9989
Q6ZNA5	Enzyme	0.9985
Q8NGM9	GPCR	0.9985
Q9NZP2	GPCR	0.9985
Q8N966	Enzyme	0.9984
B2RXF0	Other	0.9983
Q6ZVX9	Other	0.9979
P63135	Enzyme	0.9977
Q9Y4A9	GPCR	0.9977
Q6NUM9	Enzyme	0.9975
Q96IV6	Enzyme	0.9973
