# Supplementary material for: Proteome-Wide Identification and Comparison of Drug Pockets for Discovering New Drug Indications and Side Effects
Source: Molecules. 2025 Jan 10;30(2):260. doi: 10.3390/molecules30020260 (PMC11767986; doi:10.3390/molecules30020260)
Supplement: Supplementary file 1 [file molecules-30-00260-s001.zip › Table S3.xlsx]

## Sheet: Table S3
Table S3. Drug repurposing and side effect intersection analysis.
Drugname	Number of side effect	MeanFrequency	Known target	Known side effect	predicted known target	Side effects of predicted known target	Predicted unknown target	Side effect of predicted unknown target	Intersection of side effects of predicted unknown targets and known targets	Number of intersection side effect	Drug group
ribavirin	242	0.789174	P30542|P55263|P22413|P49902|P20839|P12268|P11387|Q8JXU8	Abdominal distension|Abdominal pain|Gastrointestinal pain|Aggression|Alopecia|Amenorrhoea|Amnesia|Anaemia|Anger|Anorexia|Decreased appetite|Anxiety|Arthralgia|Musculoskeletal discomfort|Arthritis|Asthenia|Ataxia|Back pain|Bacterial infection|Behavior disorder|Abnormal behaviour|Bronchitis|Oral candidiasis|Candida infection|Cheilitis|Chest pain|Colitis|Confusional state|Feeling abnormal|Conjunctiv…	Q96K31|P23025|Q49A33|O43868		Q96K31|P23025|Q49A33|O43868			0	approved
nilotinib	144	0.816319	P00918|P00915|P22748|P16083|Q16790|O43570|P09619|P00519|P10721|P35218|Q9Y2D0|P43166|P12931|P06239|P07947|P06241|P29317|P04049|P15056|P36888|P07949|P07333|P16234|P06213|P45983|P08631|P07451|P23280|P53779|O60674|P41240|Q02763|P29322|P07948|P51813|Q9ULX7|P11362|O94804|P42684|Q15759|P54756|P54764|P21802|Q9UF33|P09769|P29320|Q16539|P42685|P49759|P54762|Q9HAZ1|P45984|Q08345|P54760|Q9D6N1|Q99N23|Q16620|…	Abdominal distension|Alopecia|Amnesia|Anaemia|Angina pectoris|Anorexia|Decreased appetite|Anxiety|Arrhythmia|Asthenia|Atrial fibrillation|Atrioventricular block|Back pain|Mental disorder|Neck pain|Chest pain|Infection|Confusional state|Feeling abnormal|Conjunctivitis|Connective tissue disorder|Constipation|Contusion|Cough|Dermatitis|Diabetes mellitus|Diarrhoea|Dizziness|Dysgeusia|Dyspepsia|Dyspno…	Q00535|Q9UQB9|Q13237|P08069|Q8TBZ0|P31751|Q9Y6R4|P06241|Q99640|P49760|P08887|Q8IW41|Q96LW2|Q08881|Q9Y6S9|Q9H4B4|Q13177|O14713|O15111|P49788|P48444|Q15831|Q8IWQ3|P04049|P29597|P50750|P49336|O14936|Q4L180|P04629|Q13464|P11801|P27448|Q96GD4|O15146|Q16539|P24723|Q16513|P17948|P37173|P17252|Q6P5Z2|Q96PF2|P15735|Q86SG6|Q13705|Q9UIK4|P22455|Q00536|Q5BKU9|P53779|Q15349|A2IDD5|Q9UNX4|P07949|Q8WU08|Q16816|…	Lipase increased|Dyspnoea|Tumour pain|Dyspepsia|Rash|Dysgeusia|Neuropathy|Neuropathy peripheral|Dermatitis exfoliative|Haemoglobin|Haemorrhage|Myalgia|Mucosal inflammation|Skin exfoliation|Anaemia|Nausea|Lymphopenia|Diarrhoea|Influenza like illness|Muscle spasms|Erectile dysfunction|Hypoalbuminaemia|Musculoskeletal discomfort|Decreased appetite|Alopecia|Erythema|Renal failure|Leukopenia|Cerebral …	Q00535|Q9UQB9|Q13237|P08069|Q8TBZ0|P31751|Q9Y6R4|Q99640|P49760|P08887|Q8IW41|Q96LW2|Q08881|Q9Y6S9|Q9H4B4|Q13177|O14713|O15111|P49788|P48444|Q15831|Q8IWQ3|P29597|P50750|P49336|O14936|Q4L180|P04629|Q13464|P11801|P27448|Q96GD4|O15146|P24723|Q16513|P17948|P37173|P17252|Q6P5Z2|Q96PF2|P15735|Q86SG6|Q13705|Q9UIK4|P22455|Q00536|Q5BKU9|Q15349|A2IDD5|Q9UNX4|Q8WU08|Q16816|P52564|Q6PHR2|P43250|Q14680|Q04912|…	Lipase increased|Dyspnoea|Tumour pain|Dyspepsia|Rash|Dysgeusia|Neuropathy|Neuropathy peripheral|Dermatitis exfoliative|Haemoglobin|Haemorrhage|Myalgia|Mucosal inflammation|Skin exfoliation|Anaemia|Nausea|Lymphopenia|Diarrhoea|Influenza like illness|Muscle spasms|Erectile dysfunction|Hypoalbuminaemia|Musculoskeletal discomfort|Decreased appetite|Alopecia|Erythema|Renal failure|Leukopenia|Cerebral …	Abdominal distension|Alopecia|Anaemia|Anorexia|Decreased appetite|Anxiety|Arrhythmia|Asthenia|Back pain|Chest pain|Infection|Feeling abnormal|Conjunctivitis|Connective tissue disorder|Constipation|Contusion|Cough|Dermatitis|Diarrhoea|Dizziness|Dysgeusia|Dyspepsia|Dyspnoea|Eczema|Epistaxis|Rash|Fatigue|Body temperature increased|Flatulence|Flushing|Folliculitis|Gastrointestinal disorder|Headache|H…	102	approved|investigational
topiramate	74	0.364554	Q14524|P35498|O75469|P00918|P00915|P22748|Q16790|O43570|P35218|Q9Y2D0|P43166|O24855|P23280|Q9ULX7|Q9D6N1|Q95323|P04775|P27139|P40881|Q50565|Q8N1Q1|Q99N23|P53615|Q5AJ71|P96878|Q6FTL6|B5SU02|C0IX24|Q3I4V7|A6YCJ1|P9WPJ7|Q5U9J1|P9WPJ9|P14867|P18507|P47870|P39086|Q13002|Q13003|Q16099|Q16478|P42261|P42262|P42263|P48058|Q31FD6|B2V8E3	Abdominal pain|Gastrointestinal pain|Anaemia|Anorexia|Decreased appetite|Anxiety|Arthralgia|Musculoskeletal discomfort|Ataxia|Infection|Confusional state|Feeling abnormal|Conjunctivitis|Dehydration|Depression|Diarrhoea|Diplopia|Dizziness|Dysgeusia|Dysuria|Fatigue|Asthenia|Body temperature increased|Hallucination|Headache|Haemorrhoids|Irritability|Calculus of kidney|Nephrolithiasis|Lethargy|Hypert…	Q8N1Q1|P00915|P49788|O14713|Q6IEE7|Q9Y277	Fatigue|Edema of lower extremities|Herpes zoster|Dermatitis|Mantle cell lymphoma|Bone pain|Dyspnoea|Infection|Dyspepsia|Hypotension|Nausea|Nasopharyngitis|Plasmacytoma|Oedema peripheral|Neuropathy peripheral|Myalgia|Neutropenia|Pain in extremity|Rash|Dysgeusia|Dizziness|Hypoaesthesia|Rigors|Plasma cell myeloma|Headache|Cramp muscle|Vomiting|Thrombocytopenia|Vertigo|Upper respiratory tract infecti…	P49788|O14713|Q6IEE7|Q9Y277			0	approved
alprazolam	71	0.407648	P08684|P25105|P30551|O60885|P14867|P18507|P47870|P28472|P47869|P34903|P31644	Abdominal pain|Gastrointestinal pain|Anxiety|Asthenia|Back pain|Chest pain|Cognitive disorder|Confusional state|Feeling abnormal|Constipation|Libido decreased|Disturbance in sexual arousal|Depersonalisation|Depression|Diarrhoea|Dizziness|Drowsiness|Somnolence|Dysarthria|Osteoarthritis|Dyspepsia|Rash|Dermatitis|Fatigue|Gastrointestinal disorder|Headache|Hyperventilation|Libido increased|Irritabili…	Q9H1U9|Q9Y6C7|P51531|Q9HAT1|Q15059|Q6RI45|Q9P2D7		Q9H1U9|Q9Y6C7|P51531|Q9HAT1|Q15059|Q6RI45|Q9P2D7			0	approved|illicit|investigational
dabrafenib	71	0.244428	P04049|P15056|O43353|P36897|Q13546|Q6XUX3|P10398|P01116|Q9Y572	Abdominal pain|Gastrointestinal pain|Alopecia|Anaemia|Arthralgia|Musculoskeletal discomfort|Asthenia|Back pain|Bowen's disease|Basal cell carcinoma|Constipation|Cough|Dehydration|Diarrhoea|Dizziness|Rash|Dermatitis|Fatigue|Body temperature increased|Headache|Haemorrhage|Haemoglobin|Hyperbilirubinaemia|Hypercalcaemia|Hyperglycaemia|Hyperkalaemia|Hypocalcaemia|Hypokalaemia|Hyponatraemia|Keratoacant…	Q13237|Q9UIK4|Q9P0L2|Q8IWQ3|P31751|O94768|Q8WU08|P37173|Q9BVS4|Q96RR4|Q15831|Q9Y6S9|Q13464|P49336|Q9Y2H1|Q08881|Q8NE63|Q00532|P42681|Q13131|P15735|Q13705|Q9H4B4|P53779|P37023|P04049|Q9UQB9|Q6PHR2|Q6JQN1|P23443|Q04912|P31749|P35790|Q16539|Q9Y6R4|P27361|P23458|P07949|Q6P2M8|P05129|P06213|P43250|Q8N5S9|Q15349|Q13163|Q96PF2|P21127|P07947|O94806|P50750|Q99640|P29597|Q86SG6|Q96GD4|P05771|P49760|P06241|…	Herpes zoster|Haematuria|Haemorrhage|Haemoglobin|Flatulence|Headache|Hypercholesterolaemia|Post procedural haemorrhage|Epistaxis|Contusion|Gastrointestinal haemorrhage|Alanine aminotransferase increased|Dizziness|Weight increased|Anaemia|Neutropenia|Thrombocytopenia|Haemorrhage intracranial|Tuberculosis|Urinary tract infection|Herpes zoster|Haematuria|Haemorrhage|Haemoglobin|Flatulence|Headache|H…	Q13237|Q9UIK4|Q9P0L2|Q8IWQ3|P31751|O94768|Q8WU08|P37173|Q9BVS4|Q96RR4|Q15831|Q9Y6S9|Q13464|P49336|Q9Y2H1|Q08881|Q8NE63|Q00532|P42681|Q13131|P15735|Q13705|Q9H4B4|P53779|P37023|Q9UQB9|Q6PHR2|Q6JQN1|P23443|Q04912|P31749|P35790|Q16539|Q9Y6R4|P27361|P23458|P07949|Q6P2M8|P05129|P06213|P43250|Q8N5S9|Q15349|Q13163|Q96PF2|P21127|P07947|O94806|P50750|Q99640|P29597|Q86SG6|Q96GD4|P05771|P49760|P06241|O15111|…	Herpes zoster|Haematuria|Haemorrhage|Haemoglobin|Flatulence|Headache|Hypercholesterolaemia|Post procedural haemorrhage|Epistaxis|Contusion|Gastrointestinal haemorrhage|Alanine aminotransferase increased|Dizziness|Weight increased|Anaemia|Neutropenia|Thrombocytopenia|Haemorrhage intracranial|Tuberculosis|Urinary tract infection|Herpes zoster|Haematuria|Haemorrhage|Haemoglobin|Flatulence|Headache|H…	Abdominal pain|Gastrointestinal pain|Alopecia|Anaemia|Arthralgia|Musculoskeletal discomfort|Asthenia|Back pain|Constipation|Cough|Dehydration|Diarrhoea|Dizziness|Rash|Dermatitis|Fatigue|Body temperature increased|Headache|Haemorrhage|Haemoglobin|Hyperbilirubinaemia|Hypercalcaemia|Hyperglycaemia|Hyperkalaemia|Hypocalcaemia|Hypokalaemia|Hyponatraemia|Actinic keratosis|Seborrhoeic keratosis|Leukopen…	64	approved|investigational
sorafenib	68	0.660882	P52333|P08908|P28223|P41595|P28335|P50406|P34969|P47898|P09619|P00519|P10721|P00533|P43166|P12931|P06239|P06241|P29317|P04049|P15056|P36888|P07949|P17948|P35968|P35916|P07333|P16234|P24941|P06213|P22607|P08631|P04629|Q9H1R3|P41240|Q02763|P29322|P08581|P07948|P53667|P11362|Q00535|O94804|O00444|Q9UQB9|P33981|P42684|Q15759|P54756|P54764|P21802|P27361|Q9UF33|Q9UKE5|P53778|P09769|O14965|Q9NRP7|P29320|…	Alopecia|Anaemia|Anorexia|Decreased appetite|Arthralgia|Musculoskeletal discomfort|Asthenia|Cholangitis|Cholecystitis|Infection|Constipation|Dysphagia|Dermatitis exfoliative|Diarrhoea|Dysgeusia|Dyspepsia|Dyspnoea|Rash|Dermatitis|Fatigue|Body temperature increased|Flushing|Folliculitis|Glossodynia|Cardiac failure congestive|Haemorrhage|Haemoglobin|Hypertension|Hypocalcaemia|Hypokalaemia|Hyponatrae…	P07949|Q9UIK4|Q8TBZ0|P24723|P42681|P08069|Q15349|Q15831|P11801|Q16816|Q8N5S9|O14757|P17948|O94806|P53355|P06241|Q9UQB9|P43403|Q13163|Q08881|Q04912|Q9UQ88|Q6P5Z2|P35790|P15056|P53779|Q00535|P29597|Q99640|Q9NP84|P06213|P08887|P49336|P31749|P53350|P17252|P80370|P04629|Q96RR4|Q13177|Q86SG6|P36897|P09769|Q8NE63|Q9Y6R4|Q13131|O94768|Q8TDC3|Q66GS9|P15735|Q6IEE7|P22455|Q8WU08|O15146|Q9BVS4|P54646|P45983|…	Fatigue|Hypernatraemia|Hypocalcaemia|Hyperglycaemia|Pain in extremity|Headache|Hypertension|Asthenia|Hyperkalaemia|Hypoglycaemia|Rash|Protein urine present|Dermatitis|Lipase increased|Platelet count decreased|Abdominal pain|Pruritus|Dysphonia|Nausea|Creatinine increased|Diarrhoea|Hyponatraemia|White blood cell count decreased|Mucosal inflammation|Proteinuria|Dysgeusia|Hypothyroidism|Amylase incre…	Q9UIK4|Q8TBZ0|P24723|P42681|P08069|Q15349|Q15831|P11801|Q16816|Q8N5S9|O14757|O94806|P53355|P43403|Q08881|Q04912|Q9UQ88|Q6P5Z2|P35790|P53779|P29597|Q99640|Q9NP84|P08887|P31749|P53350|P17252|P80370|Q96RR4|Q13177|Q86SG6|P36897|Q9Y6R4|Q13131|O94768|Q8TDC3|Q66GS9|P15735|Q6IEE7|P22455|Q8WU08|Q9BVS4|P54646|P45983|Q8IZL9|Q2Q1W2|Q9HAZ1|Q8NGR2|P05129|P43250|O14936|P21127|P50750|Q495M3|P23458|Q9H4B4|Q00536|…	Herpes zoster|Haematuria|Haemorrhage|Haemoglobin|Flatulence|Headache|Hypercholesterolaemia|Post procedural haemorrhage|Epistaxis|Contusion|Gastrointestinal haemorrhage|Alanine aminotransferase increased|Dizziness|Weight increased|Anaemia|Neutropenia|Thrombocytopenia|Haemorrhage intracranial|Tuberculosis|Urinary tract infection|Blister|Dermatitis bullous|Lipase increased|Dry eye|Dry skin|Insomnia|…	Alopecia|Anaemia|Anorexia|Decreased appetite|Arthralgia|Musculoskeletal discomfort|Asthenia|Infection|Constipation|Dysphagia|Diarrhoea|Dysgeusia|Dyspepsia|Dyspnoea|Rash|Dermatitis|Fatigue|Body temperature increased|Flushing|Folliculitis|Cardiac failure congestive|Haemorrhage|Haemoglobin|Hypertension|Hypocalcaemia|Hypokalaemia|Hyponatraemia|Hypothyroidism|Leukopenia|Lymphopenia|Nausea|Neutropenia|…	60	approved|investigational
gemcitabine	62	0.376774	P04818|P27707|P23921|P31350|P30085|P09884|P28340|Q07864	Alopecia|Anaemia|Anorexia|Decreased appetite|Arthralgia|Musculoskeletal discomfort|Asthenia|Back pain|Infection|Constipation|Diarrhoea|Dyspnoea|Oedema|Rash|Dermatitis|Fatigue|Body temperature increased|Headache|Haematuria|Haemorrhage|Haemoglobin|Hyperbilirubinaemia|Hyperglycaemia|Leukopenia|Lymphopenia|Nausea|Neutropenia|Paraesthesia|Pharyngitis|Proteinuria|Protein urine present|Pruritus|Shiverin…	Q7Z4T9|Q96MX0|Q4G0N8|P01135|Q99972|Q5T1A1|O43868|O95299|P27707	Anorexia|Dermatitis|Dyspepsia|Hypoglycaemia|Diarrhoea|Rash|Dysgeusia|Gastrointestinal symptom NOS|Flatulence|Abdominal distension|Abdominal bloating|Gastrointestinal disorder|Decreased appetite|Vomiting|Nausea|Infection|Purpura|Vascular purpura|Skin infection|Urticaria|Musculoskeletal discomfort|Inflammation|Myelosuppression|Hyperhidrosis|Sweating increased|Arthralgia|Renal impairment|Lymphopenia…	Q7Z4T9|Q96MX0|Q4G0N8|P01135|Q99972|Q5T1A1|O43868|O95299	Anorexia|Dermatitis|Dyspepsia|Hypoglycaemia|Diarrhoea|Rash|Dysgeusia|Gastrointestinal symptom NOS|Flatulence|Abdominal distension|Abdominal bloating|Gastrointestinal disorder|Decreased appetite|Vomiting|Nausea|Infection	Anorexia|Decreased appetite|Infection|Diarrhoea|Rash|Dermatitis|Nausea|Vomiting	8	approved
bortezomib	57	0.143865	P00918|P00915|P22748|Q16790|O43570|P00734|P35218|Q9Y2D0|P43166|P33261|Q99460|P25786|P08246|P07451|P23280|P08311|Q9ULX7|P23946|P17538|P28062|P10619|Q8N1Q1|Q99N23|P20618|P49721|P28074|P9WPJ7|A5PKW4|P19838|Q00653|Q04206|P00766|Q8IJT1|P28063|P28065|P40306	Abdominal pain|Gastrointestinal pain|Anaemia|Anorexia|Decreased appetite|Anxiety|Arthralgia|Musculoskeletal discomfort|Asthenia|Back pain|Mental disorder|Infection|Constipation|Cough|Dehydration|Diarrhoea|Dizziness|Dysgeusia|Dyspepsia|Dyspnoea|Oedema|Rash|Dermatitis|Fatigue|Body temperature increased|Headache|Herpes zoster|Hypoaesthesia|Hypotension|Plasma cell myeloma|Plasmacytoma|Cramp muscle|Mu…	A5LHX3		A5LHX3			0	approved|investigational
estradiol	48	0.420383	P31645|Q06278|P04150|Q01959|P03372|P10275|Q12791|Q92731|Q99527|P08185|P08842|P04278|P11474|O95718|P15207|P12530|Q690N0|P06211|Q62986|O08537|P19785|Q16678	Abdominal distension|Abdominal pain|Gastrointestinal pain|Arthralgia|Musculoskeletal discomfort|Back pain|Vaginal moniliasis|Vulvovaginal candidiasis|Vulvovaginal mycotic infection|Infection|Depression|Dizziness|Oedema|Rash|Dermatitis|Headache|Influenza|Leukorrhea|Vaginal discharge|Breast pain|Menstrual disorder|Metrorrhagia|Nasopharyngitis|Nausea|Pain|Pruritus|Respiratory tract infection|Sinus h…	Q86XR5|P37231|Q14541|A2IDD5|Q9Y6C7|Q9BRV8|Q9H270|P13631|Q86VH2|O75366|Q9UNX4|Q9H1U9|Q9UG22|Q3V6T2|P31512|A6NGZ8|Q5BKU9|Q8TAV0|Q6DT37|Q9BVN2|P48443|P27482|B1AJZ9|Q12852|Q8NGT5|Q96K78|P25929|Q15050|P55055|Q4L180|Q6W3E5|Q03181|P80370|Q5VZ66|P48509|Q9GZY8|Q9UFE4|P51689|Q13285|Q6UX15|P32246|O00338|O75897|Q2Q1W2|Q494V2|Q9H0W7|Q8NF67|Q96LM1|A0A1B0GWB2|O75146|P41235|Q5BJE1|O00482|Q13422|O75200|P28702|O43…	Diarrhoea|Vomiting|Abdominal pain upper|Body temperature increased|Abdominal pain|Headache|Gastrointestinal pain|Deafness|Skin ulcer|Bacterial infection|Infection|Dermatitis exfoliative|Hypercholesterolaemia|Dermatitis contact|Acne|Hyperhidrosis|Hypothyroidism|Hypersensitivity|Leukopenia|Back pain|Arthralgia|Anorexia|Flatulence|Hyperlipidaemia|Alanine aminotransferase increased|Thyroid disorder|S…	Q86XR5|P37231|Q14541|A2IDD5|Q9Y6C7|Q9BRV8|Q9H270|P13631|Q86VH2|O75366|Q9UNX4|Q9H1U9|Q9UG22|Q3V6T2|P31512|A6NGZ8|Q5BKU9|Q8TAV0|Q6DT37|Q9BVN2|P48443|P27482|B1AJZ9|Q12852|Q8NGT5|Q96K78|P25929|Q15050|P55055|Q4L180|Q6W3E5|Q03181|P80370|Q5VZ66|P48509|Q9GZY8|Q9UFE4|P51689|Q13285|Q6UX15|P32246|O00338|O75897|Q2Q1W2|Q494V2|Q9H0W7|Q8NF67|Q96LM1|A0A1B0GWB2|O75146|P41235|Q5BJE1|O00482|Q13422|O75200|P28702|O43…	Diarrhoea|Vomiting|Abdominal pain upper|Body temperature increased|Abdominal pain|Headache|Gastrointestinal pain|Deafness|Skin ulcer|Bacterial infection|Infection|Dermatitis exfoliative|Hypercholesterolaemia|Dermatitis contact|Acne|Hyperhidrosis|Hypothyroidism|Hypersensitivity|Leukopenia|Back pain|Arthralgia|Anorexia|Flatulence|Hyperlipidaemia|Alanine aminotransferase increased|Thyroid disorder|S…	Abdominal distension|Abdominal pain|Gastrointestinal pain|Arthralgia|Musculoskeletal discomfort|Back pain|Infection|Depression|Dizziness|Oedema|Rash|Dermatitis|Headache|Influenza|Leukorrhea|Vaginal discharge|Breast pain|Nasopharyngitis|Nausea|Pain|Pruritus|Respiratory tract infection|Sinusitis|Upper respiratory tract infection|Vasodilation|Vasodilation procedure|Application site reaction|Accident…	33	approved|investigational|vet_approved
axitinib	48	0.17625	P52333|P09619|P00519|P10721|P00533|P06239|P07947|P36888|P07949|P17948|P35968|P35916|P07333|P16234|P45983|P22607|P53779|P04629|O60674|Q9H1R3|P41240|Q02763|Q2M2I8|P08581|P11362|O94804|O00444|Q9UQB9|O75716|P33981|P42684|P21802|Q9UKE5|P09769|O14965|Q9NSY1|Q9Y4K4|Q9Y6R4|O14976|O43353|Q00536|Q13043|Q07912|Q9H2G2|Q96RR4|Q8N5S9|Q08345|Q02750|P36507|Q08881|P30530|Q16513|Q13188|Q9H093|Q13470|P29597|Q9NYL2|…	Abdominal pain|Gastrointestinal pain|Alopecia|Arthralgia|Musculoskeletal discomfort|Asthenia|Constipation|Cough|Diarrhoea|Dysgeusia|Dyspnoea|Rash|Dermatitis|Fatigue|Headache|Hyperglycaemia|Hyperkalaemia|Hypernatraemia|Hypertension|Hypocalcaemia|Hypoglycaemia|Hyponatraemia|Hypothyroidism|Nausea|Pain in extremity|Proteinuria|Protein urine present|Pruritus|Stomatitis|Vomiting|Weight decreased|Hypoph…	P05129|Q00532|Q969E2|Q8WU08|Q00536|P23458|P07333|P17948|O15146|Q9Y6S9|P04049|Q6PHR2|P35790|P37023|P05771|P53779|Q9BVS4|P06213|P17252|P07949|P42681|Q8N5S9|Q16513|Q96LW2|Q9UQB9|P0C263|P15056|Q9UQ88|Q86V86|P22455|Q8IZL9|P36897|Q96RR4|P49336|P31751|P07947|Q13131|P08069|Q9HAZ1|P53778|P15735|Q92772|P23443|P45983|Q8IVW4|Q13705|Q9BZL6|Q9Y6R4|P21127|Q96PF2|P09769|P43403|P31749|P11801|O14757|P49760|P58181|…	Body temperature increased|Neutropenia|Gastrointestinal pain|Asthenia|Thrombocytopenia|Nausea|Rash|Alanine aminotransferase increased|Anaemia|Diarrhoea|Fatigue|Abdominal pain|Dermatitis|Vomiting|Colitis|Dyspepsia|Cough|Weight decreased|Hypertensive crisis|Malignant hypertension|Dry skin|Electrocardiogram QT prolonged|Hypocalcaemia|Nasopharyngitis|Upper respiratory tract infection|Amylase increase…	P05129|Q00532|Q969E2|Q8WU08|P23458|O15146|Q9Y6S9|P04049|P35790|P37023|P05771|Q9BVS4|P06213|P17252|Q96LW2|P0C263|P15056|Q9UQ88|Q86V86|P22455|Q8IZL9|P36897|P49336|P31751|Q13131|P08069|Q9HAZ1|P53778|P15735|P23443|Q8IVW4|Q9BZL6|P21127|Q96PF2|P43403|P31749|P11801|O14757|P49760|P58181|Q04912|P43250|P08887|Q13627|P27448|Q9H4B4|P54646|Q9UK32|P24723|Q14680|P36896|Q13237|Q6JVE6|Q13464|Q9Y259|Q9UIK4|O94806|…	Body temperature increased|Neutropenia|Gastrointestinal pain|Asthenia|Thrombocytopenia|Nausea|Rash|Alanine aminotransferase increased|Anaemia|Diarrhoea|Fatigue|Abdominal pain|Dermatitis|Vomiting|Colitis|Dyspepsia|Cough|Weight decreased|Hypertensive crisis|Malignant hypertension|Dry skin|Electrocardiogram QT prolonged|Hypocalcaemia|Nasopharyngitis|Upper respiratory tract infection|Amylase increase…	Abdominal pain|Gastrointestinal pain|Alopecia|Arthralgia|Musculoskeletal discomfort|Asthenia|Constipation|Cough|Diarrhoea|Dysgeusia|Dyspnoea|Rash|Dermatitis|Fatigue|Headache|Hyperglycaemia|Hyperkalaemia|Hypertension|Hypocalcaemia|Hyponatraemia|Hypothyroidism|Nausea|Pain in extremity|Proteinuria|Protein urine present|Pruritus|Stomatitis|Vomiting|Weight decreased|Hypophosphataemia|Amylase increased…	46	approved|investigational
tolcapone	47	0.761489	P02766|P22734|Q9HC97|Q13118|O70127|P21964	Abdominal pain|Gastrointestinal pain|Anorexia|Decreased appetite|Mental disorder|Bronchitis|Infection|Confusional state|Feeling abnormal|Diarrhoea|Dizziness|Dyskinesia|Rash|Dermatitis|Flank pain|Gastrointestinal disorder|Hypoaesthesia|Cramp muscle|Muscle spasms|Nausea|Nervous system disorder|Palpitations|Pharyngitis|Speech disorder|Tinnitus|Tooth disorder|Tremor|Urinary incontinence|Urinary tract…	Q6IEE7|P29016|Q9Y277|Q6XPR3|O14713|Q10567|A0JNW5|E2RYF6|Q6P4I2|P49788|P21796|P48444|Q96N35|P04114|P21964	Vomiting|Hallucination|Sweating increased|Hyperhidrosis|Constipation|Myocardial infarction|Hyperkinesia|Abdominal pain|Fatigue|Acute coronary syndrome|Chromaturia|Nightmare|Agitation|Dry mouth|Myocardial ischaemia|Urine color abnormal|Feeling abnormal|Insomnia|Dizziness|Parkinsonism|Parkinsonism aggravated|Confusional state|Gastrointestinal pain|Asthenia|Dyskinesia|Diarrhoea|Nausea|Decreased appe…	Q6IEE7|P29016|Q9Y277|Q6XPR3|O14713|Q10567|A0JNW5|E2RYF6|Q6P4I2|P49788|P21796|P48444|Q96N35|P04114			0	approved|withdrawn
vemurafenib	43	0.394884	P04049|P15056|P35968|Q9NYL2|P10398|P01116|P22830|P28028	Alopecia|Arthralgia|Musculoskeletal discomfort|Asthenia|Back pain|Constipation|Cough|Diarrhoea|Dizziness|Dysgeusia|Toxic epidermal necrolysis|Erythema nodosum|Rash|Dermatitis|Fatigue|Body temperature increased|Headache|Actinic keratosis|Seborrhoeic keratosis|Musculoskeletal pain|Nausea|Nervous system disorder|Pain in extremity|Pruritus|Stevens-Johnson syndrome|Erythema multiforme|Sunburn|Photosen…	P53779|Q9UIK4|Q8IWQ3|P37173|P53350|Q13237|P07949|Q7Z4K8|O15146|Q13705|P49760|Q8WU08|Q00535|P27448|Q9P0L2|O94806|O14757|P06213|P04049|Q8IZL9|P21127|P05771|Q96LW2|P54646|Q04912|P31751|P04629|P49336|Q8N5S9|P0C263|P08069|Q02156|Q96RR4|Q16513|P53355|P37023|Q9Y6S9|Q9UQ88|P27361|Q9BVS4|Q86SG6|P42681|Q96PF2|P35790|O94768|Q8IW41|P36897|P08887|Q13163|P29597|Q96GD4|Q9H4B4|P24723|P43403|Q16790|Q13131|P15056|…	Dry eye|Dry skin|Insomnia|Renal impairment|Dermatitis acneiform|Dizziness|Rhinorrhoea|Alanine aminotransferase increased|Dehydration|Decreased appetite|Cystitis noninfective|Nausea|Dysgeusia|Headache|Back pain|Aspartate aminotransferase increased|Cough|Nasopharyngitis|Diarrhoea|Epistaxis|Bladder pain|Weight decreased|Dyspepsia|Cystitis|Vomiting|Hypokalaemia|Body temperature increased|Cheilitis|Co…	P53779|Q9UIK4|Q8IWQ3|P37173|P53350|Q13237|P07949|Q7Z4K8|O15146|Q13705|P49760|Q8WU08|Q00535|P27448|Q9P0L2|O94806|O14757|P06213|Q8IZL9|P21127|P05771|Q96LW2|P54646|Q04912|P31751|P04629|P49336|Q8N5S9|P0C263|P08069|Q02156|Q96RR4|Q16513|P53355|P37023|Q9Y6S9|Q9UQ88|P27361|Q9BVS4|Q86SG6|P42681|Q96PF2|P35790|O94768|Q8IW41|P36897|P08887|Q13163|P29597|Q96GD4|Q9H4B4|P24723|P43403|Q16790|Q13131|Q8TDC3|P07947|…	Dry eye|Dry skin|Insomnia|Renal impairment|Dermatitis acneiform|Dizziness|Rhinorrhoea|Alanine aminotransferase increased|Dehydration|Decreased appetite|Cystitis noninfective|Nausea|Dysgeusia|Headache|Back pain|Aspartate aminotransferase increased|Cough|Nasopharyngitis|Diarrhoea|Epistaxis|Bladder pain|Weight decreased|Dyspepsia|Cystitis|Vomiting|Hypokalaemia|Body temperature increased|Cheilitis|Co…	Alopecia|Arthralgia|Musculoskeletal discomfort|Asthenia|Back pain|Constipation|Cough|Diarrhoea|Dizziness|Dysgeusia|Rash|Dermatitis|Fatigue|Body temperature increased|Headache|Actinic keratosis|Seborrhoeic keratosis|Musculoskeletal pain|Nausea|Nervous system disorder|Pain in extremity|Pruritus|Photosensitivity reaction|Erythema|Vomiting|Oedema peripheral|Gamma-glutamyltransferase increased|Dry ski…	35	approved
acyclovir	28	0.90475	P00491|P09250|P9WP01|P04293|P09252|Q9QNF7|P04407	Abdominal pain|Gastrointestinal pain|Confusional state|Feeling abnormal|Conjunctivitis|Diarrhoea|Dizziness|Rash|Dermatitis|Fatigue|Asthenia|Body temperature increased|Hallucination|Headache|Nausea|Pruritus|Convulsion|Vomiting|Malaise|Discomfort|Ill-defined disorder|Photosensitivity|Photosensitivity reaction|Stinging|Pain|Superficial punctate keratopathy|Punctate keratitis|Somnolence	Q13126		Q13126			0	approved
entacapone	27	0.875481	P22734|Q9HC97|Q9C0B1|P21964	Abdominal pain|Gastrointestinal pain|Confusional state|Feeling abnormal|Constipation|Diarrhoea|Dizziness|Dyskinesia|Fatigue|Asthenia|Hallucination|Myocardial infarction|Acute coronary syndrome|Nausea|Nightmare|Vomiting|Dry mouth|Myocardial ischaemia|Parkinsonism aggravated|Parkinsonism|Hyperkinesia|Agitation|Urine color abnormal|Chromaturia|Sweating increased|Hyperhidrosis|Insomnia	Q5SRE7|Q9H6Z9|E2RYF6|P21796|Q9C0B1|Q9NXW9|Q9H6W3|Q9Y5F0|Q9Y277|Q13686|O60568|Q6IEE7|P49788|A0JNW5|P48444	Vomiting|Hallucination|Sweating increased|Hyperhidrosis|Constipation|Myocardial infarction|Hyperkinesia|Abdominal pain|Fatigue|Acute coronary syndrome|Chromaturia|Nightmare|Agitation|Dry mouth|Myocardial ischaemia|Urine color abnormal|Feeling abnormal|Insomnia|Dizziness|Parkinsonism|Parkinsonism aggravated|Confusional state|Gastrointestinal pain|Asthenia|Dyskinesia|Diarrhoea|Nausea	Q5SRE7|Q9H6Z9|E2RYF6|P21796|Q9NXW9|Q9H6W3|Q9Y5F0|Q9Y277|Q13686|O60568|Q6IEE7|P49788|A0JNW5|P48444			0	approved|investigational
efavirenz	27	0.563481	P08684|O75469|P03369|Q72547|Q9WKE8|Q9WJQ2	Abdominal pain|Gastrointestinal pain|Anxiety|Cough|Diarrhoea|Dizziness|Rash|Dermatitis|Fatigue|Asthenia|Body temperature increased|Headache|Hypertriglyceridaemia|Blood triglycerides increased|Nausea|Pain|Pruritus|Syncope|Shock|Loss of consciousness|Vomiting|Disturbance in attention|Discomfort|Abnormal dreams|Insomnia|Loose stools|Somnolence	Q6P4I2|Q9Y277|Q10567|P49788|P08887		Q6P4I2|Q9Y277|Q10567|P49788|P08887			0	approved|investigational
eplerenone	23	0.890363	P04150|P08235|P06401|P22199	Infection|Constipation|Cough|Dehydration|Diabetes mellitus|Diarrhoea|Dizziness|Hyperkalaemia|Hypotension|Musculoskeletal pain|Myocardial infarction|Acute coronary syndrome|Nausea|Proteinuria|Protein urine present|Pruritus|Muscle spasms|Syncope|Shock|Loss of consciousness|Blood urea increased|Renal impairment|Renal failure	A1A4Y4|Q96HE9|Q9BUV8|P0CG37|Q9UNX4|Q8WY64|Q4L180|Q8TAE7|Q9BYX2|Q15050|Q8IYV9|B1AJZ9|Q9BVN2|Q9UIK5|Q9NPB0|Q15025|Q12852|Q9Y6C7|Q9Y330|Q9GZY8|Q13422|Q9BQ49|Q8TBZ0|Q9UFE4|Q8NF67|Q9Y6F6|Q5BJE1|Q07869|P48443|O00482|O95258|Q3V6T2|A6NGZ8|Q6GPH6|Q14541|P55055|Q6ZWJ1|Q4KMZ8|O75200|P51814|P0DQD5|Q96IP4|Q96AQ8|Q5H9U9|Q86VH2|P51689|Q8TDN1|P62508|P10276|Q5BKU9|Q9NP84|P23025|Q8TAV0|Q86TU6|Q9Y6H8|Q03181|O94832|…	Fatigue|Hypernatraemia|Hypocalcaemia|Hyperglycaemia|Pain in extremity|Headache|Hypertension|Asthenia|Hyperkalaemia|Hypoglycaemia|Rash|Protein urine present|Dermatitis|Lipase increased|Platelet count decreased|Abdominal pain|Pruritus|Dysphonia|Nausea|Creatinine increased|Diarrhoea|Hyponatraemia|White blood cell count decreased|Mucosal inflammation|Proteinuria|Dysgeusia|Hypothyroidism|Amylase incre…	A1A4Y4|Q96HE9|Q9BUV8|P0CG37|Q9UNX4|Q8WY64|Q4L180|Q8TAE7|Q9BYX2|Q15050|Q8IYV9|B1AJZ9|Q9BVN2|Q9UIK5|Q9NPB0|Q15025|Q12852|Q9Y6C7|Q9Y330|Q9GZY8|Q13422|Q9BQ49|Q8TBZ0|Q9UFE4|Q8NF67|Q9Y6F6|Q5BJE1|Q07869|P48443|O00482|O95258|Q3V6T2|A6NGZ8|Q6GPH6|Q14541|P55055|Q6ZWJ1|Q4KMZ8|O75200|P51814|P0DQD5|Q96IP4|Q96AQ8|Q5H9U9|Q86VH2|P51689|Q8TDN1|P62508|P10276|Q5BKU9|Q9NP84|P23025|Q8TAV0|Q86TU6|Q9Y6H8|Q03181|O94832|…	Fatigue|Hypernatraemia|Hypocalcaemia|Hyperglycaemia|Pain in extremity|Headache|Hypertension|Asthenia|Hyperkalaemia|Hypoglycaemia|Rash|Protein urine present|Dermatitis|Lipase increased|Platelet count decreased|Abdominal pain|Pruritus|Dysphonia|Nausea|Creatinine increased|Diarrhoea|Hyponatraemia|White blood cell count decreased|Mucosal inflammation|Proteinuria|Dysgeusia|Hypothyroidism|Amylase incre…	Infection|Constipation|Cough|Dehydration|Diarrhoea|Dizziness|Hyperkalaemia|Hypotension|Nausea|Proteinuria|Protein urine present|Pruritus|Muscle spasms	13	approved
mifepristone	23	0.276522	P35372|Q99720|P08684|P18089|P04150|O75469|P41145|P08235|P03372|P10275|P06401|Q92731|P06241|Q16539|P15207|P12530|Q690N0|P06536|Q63449|P21447|F1Q298|Q9N1U3	Arthralgia|Musculoskeletal discomfort|Back pain|Infection|Diarrhoea|Dizziness|Dyspnoea|Fatigue|Asthenia|Headache|Hypertension|Nasopharyngitis|Pain|Pain in extremity|Sinusitis|Vomiting|Dry mouth|Oedema peripheral|Myalgia|Decreased appetite|Thyroid function test abnormal|Blood potassium decreased|Endometrial hypertrophy	Q6UX34|Q9H0S4|Q4L180|Q86VH2|O75200|P23025|O75541|Q9GZY8|O15117|Q9UG22|Q01726|Q9UNX4|Q66GS9|Q9H6X2|Q6W3E5|Q5VY80|Q9Y6F6|Q15025|A6NMD0|Q9Y6H8|Q07869|Q9Y6C7|Q92731|P10276|Q9P1Z2|Q02535|O94832|P0CG37|Q5TEZ5|Q86TU6|O75146|Q03181|Q9NXG0|Q9P2D7|Q14541|P28702|O95976|P0DMS9|O00482|Q8TAV0|Q13261|O15552|O60636|Q7Z7A1|Q9H0W7|Q9H1U9|Q5T5N4|P62508|Q6GPH6|A0PJW6|Q3V6T2|Q7Z2X4|P55916|Q6P4D5|Q9BUV8|Q86XR5|P10826|…	Creatine phosphokinase increased|Diarrhoea|Influenza|Pharyngitis|Abdominal pain|Gastritis|Alanine aminotransferase increased|Bronchitis|Tenosynovitis|Blood creatine phosphokinase increased|Rash|Gastrointestinal pain|Dyspepsia|Aspartate aminotransferase increased|Dermatitis|Vomiting|Nausea|Headache|Unspecified disorder of intestine|Flatulence|Gastrointestinal disorder|Reaction gastrointestinal|Hyp…	Q6UX34|Q9H0S4|Q4L180|Q86VH2|O75200|P23025|O75541|Q9GZY8|O15117|Q9UG22|Q01726|Q9UNX4|Q66GS9|Q9H6X2|Q6W3E5|Q5VY80|Q9Y6F6|Q15025|A6NMD0|Q9Y6H8|Q07869|Q9Y6C7|P10276|Q9P1Z2|Q02535|O94832|P0CG37|Q5TEZ5|Q86TU6|O75146|Q03181|Q9NXG0|Q9P2D7|Q14541|P28702|O95976|P0DMS9|O00482|Q8TAV0|Q13261|O15552|O60636|Q7Z7A1|Q9H0W7|Q9H1U9|Q5T5N4|P62508|Q6GPH6|A0PJW6|Q3V6T2|Q7Z2X4|P55916|Q6P4D5|Q9BUV8|Q86XR5|P10826|Q9Y3A2|…	Creatine phosphokinase increased|Diarrhoea|Influenza|Pharyngitis|Abdominal pain|Gastritis|Alanine aminotransferase increased|Bronchitis|Tenosynovitis|Blood creatine phosphokinase increased|Rash|Gastrointestinal pain|Dyspepsia|Aspartate aminotransferase increased|Dermatitis|Vomiting|Nausea|Headache|Unspecified disorder of intestine|Flatulence|Gastrointestinal disorder|Reaction gastrointestinal|Hyp…	Arthralgia|Musculoskeletal discomfort|Back pain|Infection|Diarrhoea|Dizziness|Dyspnoea|Fatigue|Asthenia|Headache|Hypertension|Nasopharyngitis|Pain|Pain in extremity|Sinusitis|Vomiting|Oedema peripheral|Myalgia|Decreased appetite	19	approved|investigational
levonorgestrel	22	0.141632	P31645|P04150|P03372|P06401|P04278|P15207|Q690N0	Abdominal pain|Gastrointestinal pain|Amenorrhoea|Asthenia|Breast disorder|Dizziness|Fatigue|Headache|Haemorrhage|Haemoglobin|Menorrhagia|Nausea|Nervous system disorder|Oligomenorrhoea|Ovarian cyst|Pelvic pain|Seborrhoeic dermatitis|Vomiting|Vulvovaginitis|Abdominal pain lower|Menometrorrhagia|Breast tenderness	Q9Y277|A0A494C071|Q6P4I2|Q10567|Q9NVH1|Q6IEE7|Q7Z4K8|Q0JRZ9|P04278|P48444|P04114|A0JNW5	Acne|Skin exfoliation|Headache|Leukorrhea|Sinus headache|Dizziness|Flatulence|Influenza|Dermatitis|Vulvovaginal mycotic infection|Malnutrition|Injury|Breast pain|Musculoskeletal discomfort|Vulvovaginal candidiasis|Cervical discharge|Oedema|Sinusitis|Abdominal bloating|Breast tenderness|Abdominal pain|Vaginal moniliasis|Localized exfoliation|Vaginal haemorrhage|Abdominal distension|Migraine|Depres…	Q9Y277|A0A494C071|Q6P4I2|Q10567|Q9NVH1|Q6IEE7|Q7Z4K8|Q0JRZ9|P48444|P04114|A0JNW5			0	approved|investigational
nevirapine	21	0.916667	P03369|Q72874|Q72547|Q9WKE8|Q9WJQ2	Abdominal pain|Gastrointestinal pain|Agranulocytosis|Anaphylactic shock|Angioedema|Diarrhoea|Rash|Dermatitis|Fatigue|Asthenia|Body temperature increased|Headache|Hepatitis|Hypersensitivity|Nausea|Vomiting|Liver function test abnormal|Alanine aminotransferase increased|Myalgia|Musculoskeletal discomfort|Hepatotoxicity	Q9Y277|P08887|P48444|Q10567		Q9Y277|P08887|P48444|Q10567			0	approved
theophylline	21	0.212857	P29274|Q14432|P30542|P29275|P0DMS8|P27815|P05186|O00329|P25099|P30543|E1BN64|P28647|P28190|P47745|P29276|P14100|Q01061|P46616|Q60614|P0DMS9	Abdominal pain|Gastrointestinal pain|Atrial fibrillation|Diarrhoea|Cardiac flutter|Hyperglycaemia|Hypokalaemia|Hypotension|Nervousness|Tension|Convulsion|Shock|Tachycardia|Sinus tachycardia|Supraventricular tachycardia|Tremor|Vomiting|Ventricular arrhythmia|Ventricular extrasystoles|Disorientation|Haemodynamic instability	Q13231		Q13231			0	approved
testosterone	18	0.579395	Q99720|P04150|P10275|P11511|P08185|P04278|Q16850|P15207|Q690N0|P32352|P24008|P31214|O35627	Blister|Dermatitis bullous|Burn|Thermal burn|Rash|Dermatitis|Gastrointestinal haemorrhage|Pruritus|Erythema|Application site reaction|Allergic contact dermatitis|Dermatitis contact|Prostatic specific antigen increased|Induration|Prostatomegaly|Application site pruritus|Application site burn|Application site pain	P43220|Q9NVC3|Q12852|Q96CE8|P41235|Q4L180|A6NMD0|O75200|Q7Z4K8|Q9Y5U8|O60645|Q86VH2|Q8NF67|B1AJZ9|Q9H0W7|P32246|P05386|O14520|Q03181|O15552|P23025|Q9Y277|Q13285|O95976|Q7L099|O94832|Q66GS9|Q9Y6H8|A0A087WTH1|Q8WWH4|Q8TBZ0|Q9H1U9|Q9H221|O00482|O75712|Q9HAT1|Q5TEZ5|Q6W3E5|Q96RP8|Q7Z2X4|O15117|P37231|Q13261|A6NGZ8|Q9UG22|Q5TGL8|Q15323|O75146|A0A1B0GWB2|Q8WY64|Q9NPB0|P28702|Q9NWR8|Q9Y6C7|O95897|Q5MY95…	Diarrhoea|Injection site haematoma|Vomiting|Nausea|Upper respiratory tract infection|Constipation|Injection site reaction|Injection site pruritus|Hypoglycaemia|Headache|Nasopharyngitis|Injection site nodule|Fatigue|Hypernatraemia|Hypocalcaemia|Hyperglycaemia|Pain in extremity|Headache|Hypertension|Asthenia|Hyperkalaemia|Hypoglycaemia|Rash|Protein urine present|Dermatitis|Lipase increased|Platelet…	P43220|Q9NVC3|Q12852|Q96CE8|P41235|Q4L180|A6NMD0|O75200|Q7Z4K8|Q9Y5U8|O60645|Q86VH2|Q8NF67|B1AJZ9|Q9H0W7|P32246|P05386|O14520|Q03181|O15552|P23025|Q9Y277|Q13285|O95976|Q7L099|O94832|Q66GS9|Q9Y6H8|A0A087WTH1|Q8WWH4|Q8TBZ0|Q9H1U9|Q9H221|O00482|O75712|Q9HAT1|Q5TEZ5|Q6W3E5|Q96RP8|Q7Z2X4|O15117|P37231|Q13261|A6NGZ8|Q9UG22|Q5TGL8|Q15323|O75146|A0A1B0GWB2|Q8WY64|Q9NPB0|P28702|Q9NWR8|Q9Y6C7|O95897|Q5MY95…	Diarrhoea|Injection site haematoma|Vomiting|Nausea|Upper respiratory tract infection|Constipation|Injection site reaction|Injection site pruritus|Hypoglycaemia|Headache|Nasopharyngitis|Injection site nodule|Fatigue|Hypernatraemia|Hypocalcaemia|Hyperglycaemia|Pain in extremity|Headache|Hypertension|Asthenia|Hyperkalaemia|Hypoglycaemia|Rash|Protein urine present|Dermatitis|Lipase increased|Platelet…	Blister|Dermatitis bullous|Rash|Dermatitis|Gastrointestinal haemorrhage|Pruritus|Application site reaction|Dermatitis contact	8	approved|investigational
progesterone	17	0.153675	O00337|Q99720|P08183|P04150|P08235|P03372|P10275|P06401|P08185|P04278|P35610|P12104|P15207|P02692|Q690N0|Q9R0C9|P19091|P06186|P32352|Q60492|P24008|P31214|P06211|Q62986|Q8NEC5|Q96P56|Q86XQ3|Q7RTX7|Q9UL62|P56373	Abdominal pain|Gastrointestinal pain|Arthralgia|Musculoskeletal discomfort|Depression|Dizziness|Headache|Breast pain|Cramp muscle|Muscle spasms|Musculoskeletal pain|Night sweats|Pain|Viral infection|Breast tenderness|Hot flush|Menopausal symptoms	Q9GZY8|Q9BQ49|Q15050|Q15323|Q86VH2|Q66GS9|Q8WWH4|Q9UFE4|O00482|Q9UH92|P48443|Q9P2E9|Q7RTS1|Q03181|Q9NRK6|Q9H0S4|Q96PG1|Q9UG22|Q4L180|Q13769|Q9Y6H8|Q9Y6B2|Q96RP8|Q9H6X2|Q00653|P41235|Q9NP84|P19793|P28702|P37231|Q5TEZ5|O43567|Q8TBZ0|Q9H0W7|P23025|Q9ULG6|Q9UNX4|Q9H1U9|Q96R72|Q969Q1|Q9BUV8|Q5T0T0|Q07869|Q8NF67|Q96RI1|O75200|Q8NGF9|Q9UIK5|P08912|Q96AQ8|Q9BVN2|O15117|Q13133|Q9C040|Q6ZP82|Q8TAV0|P55055|…	Deafness|Skin ulcer|Bacterial infection|Infection|Dermatitis exfoliative|Hypercholesterolaemia|Dermatitis contact|Acne|Hyperhidrosis|Gastrointestinal pain|Body temperature increased|Hypothyroidism|Hypersensitivity|Leukopenia|Back pain|Arthralgia|Anorexia|Flatulence|Abdominal pain|Hyperlipidaemia|Alanine aminotransferase increased|Thyroid disorder|Sweating|Blood creatinine increased|Hypoproteinaem…	Q9GZY8|Q9BQ49|Q15050|Q15323|Q86VH2|Q66GS9|Q8WWH4|Q9UFE4|O00482|Q9UH92|P48443|Q9P2E9|Q7RTS1|Q03181|Q9NRK6|Q9H0S4|Q96PG1|Q9UG22|Q4L180|Q13769|Q9Y6H8|Q9Y6B2|Q96RP8|Q9H6X2|Q00653|P41235|Q9NP84|P19793|P28702|P37231|Q5TEZ5|O43567|Q8TBZ0|Q9H0W7|P23025|Q9ULG6|Q9UNX4|Q9H1U9|Q96R72|Q969Q1|Q9BUV8|Q5T0T0|Q07869|Q8NF67|Q96RI1|O75200|Q8NGF9|Q9UIK5|P08912|Q96AQ8|Q9BVN2|O15117|Q13133|Q9C040|Q6ZP82|Q8TAV0|P55055|…	Deafness|Skin ulcer|Bacterial infection|Infection|Dermatitis exfoliative|Hypercholesterolaemia|Dermatitis contact|Acne|Hyperhidrosis|Gastrointestinal pain|Body temperature increased|Hypothyroidism|Hypersensitivity|Leukopenia|Back pain|Arthralgia|Anorexia|Flatulence|Abdominal pain|Hyperlipidaemia|Alanine aminotransferase increased|Thyroid disorder|Sweating|Blood creatinine increased|Hypoproteinaem…	Abdominal pain|Gastrointestinal pain|Arthralgia|Musculoskeletal discomfort|Depression|Dizziness|Headache|Breast pain|Cramp muscle|Muscle spasms|Night sweats|Pain|Breast tenderness|Hot flush|Menopausal symptoms	15	approved|vet_approved
apixaban	16	1	P00734|P00742|O19045	Anaemia|Conjunctival haemorrhage|Contusion|Epistaxis|Eye haemorrhage|Gastrointestinal haemorrhage|Gingival bleeding|Haematemesis|Haematoma|Haematuria|Haemorrhage|Haemoglobin|Melaena|Nausea|Urethral haemorrhage|Rectal haemorrhage	P00734|A6NIE9|P10144|Q9GZN4	Anaemia|Nausea|Melaena|Conjunctival haemorrhage|Eye haemorrhage|Gastrointestinal haemorrhage|Haematuria|Haemorrhage|Epistaxis|Haemoglobin|Rectal haemorrhage|Gingival bleeding|Haematemesis|Urethral haemorrhage|Contusion|Haematoma|Thrombophlebitis|Pneumonia|Hypotension|Back pain|Chest pain|Thrombosis|Atrial fibrillation|Diarrhoea|Pulmonary embolism|Sepsis|Headache|Injection site pain|Pain|Fatigue|E…	A6NIE9|P10144|Q9GZN4			0	approved
celecoxib	14	0.147786	P35354|P23219|P21728|P31645|P23975|P18089|P13945|Q01959|P10635|P0DMS8|P00918|P00915|P22748|Q16790|O43570|P35218|Q9Y2D0|P43166|O76074|P27815|Q13547|Q9UBN7|P07451|P23280|Q9ULX7|Q16539|P00403|O15530|Q690N0|Q05769|P22437|Q8SPQ9|Q95323|P05979|O62698|P35355|Q63921|Q8HZR1|P79208|P40881|Q50565|Q8N1Q1|Q99N23|O62664|P53615|Q5AJ71|P96878|Q6FTL6|B5SU02|O78750|C0IX24|Q3I4V7|A6YCJ1|P9WPJ7|Q5U9J1|P9WPJ9|O14684|…	Bone disorder|Infection|Diarrhoea|Dyspepsia|Body temperature increased|Gastrointestinal disorder|Headache|Hypertension|Mediastinal disorder|Nausea|Nervous system disorder|Vomiting|Infestation NOS|Infestation	Q6IEE7|Q8N1Q1|P00915	Fatigue|Edema of lower extremities|Herpes zoster|Dermatitis|Mantle cell lymphoma|Bone pain|Dyspnoea|Infection|Dyspepsia|Hypotension|Nausea|Nasopharyngitis|Plasmacytoma|Oedema peripheral|Neuropathy peripheral|Myalgia|Neutropenia|Pain in extremity|Rash|Dysgeusia|Dizziness|Hypoaesthesia|Rigors|Plasma cell myeloma|Headache|Cramp muscle|Vomiting|Thrombocytopenia|Vertigo|Upper respiratory tract infecti…	Q6IEE7			0	approved|investigational
thymidine	13	0.111963		Abdominal pain|Gastrointestinal pain|Fatigue|Asthenia|Headache|Nasopharyngitis|Upper respiratory tract infection|Creatine phosphokinase increased|Blood creatine phosphokinase increased|Malaise|Feeling abnormal|Discomfort|Ill-defined disorder	Q9Y6H8|Q9BT22|P80370|Q6RI45|Q96I45|P51531|Q8TBZ0|Q9Y6F6|O75200|O15066|O95976|Q9Y6C7|Q9UG22|Q9H1U9|Q5MY95|Q15059|Q4L180|O15117|Q9Y3A2|Q6ZST2	Blister|Dizziness|Dermatitis bullous|Lipase increased	Q9Y6H8|Q9BT22|P80370|Q6RI45|Q96I45|P51531|Q8TBZ0|Q9Y6F6|O75200|O15066|O95976|Q9Y6C7|Q9UG22|Q9H1U9|Q5MY95|Q15059|Q4L180|O15117|Q9Y3A2|Q6ZST2	Blister|Dizziness|Dermatitis bullous|Lipase increased		0	experimental|investigational
tadalafil	11	0.123636	Q12809|O76074|Q9HCR9|P37136|O54735|Q28156|P11541|O43924|P16499|P18545|P35913|P51160|Q13956|P04972|P16586|P22571|P23439|Q95142	Back pain|Diarrhoea|Dyspepsia|Flushing|Headache|Nasopharyngitis|Nausea|Pain in extremity|Respiratory tract infection|Myalgia|Musculoskeletal discomfort	Q9ULG6|Q6UX15|P35913|Q8WUB2|Q8TBZ0|O95976|P51160|P23527|Q3V6T2|Q8WY64|Q6QNK2|Q4L180|Q86TU6|O75200|O76074|Q9Y6F6|Q93079|Q8NF67|Q86UA6|Q9BUV8|Q7Z2X4|O15117|Q8IWZ3|Q9Y241|Q9UNX4|A2IDD5|Q9HCR9|Q9Y6C7|Q08493|Q9NPB0|Q8TAV0|Q13946|O76083|P16499|Q86XR5|Q9BXM9|Q5T5N4|Q9Y233|P54750|Q5TEZ5|Q9Y3A2|Q9H6X2|Q99877|Q9H1U9|Q07343|Q9NXG0|P21964|O60814|Q9NWR8|Q86VH2|P80370|Q8TDM6|Q6ZP82|B1AJZ9|Q9BQ49|A0PJW6|Q9NXT0|…	Dizziness|Angina pectoris|Bronchospasm|Chest pain|Headache|Musculoskeletal discomfort|Flushing|Nasopharyngitis|Nausea|Pain in extremity|Dyspepsia|Back pain|Myalgia|Respiratory tract infection|Diarrhoea|Headache|Flushing|Dizziness|Angina pectoris|Bronchospasm|Chest pain|Pharyngitis|Back pain|Pain in extremity|Upper respiratory tract infection|Bronchitis|Musculoskeletal discomfort|Abnormal vision|V…	Q9ULG6|Q6UX15|Q8WUB2|Q8TBZ0|O95976|P23527|Q3V6T2|Q8WY64|Q6QNK2|Q4L180|Q86TU6|O75200|Q9Y6F6|Q93079|Q8NF67|Q86UA6|Q9BUV8|Q7Z2X4|O15117|Q8IWZ3|Q9Y241|Q9UNX4|A2IDD5|Q9Y6C7|Q08493|Q9NPB0|Q8TAV0|Q13946|O76083|Q86XR5|Q9BXM9|Q5T5N4|Q9Y233|P54750|Q5TEZ5|Q9Y3A2|Q9H6X2|Q99877|Q9H1U9|Q07343|Q9NXG0|P21964|O60814|Q9NWR8|Q86VH2|P80370|Q8TDM6|Q6ZP82|B1AJZ9|Q9BQ49|A0PJW6|Q9NXT0|Q66GS9|Q15050|P23025|O75146|P32246|…	Anaemia|Asthenia|Urinary tract infection|Hypoglycaemia|Back pain|Cough|Chest pain|Fatigue|Diarrhoea|Headache|Ventricular arrhythmia|Pharyngitis|Pain in extremity|Upper respiratory tract infection|Bronchitis|Musculoskeletal discomfort|Abnormal vision|Vomiting|Disorder sight|Oedema|Myalgia|Visual impairment|Nausea|Flushing|Dyspepsia|Nasal congestion|Dizziness|Body temperature increased|Dizziness|An…	Back pain|Diarrhoea|Dyspepsia|Flushing|Headache|Nausea|Pain in extremity|Myalgia|Musculoskeletal discomfort	9	approved|investigational
adenosine	10	0.193	P29274|P30542|P29275|P0DMS8|P55263|P00813|P25099|P30543|P28647|Q9TVW2|O43318|P23526|P29276|Q9BTU6|Q8TCG2|P04406|P00515|P00517|P05131|P31322|Q8TEK3	Dizziness|Dyspnoea|Flushing|Headache|Lightheadedness|Discomfort|Chest discomfort|Chest pain|Gastrointestinal discomfort|Abdominal discomfort	P08172|Q8NE63|O95977|P17948|Q16539|Q7KZI7|Q00535|O15111|P41279|Q9BZL6|Q16816|Q92772|Q9H8X2|O15146|Q8IWQ3|P06241|O94768|Q13188|P23458|P29597|P08887|O43159|Q8WU08|P11801|Q13163|O43379|P06213|O43603|P07947|P22455|Q96PF2|Q9NQU5|Q96LW2|Q8IZL9|P27361|Q6PHR2|P50750|Q9HBK9|O60678|Q9P0L2|P45983|Q02156|O14744|P21127|P53778|P53779|P53350|Q13585|P15735|P28335|P31751|P43405|Q9NZ32|Q9H2K8|P80370|Q13464|Q13705|…	Hypotension|Constipation|Dry mouth|Drowsiness|Somnolence|Nausea|Vomiting|Mental disorder|Fatigue|Asthenia|Dizziness|Agitation|Insomnia|Salivary hypersecretion|Dyspepsia|Extrapyramidal disorder|Vision blurred|Lightheadedness|Headache|Anxiety|Akathisia|Extrapyramidal symptoms|Weight increased|Mydriasis|Flushing|Tachycardia|Sinusitis|Diarrhoea|Rhinitis|Hyperhidrosis|Sweating increased|Upper respirat…	P08172|Q8NE63|O95977|P17948|Q16539|Q7KZI7|Q00535|O15111|P41279|Q9BZL6|Q16816|Q92772|Q9H8X2|O15146|Q8IWQ3|P06241|O94768|Q13188|P23458|P29597|P08887|O43159|Q8WU08|P11801|Q13163|O43379|P06213|O43603|P07947|P22455|Q96PF2|Q9NQU5|Q96LW2|Q8IZL9|P27361|Q6PHR2|P50750|Q9HBK9|O60678|Q9P0L2|P45983|Q02156|O14744|P21127|P53778|P53779|P53350|Q13585|P15735|P28335|P31751|P43405|Q9NZ32|Q9H2K8|P80370|Q13464|Q13705|…	Hypotension|Constipation|Dry mouth|Drowsiness|Somnolence|Nausea|Vomiting|Mental disorder|Fatigue|Asthenia|Dizziness|Agitation|Insomnia|Salivary hypersecretion|Dyspepsia|Extrapyramidal disorder|Vision blurred|Lightheadedness|Headache|Anxiety|Akathisia|Extrapyramidal symptoms|Weight increased|Mydriasis|Flushing|Tachycardia|Sinusitis|Diarrhoea|Rhinitis|Hyperhidrosis|Sweating increased|Upper respirat…	Dizziness|Dyspnoea|Flushing|Headache|Lightheadedness|Discomfort|Chest discomfort|Chest pain|Abdominal discomfort	9	approved|investigational
trimetrexate	10	0.142615	P00374|Q05932|Q07422|P16184|P00375|Q920D2|P0ABQ4|P00381|P07807|P22906|O30463|B0BL08|Q27793	Anaemia|Rash|Dermatitis|Body temperature increased|Nausea|Pruritus|Thrombocytopenia|Vomiting|Aspartate aminotransferase increased|Alanine aminotransferase increased	Q9ULW0		Q9ULW0			0	approved|investigational
trimethoprim	8	1	P00374|Q07422|P16184|O15245|Q27713|P13922|P00375|Q920D2|P0ABQ4|P00381|P07807|P07382|P22906|O30463|B0BL08|Q27793|P0A017|Q27783|P04174|Q59487|Q81R22|Q27552|P00382|Q8Z9J9|Q54801|Q9UUP5	Diarrhoea|Rash|Dermatitis|Headache|Hyperkalaemia|Nausea|Urticaria|Vomiting	O95976|Q4L180|Q66GS9|Q8TBZ0|Q9Y3A2|Q9H270|A2IDD5|P06899|Q5TEZ5|O15117|Q86TU6|P80370|Q12852|Q9Y6F6|P06028	Blister|Dizziness|Dermatitis bullous|Lipase increased|Fatigue|Hypernatraemia|Hypocalcaemia|Hyperglycaemia|Pain in extremity|Headache|Hypertension|Asthenia|Hyperkalaemia|Hypoglycaemia|Rash|Protein urine present|Dermatitis|Lipase increased|Platelet count decreased|Abdominal pain|Pruritus|Dysphonia|Nausea|Creatinine increased|Diarrhoea|Hyponatraemia|White blood cell count decreased|Mucosal inflammat…	O95976|Q4L180|Q66GS9|Q8TBZ0|Q9Y3A2|Q9H270|A2IDD5|P06899|Q5TEZ5|O15117|Q86TU6|P80370|Q12852|Q9Y6F6|P06028	Blister|Dizziness|Dermatitis bullous|Lipase increased|Fatigue|Hypernatraemia|Hypocalcaemia|Hyperglycaemia|Pain in extremity|Headache|Hypertension|Asthenia|Hyperkalaemia|Hypoglycaemia|Rash|Protein urine present|Dermatitis|Lipase increased|Platelet count decreased|Abdominal pain|Pruritus|Dysphonia|Nausea|Creatinine increased|Diarrhoea|Hyponatraemia|White blood cell count decreased|Mucosal inflammat…	Diarrhoea|Rash|Dermatitis|Headache|Hyperkalaemia|Nausea|Vomiting	7	approved|vet_approved
dexamethasone	6	0.436448	P35354|P04150|P04083|P05113|P08235|P05112|P10275|P06401|P15207|P02692|Q690N0|P06536|O54915	Conjunctival haemorrhage|Eye disorder|Hypertension|Nervous system disorder|Cataract|Intraocular pressure increased	P20309|Q8TBZ0|P10276|O95976|Q13285|Q7Z2X4|Q96BN2|P0CG37|Q86VH2|Q9UG22|Q9BYX2|Q13769|Q92731|Q03181|P11049|Q9NPB0|Q9BRV8|P62508|P32246|Q9BVN2|Q9BT22|P80370|Q8TAV0|Q15050|O94832|Q9Y6C7|Q9H1U9|O95718|Q6UXG8|Q3V6T2|Q9GZY8|Q02535|Q9NP84|Q07869|Q8NF67|P13631|P28702|Q5TGY1|Q9H0W7|Q7RTS1|Q494V2|Q86TU6|Q9BXM9|Q6Y2X3|Q9Y6F6|Q9BQ49|Q6ZSZ5|Q15025|Q4L180|Q9H9L7|P55055|A1A4Y4|Q5TEZ5|Q9H0S4|P10826|P11047|Q9UFE4|…	Hypotension|Constipation|Dry mouth|Drowsiness|Somnolence|Nausea|Vomiting|Mental disorder|Fatigue|Asthenia|Dizziness|Agitation|Insomnia|Salivary hypersecretion|Dyspepsia|Extrapyramidal disorder|Vision blurred|Lightheadedness|Headache|Anxiety|Akathisia|Extrapyramidal symptoms|Weight increased|Mydriasis|Flushing|Tachycardia|Sinusitis|Diarrhoea|Rhinitis|Hyperhidrosis|Sweating increased|Upper respirat…	P20309|Q8TBZ0|P10276|O95976|Q13285|Q7Z2X4|Q96BN2|P0CG37|Q86VH2|Q9UG22|Q9BYX2|Q13769|Q92731|Q03181|P11049|Q9NPB0|Q9BRV8|P62508|P32246|Q9BVN2|Q9BT22|P80370|Q8TAV0|Q15050|O94832|Q9Y6C7|Q9H1U9|O95718|Q6UXG8|Q3V6T2|Q9GZY8|Q02535|Q9NP84|Q07869|Q8NF67|P13631|P28702|Q5TGY1|Q9H0W7|Q7RTS1|Q494V2|Q86TU6|Q9BXM9|Q6Y2X3|Q9Y6F6|Q9BQ49|Q6ZSZ5|Q15025|Q4L180|Q9H9L7|P55055|A1A4Y4|Q5TEZ5|Q9H0S4|P10826|P11047|Q9UFE4|…	Hypotension|Constipation|Dry mouth|Drowsiness|Somnolence|Nausea|Vomiting|Mental disorder|Fatigue|Asthenia|Dizziness|Agitation|Insomnia|Salivary hypersecretion|Dyspepsia|Extrapyramidal disorder|Vision blurred|Lightheadedness|Headache|Anxiety|Akathisia|Extrapyramidal symptoms|Weight increased|Mydriasis|Flushing|Tachycardia|Sinusitis|Diarrhoea|Rhinitis|Hyperhidrosis|Sweating increased|Upper respirat…	Eye disorder|Hypertension|Nervous system disorder|Cataract	4	approved|investigational|vet_approved
ciclopirox	5	1	P09874|Q9BU89	Pruritus|Erythema|Burning sensation|Application site irritation|Application site rash	Q9GZY8|P51689		Q9GZY8|P51689			0	approved|investigational
colchicine	4	0.20816	P08684|P08183|P33527|P23415|P23416|P07437|P11309|P02550|Q6B856|O60885|Q27957|P68371|Q862F3|Q862L2|P02554	Diarrhoea|Gastrointestinal disorder|Nausea|Vomiting	Q8NH92|Q9P2D7|P68371|Q15059|P51531|Q9BVA1|O14713|Q9BUF5|P41222|Q9Y277|P02753|Q6RI45|Q9NPH6|Q8WX39	Neutropenia|Diarrhoea|Anaemia|Thrombocytopenia|Leukopenia|Gastrointestinal disorder|Nausea|Vomiting|Paraesthesia|Lethargy|Nervous system disorder|Heartburn|Oedema peripheral|Dizziness|Hypersensitivity|Oedema|Skin exfoliation|Dermatitis|Body temperature increased|Febrile neutropenia|Odynophagia|Myalgia|Nail changes|Hypotension|Edema of lower extremities|Alopecia|Dyspepsia|Neutropenic infection|Pha…	Q8NH92|Q9P2D7|Q15059|P51531|Q9BVA1|O14713|Q9BUF5|P41222|Q9Y277|P02753|Q6RI45|Q9NPH6|Q8WX39	Neutropenia|Diarrhoea|Anaemia|Thrombocytopenia|Leukopenia|Paraesthesia|Lethargy|Nervous system disorder|Heartburn|Oedema peripheral|Dizziness|Hypersensitivity|Oedema|Skin exfoliation|Dermatitis|Body temperature increased|Febrile neutropenia|Odynophagia|Myalgia|Nail changes|Hypotension|Edema of lower extremities|Alopecia|Dyspepsia|Neutropenic infection|Nausea|Pharyngitis|Eye disorder|Rash|Lymphoed…	Diarrhoea|Gastrointestinal disorder|Nausea|Vomiting	4	approved
dolutegravir	4	0.1425	Q9R0C9|Q60492|Q62666|Q76353|Q5U3Y7|Q7ZJM1	Diarrhoea|Headache|Hyperglycaemia|Nausea	Q4L180		Q4L180			0	approved
valdecoxib	4	0.10975	P35354|P23219|P23975|P41595|P00918|P00915|P22748|Q16790|O43570|P35218|Q9Y2D0|P43166|P07451|P23280|Q9ULX7|P00403|Q9D6N1|Q95323|P40881|Q50565|Q8N1Q1|Q99N23|P53615|Q5AJ71|P96878|Q6FTL6|B5SU02|C0IX24|Q3I4V7|A6YCJ1|P9WPJ7|Q5U9J1|P9WPJ9|O78749|Q5TU56|Q31FD6|B2V8E3	Abdominal pain|Gastrointestinal pain|Diarrhoea|Dyspepsia	P00915|Q8N1Q1	Oedema|Fatigue|Edema of lower extremities|Herpes zoster|Dermatitis|Mantle cell lymphoma|Bone pain|Dyspnoea|Infection|Dyspepsia|Hypotension|Nausea|Nasopharyngitis|Plasmacytoma|Oedema peripheral|Neuropathy peripheral|Myalgia|Neutropenia|Pain in extremity|Rash|Dysgeusia|Dizziness|Hypoaesthesia|Rigors|Plasma cell myeloma|Headache|Cramp muscle|Vomiting|Thrombocytopenia|Vertigo|Upper respiratory tract …				0	approved|investigational|withdrawn
etravirine	3	0.159	P08183|Q92887|P33527|Q9UNQ0|O15438|P03369|Q72547|P25779|Q9WKE8|Q9WJQ2	Rash|Dermatitis|Nausea	P21796|Q9Y277|Q10567|Q0JRZ9|P08887		P21796|Q9Y277|Q10567|Q0JRZ9|P08887			0	approved
rivaroxaban	2	0.173913	P00742|Q9Y5Y6|O19045	Haemorrhage|Haemoglobin	Q9GZN4|P10144|P00734|A6NIE9	Anaemia|Nausea|Melaena|Conjunctival haemorrhage|Eye haemorrhage|Gastrointestinal haemorrhage|Haematuria|Haemorrhage|Epistaxis|Haemoglobin|Rectal haemorrhage|Gingival bleeding|Haematemesis|Urethral haemorrhage|Contusion|Haematoma|Thrombophlebitis|Pneumonia|Hypotension|Back pain|Chest pain|Thrombosis|Atrial fibrillation|Diarrhoea|Pulmonary embolism|Sepsis|Headache|Injection site pain|Pain|Fatigue|E…	Q9GZN4|P10144|P00734|A6NIE9	Anaemia|Nausea|Melaena|Conjunctival haemorrhage|Eye haemorrhage|Gastrointestinal haemorrhage|Haematuria|Haemorrhage|Epistaxis|Haemoglobin|Rectal haemorrhage|Gingival bleeding|Haematemesis|Urethral haemorrhage|Contusion|Haematoma|Thrombophlebitis|Pneumonia|Hypotension|Back pain|Chest pain|Thrombosis|Atrial fibrillation|Diarrhoea|Pulmonary embolism|Sepsis|Headache|Injection site pain|Pain|Fatigue|E…	Haemorrhage|Haemoglobin	2	approved
pentoxifylline	2	0.1295	P29275|Q07343|P22303|O76074	Dizziness|Nausea	O15117|Q9NU39|P51160|Q8NA47|P35913|Q8N5H3|Q9H0S4|P21964|B1AJZ9|Q13261|Q9BYG0|O94832|Q9UII2|Q9UFE4|Q13946|Q9Y6F6|Q9UG22|Q86VH2|Q9Y3A2|O75146|O95976|P23025|Q96PE2|A4D2G3|Q9Y6C7|Q9NPB0|Q9Y233|P80370|Q8N2M8|Q86XR5|Q9HCR9|O15397|Q13231|Q9GZY8|O76074|Q9P0K9|Q8N7X0|Q66GS9|A6NHZ5|P16499|Q9H0W7|Q6QNK2|Q9H1U9|P14625|Q6DN90|Q8TEH3|Q96HE9|Q86TU6|A2IDD5|Q08499|O76083|Q8WUB2|Q9BQ49|Q08493|Q15050|O75200|Q9H0J4|…	Headache|Flushing|Dizziness|Angina pectoris|Bronchospasm|Chest pain|Pharyngitis|Back pain|Pain in extremity|Upper respiratory tract infection|Bronchitis|Musculoskeletal discomfort|Abnormal vision|Vomiting|Disorder sight|Oedema|Myalgia|Visual impairment|Nausea|Dyspepsia|Nasal congestion|Body temperature increased|Diarrhoea|Nasopharyngitis|Respiratory tract infection|Dizziness|Angina pectoris|Bronc…	O15117|Q9NU39|P51160|Q8NA47|P35913|Q8N5H3|Q9H0S4|P21964|B1AJZ9|Q13261|Q9BYG0|O94832|Q9UII2|Q9UFE4|Q13946|Q9Y6F6|Q9UG22|Q86VH2|Q9Y3A2|O75146|O95976|P23025|Q96PE2|A4D2G3|Q9Y6C7|Q9NPB0|Q9Y233|P80370|Q8N2M8|Q86XR5|Q9HCR9|O15397|Q13231|Q9GZY8|Q9P0K9|Q8N7X0|Q66GS9|A6NHZ5|P16499|Q9H0W7|Q6QNK2|Q9H1U9|P14625|Q6DN90|Q8TEH3|Q96HE9|Q86TU6|A2IDD5|Q08499|O76083|Q8WUB2|Q9BQ49|Q08493|Q15050|O75200|Q9H0J4|Q6ZSZ5|…	Headache|Flushing|Dizziness|Angina pectoris|Bronchospasm|Chest pain|Pharyngitis|Back pain|Pain in extremity|Upper respiratory tract infection|Bronchitis|Musculoskeletal discomfort|Abnormal vision|Vomiting|Disorder sight|Oedema|Myalgia|Visual impairment|Nausea|Dyspepsia|Nasal congestion|Body temperature increased|Diarrhoea|Nasopharyngitis|Respiratory tract infection|Dizziness|Angina pectoris|Bronc…	Dizziness|Nausea	2	approved|investigational
ticagrelor	1	0.138	Q9H244|Q99808|Q9EPX4	Dyspnoea	Q9Y277|Q7Z4K8|Q10567|P49788|Q6IEE7		Q9Y277|Q7Z4K8|Q10567|P49788|Q6IEE7			0	approved
flumazenil	1	0.11	P14867|P47869|P34903|P31644|P48169|P18507|P28472|O09028|P15431|P18506|P18508|P19969|P20236|P23574|P23576|P28471|P28473|P30191|P62813|P63079|P63138|Q91ZM7|Q9ES14|P08219|P08220|P10063|P10064|P20237|P22300|Q16445|O00591|O14764|P18505|P47870|P78334|Q8N1C3|Q99928|Q9UN88	Vomiting	Q9Y277|P21796		Q9Y277|P21796			0	approved
