# Supplementary material for: Proteome-Wide Identification and Comparison of Drug Pockets for Discovering New Drug Indications and Side Effects
Source: Molecules. 2025 Jan 10;30(2):260. doi: 10.3390/molecules30020260 (PMC11767986; doi:10.3390/molecules30020260)
Supplement: Supplementary file 1 [file molecules-30-00260-s001.zip › Table S4.xlsx]

## Sheet: Table S4
Table S4. A complete list of 220,312 pairs of similar pockets that exist among the identified druggable pockets
ID	Protein1	Protein2	PS.score	P.value
AF-A0A075B6H7-F1-model_v4_out_pocket1_atm.pdb_AF-A0A075B6N1-F1-model_v4_out_pocket4_atm.pdb	A0A075B6H7	A0A075B6N1	0.61387	7.964e-09
AF-A0A075B6H7-F1-model_v4_out_pocket1_atm.pdb_AF-A0A075B6Q5-F1-model_v4_out_pocket1_atm.pdb	A0A075B6H7	A0A075B6Q5	0.66816	7.456e-08
AF-A0A075B6H7-F1-model_v4_out_pocket1_atm.pdb_AF-A0A075B6S6-F1-model_v4_out_pocket1_atm.pdb	A0A075B6H7	A0A075B6S6	0.80961	9.602e-11
AF-A0A075B6R0-F1-model_v4_out_pocket6_atm.pdb_AF-A0A075B6S6-F1-model_v4_out_pocket1_atm.pdb	A0A075B6R0	A0A075B6S6	0.527	2.752e-05
AF-A0A075B6Q5-F1-model_v4_out_pocket1_atm.pdb_AF-A0A075B6S6-F1-model_v4_out_pocket1_atm.pdb	A0A075B6Q5	A0A075B6S6	0.55739	4.48e-06
AF-A0A075B6N1-F1-model_v4_out_pocket4_atm.pdb_AF-A0A075B6S6-F1-model_v4_out_pocket1_atm.pdb	A0A075B6N1	A0A075B6S6	0.66464	1.135e-07
AF-A0A075B6N1-F1-model_v4_out_pocket4_atm.pdb_AF-A0A075B6X5-F1-model_v4_out_pocket1_atm.pdb	A0A075B6N1	A0A075B6X5	0.5992	4.992e-07
AF-A0A075B6S6-F1-model_v4_out_pocket1_atm.pdb_AF-A0A075B6X5-F1-model_v4_out_pocket1_atm.pdb	A0A075B6S6	A0A075B6X5	0.5638	1.267e-07
AF-A0A075B6Q5-F1-model_v4_out_pocket1_atm.pdb_AF-A0A075B6X5-F1-model_v4_out_pocket1_atm.pdb	A0A075B6Q5	A0A075B6X5	0.55761	2.076e-07
AF-A0A075B6H7-F1-model_v4_out_pocket1_atm.pdb_AF-A0A075B6X5-F1-model_v4_out_pocket1_atm.pdb	A0A075B6H7	A0A075B6X5	0.7294	4.634e-10
AF-A0A075B6H7-F1-model_v4_out_pocket1_atm.pdb_AF-A0A087WSY4-F1-model_v4_out_pocket1_atm.pdb	A0A075B6H7	A0A087WSY4	0.68329	1.34e-08
AF-A0A075B6S6-F1-model_v4_out_pocket1_atm.pdb_AF-A0A087WSY4-F1-model_v4_out_pocket1_atm.pdb	A0A075B6S6	A0A087WSY4	0.53805	2.691e-06
AF-A0A075B6N1-F1-model_v4_out_pocket4_atm.pdb_AF-A0A087WSY4-F1-model_v4_out_pocket1_atm.pdb	A0A075B6N1	A0A087WSY4	0.54267	1.718e-05
AF-A0A075B6Q5-F1-model_v4_out_pocket1_atm.pdb_AF-A0A087WSY4-F1-model_v4_out_pocket1_atm.pdb	A0A075B6Q5	A0A087WSY4	0.711	1.903e-10
AF-A0A075B6X5-F1-model_v4_out_pocket1_atm.pdb_AF-A0A087WSY4-F1-model_v4_out_pocket1_atm.pdb	A0A075B6X5	A0A087WSY4	0.68622	5.903e-09
AF-A0A075B6Q5-F1-model_v4_out_pocket1_atm.pdb_AF-A0A087WSZ9-F1-model_v4_out_pocket1_atm.pdb	A0A075B6Q5	A0A087WSZ9	0.54807	4.056e-07
AF-A0A075B6N1-F1-model_v4_out_pocket4_atm.pdb_AF-A0A087WSZ9-F1-model_v4_out_pocket1_atm.pdb	A0A075B6N1	A0A087WSZ9	0.64495	4.827e-08
AF-A0A075B6S6-F1-model_v4_out_pocket1_atm.pdb_AF-A0A087WSZ9-F1-model_v4_out_pocket1_atm.pdb	A0A075B6S6	A0A087WSZ9	0.66492	2.517e-10
AF-A0A087WSY4-F1-model_v4_out_pocket1_atm.pdb_AF-A0A087WSZ9-F1-model_v4_out_pocket1_atm.pdb	A0A087WSY4	A0A087WSZ9	0.58266	1.698e-07
AF-A0A075B6X5-F1-model_v4_out_pocket1_atm.pdb_AF-A0A087WSZ9-F1-model_v4_out_pocket1_atm.pdb	A0A075B6X5	A0A087WSZ9	0.65099	1.332e-08
AF-A0A075B6H7-F1-model_v4_out_pocket1_atm.pdb_AF-A0A087WSZ9-F1-model_v4_out_pocket1_atm.pdb	A0A075B6H7	A0A087WSZ9	0.75383	1.314e-10
AF-A0A075B6X5-F1-model_v4_out_pocket1_atm.pdb_AF-A0A087WV62-F1-model_v4_out_pocket2_atm.pdb	A0A075B6X5	A0A087WV62	0.67227	1.194e-08
AF-A0A075B6S6-F1-model_v4_out_pocket1_atm.pdb_AF-A0A087WV62-F1-model_v4_out_pocket2_atm.pdb	A0A075B6S6	A0A087WV62	0.78522	2.855e-12
AF-A0A087WSZ9-F1-model_v4_out_pocket1_atm.pdb_AF-A0A087WV62-F1-model_v4_out_pocket2_atm.pdb	A0A087WSZ9	A0A087WV62	0.77811	5.709e-11
AF-A0A075B6H7-F1-model_v4_out_pocket1_atm.pdb_AF-A0A087WV62-F1-model_v4_out_pocket2_atm.pdb	A0A075B6H7	A0A087WV62	0.77656	1.344e-10
AF-A0A075B6N1-F1-model_v4_out_pocket4_atm.pdb_AF-A0A087WV62-F1-model_v4_out_pocket2_atm.pdb	A0A075B6N1	A0A087WV62	0.69939	8.12e-09
AF-A0A075B6Q5-F1-model_v4_out_pocket1_atm.pdb_AF-A0A087WV62-F1-model_v4_out_pocket2_atm.pdb	A0A075B6Q5	A0A087WV62	0.59372	1.239e-07
AF-A0A087WSY4-F1-model_v4_out_pocket1_atm.pdb_AF-A0A087WV62-F1-model_v4_out_pocket2_atm.pdb	A0A087WSY4	A0A087WV62	0.64556	3.154e-08
AF-A0A075B6R0-F1-model_v4_out_pocket6_atm.pdb_AF-A0A087WV62-F1-model_v4_out_pocket2_atm.pdb	A0A075B6R0	A0A087WV62	0.49518	6.915e-05
AF-A0A087WSY4-F1-model_v4_out_pocket1_atm.pdb_AF-A0A087X0M5-F1-model_v4_out_pocket1_atm.pdb	A0A087WSY4	A0A087X0M5	0.60642	2.335e-07
AF-A0A087WV62-F1-model_v4_out_pocket2_atm.pdb_AF-A0A087X0M5-F1-model_v4_out_pocket1_atm.pdb	A0A087WV62	A0A087X0M5	0.83819	1.655e-12
AF-A0A075B6S6-F1-model_v4_out_pocket1_atm.pdb_AF-A0A087X0M5-F1-model_v4_out_pocket1_atm.pdb	A0A075B6S6	A0A087X0M5	0.73208	5.769e-11
AF-A0A075B6Q5-F1-model_v4_out_pocket1_atm.pdb_AF-A0A087X0M5-F1-model_v4_out_pocket1_atm.pdb	A0A075B6Q5	A0A087X0M5	0.52991	4.666e-06
AF-A0A075B6X5-F1-model_v4_out_pocket1_atm.pdb_AF-A0A087X0M5-F1-model_v4_out_pocket1_atm.pdb	A0A075B6X5	A0A087X0M5	0.62105	1.585e-07
AF-A0A075B6H7-F1-model_v4_out_pocket1_atm.pdb_AF-A0A087X0M5-F1-model_v4_out_pocket1_atm.pdb	A0A075B6H7	A0A087X0M5	0.74589	6.105e-10
AF-A0A087WSZ9-F1-model_v4_out_pocket1_atm.pdb_AF-A0A087X0M5-F1-model_v4_out_pocket1_atm.pdb	A0A087WSZ9	A0A087X0M5	0.68179	7.383e-09
AF-A0A075B6N1-F1-model_v4_out_pocket4_atm.pdb_AF-A0A087X0M5-F1-model_v4_out_pocket1_atm.pdb	A0A075B6N1	A0A087X0M5	0.72531	2.288e-09
AF-A0A087WVF3-F1-model_v4_out_pocket35_atm.pdb_AF-A0A087X1G2-F1-model_v4_out_pocket12_atm.pdb	A0A087WVF3	A0A087X1G2	0.81024	8.714e-10
AF-A0A075B6Q5-F1-model_v4_out_pocket1_atm.pdb_AF-A0A0A0MS02-F1-model_v4_out_pocket8_atm.pdb	A0A075B6Q5	A0A0A0MS02	0.49596	1.616e-07
AF-A0A075B6S6-F1-model_v4_out_pocket1_atm.pdb_AF-A0A0A0MS02-F1-model_v4_out_pocket8_atm.pdb	A0A075B6S6	A0A0A0MS02	0.53307	5.654e-09
AF-A0A075B6H7-F1-model_v4_out_pocket1_atm.pdb_AF-A0A0A0MS02-F1-model_v4_out_pocket8_atm.pdb	A0A075B6H7	A0A0A0MS02	0.54977	4.081e-07
AF-A0A087X0M5-F1-model_v4_out_pocket1_atm.pdb_AF-A0A0A0MS02-F1-model_v4_out_pocket8_atm.pdb	A0A087X0M5	A0A0A0MS02	0.55116	1.086e-08
AF-A0A075B6X5-F1-model_v4_out_pocket1_atm.pdb_AF-A0A0A0MS02-F1-model_v4_out_pocket8_atm.pdb	A0A075B6X5	A0A0A0MS02	0.58482	4.539e-09
AF-A0A075B6R0-F1-model_v4_out_pocket6_atm.pdb_AF-A0A0A0MS02-F1-model_v4_out_pocket8_atm.pdb	A0A075B6R0	A0A0A0MS02	0.63441	2.402e-11
AF-A0A087WSZ9-F1-model_v4_out_pocket1_atm.pdb_AF-A0A0A0MS02-F1-model_v4_out_pocket8_atm.pdb	A0A087WSZ9	A0A0A0MS02	0.56695	1.503e-08
AF-A0A087WSY4-F1-model_v4_out_pocket1_atm.pdb_AF-A0A0A0MS02-F1-model_v4_out_pocket8_atm.pdb	A0A087WSY4	A0A0A0MS02	0.5086	2.06e-07
AF-A0A075B6N1-F1-model_v4_out_pocket4_atm.pdb_AF-A0A0A0MS02-F1-model_v4_out_pocket8_atm.pdb	A0A075B6N1	A0A0A0MS02	0.49574	1.971e-05
AF-A0A087WV62-F1-model_v4_out_pocket2_atm.pdb_AF-A0A0A0MS02-F1-model_v4_out_pocket8_atm.pdb	A0A087WV62	A0A0A0MS02	0.57237	2.01e-09
AF-A0A087WSY4-F1-model_v4_out_pocket1_atm.pdb_AF-A0A0A0MS03-F1-model_v4_out_pocket1_atm.pdb	A0A087WSY4	A0A0A0MS03	0.61622	1.082e-08
AF-A0A075B6X5-F1-model_v4_out_pocket1_atm.pdb_AF-A0A0A0MS03-F1-model_v4_out_pocket1_atm.pdb	A0A075B6X5	A0A0A0MS03	0.70859	2.211e-10
AF-A0A0A0MS02-F1-model_v4_out_pocket8_atm.pdb_AF-A0A0A0MS03-F1-model_v4_out_pocket1_atm.pdb	A0A0A0MS02	A0A0A0MS03	0.67177	7.719e-09
AF-A0A075B6N1-F1-model_v4_out_pocket4_atm.pdb_AF-A0A0A0MS03-F1-model_v4_out_pocket1_atm.pdb	A0A075B6N1	A0A0A0MS03	0.71184	9.546e-10
AF-A0A075B6Q5-F1-model_v4_out_pocket1_atm.pdb_AF-A0A0A0MS03-F1-model_v4_out_pocket1_atm.pdb	A0A075B6Q5	A0A0A0MS03	0.58937	1.375e-08
AF-A0A075B6S6-F1-model_v4_out_pocket1_atm.pdb_AF-A0A0A0MS03-F1-model_v4_out_pocket1_atm.pdb	A0A075B6S6	A0A0A0MS03	0.6827	2.318e-11
AF-A0A075B6H7-F1-model_v4_out_pocket1_atm.pdb_AF-A0A0A0MS03-F1-model_v4_out_pocket1_atm.pdb	A0A075B6H7	A0A0A0MS03	0.82386	1.861e-12
AF-A0A087WV62-F1-model_v4_out_pocket2_atm.pdb_AF-A0A0A0MS03-F1-model_v4_out_pocket1_atm.pdb	A0A087WV62	A0A0A0MS03	0.76632	1.321e-12
AF-A0A087WSZ9-F1-model_v4_out_pocket1_atm.pdb_AF-A0A0A0MS03-F1-model_v4_out_pocket1_atm.pdb	A0A087WSZ9	A0A0A0MS03	0.77552	5.405e-12
AF-A0A087X0M5-F1-model_v4_out_pocket1_atm.pdb_AF-A0A0A0MS03-F1-model_v4_out_pocket1_atm.pdb	A0A087X0M5	A0A0A0MS03	0.68274	1.877e-10
AF-A0A087X0M5-F1-model_v4_out_pocket1_atm.pdb_AF-A0A0A0MT36-F1-model_v4_out_pocket1_atm.pdb	A0A087X0M5	A0A0A0MT36	0.7125	9.781e-11
AF-A0A0A0MS02-F1-model_v4_out_pocket8_atm.pdb_AF-A0A0A0MT36-F1-model_v4_out_pocket1_atm.pdb	A0A0A0MS02	A0A0A0MT36	0.66865	1.439e-08
AF-A0A0A0MS03-F1-model_v4_out_pocket1_atm.pdb_AF-A0A0A0MT36-F1-model_v4_out_pocket1_atm.pdb	A0A0A0MS03	A0A0A0MT36	0.87695	1.131e-13
AF-A0A075B6N1-F1-model_v4_out_pocket4_atm.pdb_AF-A0A0A0MT36-F1-model_v4_out_pocket1_atm.pdb	A0A075B6N1	A0A0A0MT36	0.69779	3.248e-09
AF-A0A075B6X5-F1-model_v4_out_pocket1_atm.pdb_AF-A0A0A0MT36-F1-model_v4_out_pocket1_atm.pdb	A0A075B6X5	A0A0A0MT36	0.72585	2.551e-10
AF-A0A075B6H7-F1-model_v4_out_pocket1_atm.pdb_AF-A0A0A0MT36-F1-model_v4_out_pocket1_atm.pdb	A0A075B6H7	A0A0A0MT36	0.87929	2.028e-13
AF-A0A087WSZ9-F1-model_v4_out_pocket1_atm.pdb_AF-A0A0A0MT36-F1-model_v4_out_pocket1_atm.pdb	A0A087WSZ9	A0A0A0MT36	0.80788	3.345e-12
AF-A0A075B6S6-F1-model_v4_out_pocket1_atm.pdb_AF-A0A0A0MT36-F1-model_v4_out_pocket1_atm.pdb	A0A075B6S6	A0A0A0MT36	0.71789	8.249e-12
AF-A0A075B6Q5-F1-model_v4_out_pocket1_atm.pdb_AF-A0A0A0MT36-F1-model_v4_out_pocket1_atm.pdb	A0A075B6Q5	A0A0A0MT36	0.60937	1.043e-08
AF-A0A087WSY4-F1-model_v4_out_pocket1_atm.pdb_AF-A0A0A0MT36-F1-model_v4_out_pocket1_atm.pdb	A0A087WSY4	A0A0A0MT36	0.63279	1.029e-08
AF-A0A087WV62-F1-model_v4_out_pocket2_atm.pdb_AF-A0A0A0MT36-F1-model_v4_out_pocket1_atm.pdb	A0A087WV62	A0A0A0MT36	0.75354	1.005e-11
AF-A0A0A0MS03-F1-model_v4_out_pocket1_atm.pdb_AF-A0A0A6YYD4-F1-model_v4_out_pocket1_atm.pdb	A0A0A0MS03	A0A0A6YYD4	0.83919	8.219e-13
AF-A0A087WSZ9-F1-model_v4_out_pocket1_atm.pdb_AF-A0A0A6YYD4-F1-model_v4_out_pocket1_atm.pdb	A0A087WSZ9	A0A0A6YYD4	0.77516	1.885e-11
AF-A0A075B6H7-F1-model_v4_out_pocket1_atm.pdb_AF-A0A0A6YYD4-F1-model_v4_out_pocket1_atm.pdb	A0A075B6H7	A0A0A6YYD4	0.79443	1.617e-11
AF-A0A075B6X5-F1-model_v4_out_pocket1_atm.pdb_AF-A0A0A6YYD4-F1-model_v4_out_pocket1_atm.pdb	A0A075B6X5	A0A0A6YYD4	0.67411	3.926e-09
AF-A0A087WSY4-F1-model_v4_out_pocket1_atm.pdb_AF-A0A0A6YYD4-F1-model_v4_out_pocket1_atm.pdb	A0A087WSY4	A0A0A6YYD4	0.63332	9.381e-09
AF-A0A075B6Q5-F1-model_v4_out_pocket1_atm.pdb_AF-A0A0A6YYD4-F1-model_v4_out_pocket1_atm.pdb	A0A075B6Q5	A0A0A6YYD4	0.60254	1.182e-08
AF-A0A087X0M5-F1-model_v4_out_pocket1_atm.pdb_AF-A0A0A6YYD4-F1-model_v4_out_pocket1_atm.pdb	A0A087X0M5	A0A0A6YYD4	0.79361	9.734e-13
AF-A0A075B6N1-F1-model_v4_out_pocket4_atm.pdb_AF-A0A0A6YYD4-F1-model_v4_out_pocket1_atm.pdb	A0A075B6N1	A0A0A6YYD4	0.709	1.832e-09
AF-A0A075B6S6-F1-model_v4_out_pocket1_atm.pdb_AF-A0A0A6YYD4-F1-model_v4_out_pocket1_atm.pdb	A0A075B6S6	A0A0A6YYD4	0.69611	3.41e-11
AF-A0A0A0MS02-F1-model_v4_out_pocket8_atm.pdb_AF-A0A0A6YYD4-F1-model_v4_out_pocket1_atm.pdb	A0A0A0MS02	A0A0A6YYD4	0.70257	2.545e-09
AF-A0A0A0MT36-F1-model_v4_out_pocket1_atm.pdb_AF-A0A0A6YYD4-F1-model_v4_out_pocket1_atm.pdb	A0A0A0MT36	A0A0A6YYD4	0.77853	1.577e-11
AF-A0A087WV62-F1-model_v4_out_pocket2_atm.pdb_AF-A0A0A6YYD4-F1-model_v4_out_pocket1_atm.pdb	A0A087WV62	A0A0A6YYD4	0.77565	2.508e-12
AF-A0A087WSZ9-F1-model_v4_out_pocket1_atm.pdb_AF-A0A0A6YYG2-F1-model_v4_out_pocket1_atm.pdb	A0A087WSZ9	A0A0A6YYG2	0.69308	2.279e-11
AF-A0A0A6YYD4-F1-model_v4_out_pocket1_atm.pdb_AF-A0A0A6YYG2-F1-model_v4_out_pocket1_atm.pdb	A0A0A6YYD4	A0A0A6YYG2	0.67621	6.493e-11
AF-A0A0A0MT36-F1-model_v4_out_pocket1_atm.pdb_AF-A0A0A6YYG2-F1-model_v4_out_pocket1_atm.pdb	A0A0A0MT36	A0A0A6YYG2	0.70445	1.266e-11
AF-A0A0A0MS02-F1-model_v4_out_pocket8_atm.pdb_AF-A0A0A6YYG2-F1-model_v4_out_pocket1_atm.pdb	A0A0A0MS02	A0A0A6YYG2	0.63331	1.643e-08
AF-A0A087WSY4-F1-model_v4_out_pocket1_atm.pdb_AF-A0A0A6YYG2-F1-model_v4_out_pocket1_atm.pdb	A0A087WSY4	A0A0A6YYG2	0.54825	6.28e-08
AF-A0A075B6Q5-F1-model_v4_out_pocket1_atm.pdb_AF-A0A0A6YYG2-F1-model_v4_out_pocket1_atm.pdb	A0A075B6Q5	A0A0A6YYG2	0.51957	1.537e-07
AF-A0A075B6X5-F1-model_v4_out_pocket1_atm.pdb_AF-A0A0A6YYG2-F1-model_v4_out_pocket1_atm.pdb	A0A075B6X5	A0A0A6YYG2	0.63439	9.819e-10
AF-A0A087X0M5-F1-model_v4_out_pocket1_atm.pdb_AF-A0A0A6YYG2-F1-model_v4_out_pocket1_atm.pdb	A0A087X0M5	A0A0A6YYG2	0.61697	6.458e-10
AF-A0A075B6H7-F1-model_v4_out_pocket1_atm.pdb_AF-A0A0A6YYG2-F1-model_v4_out_pocket1_atm.pdb	A0A075B6H7	A0A0A6YYG2	0.68568	6.312e-10
AF-A0A075B6N1-F1-model_v4_out_pocket4_atm.pdb_AF-A0A0A6YYG2-F1-model_v4_out_pocket1_atm.pdb	A0A075B6N1	A0A0A6YYG2	0.63582	1.43e-08
AF-A0A0A0MS03-F1-model_v4_out_pocket1_atm.pdb_AF-A0A0A6YYG2-F1-model_v4_out_pocket1_atm.pdb	A0A0A0MS03	A0A0A6YYG2	0.75635	1.166e-12
AF-A0A075B6S6-F1-model_v4_out_pocket1_atm.pdb_AF-A0A0A6YYG2-F1-model_v4_out_pocket1_atm.pdb	A0A075B6S6	A0A0A6YYG2	0.58088	1.71e-09
AF-A0A087WV62-F1-model_v4_out_pocket2_atm.pdb_AF-A0A0A6YYG2-F1-model_v4_out_pocket1_atm.pdb	A0A087WV62	A0A0A6YYG2	0.66134	2.989e-11
AF-A0A075B6N1-F1-model_v4_out_pocket4_atm.pdb_AF-A0A0A6YYG3-F1-model_v4_out_pocket1_atm.pdb	A0A075B6N1	A0A0A6YYG3	0.66021	2.214e-08
AF-A0A075B6S6-F1-model_v4_out_pocket1_atm.pdb_AF-A0A0A6YYG3-F1-model_v4_out_pocket1_atm.pdb	A0A075B6S6	A0A0A6YYG3	0.64685	9.801e-10
AF-A0A0A0MT36-F1-model_v4_out_pocket1_atm.pdb_AF-A0A0A6YYG3-F1-model_v4_out_pocket1_atm.pdb	A0A0A0MT36	A0A0A6YYG3	0.74285	1.039e-10
AF-A0A075B6H7-F1-model_v4_out_pocket1_atm.pdb_AF-A0A0A6YYG3-F1-model_v4_out_pocket1_atm.pdb	A0A075B6H7	A0A0A6YYG3	0.71256	1.105e-09
AF-A0A0A6YYD4-F1-model_v4_out_pocket1_atm.pdb_AF-A0A0A6YYG3-F1-model_v4_out_pocket1_atm.pdb	A0A0A6YYD4	A0A0A6YYG3	0.69616	1.225e-09
AF-A0A0A0MS02-F1-model_v4_out_pocket8_atm.pdb_AF-A0A0A6YYG3-F1-model_v4_out_pocket1_atm.pdb	A0A0A0MS02	A0A0A6YYG3	0.59504	6.173e-07
AF-A0A075B6Q5-F1-model_v4_out_pocket1_atm.pdb_AF-A0A0A6YYG3-F1-model_v4_out_pocket1_atm.pdb	A0A075B6Q5	A0A0A6YYG3	0.54342	4.593e-07
AF-A0A087WV62-F1-model_v4_out_pocket2_atm.pdb_AF-A0A0A6YYG3-F1-model_v4_out_pocket1_atm.pdb	A0A087WV62	A0A0A6YYG3	0.74149	2.039e-11
AF-A0A087WSZ9-F1-model_v4_out_pocket1_atm.pdb_AF-A0A0A6YYG3-F1-model_v4_out_pocket1_atm.pdb	A0A087WSZ9	A0A0A6YYG3	0.71896	3.671e-10
AF-A0A0A6YYG2-F1-model_v4_out_pocket1_atm.pdb_AF-A0A0A6YYG3-F1-model_v4_out_pocket1_atm.pdb	A0A0A6YYG2	A0A0A6YYG3	0.96953	1.887e-15
AF-A0A087X0M5-F1-model_v4_out_pocket1_atm.pdb_AF-A0A0A6YYG3-F1-model_v4_out_pocket1_atm.pdb	A0A087X0M5	A0A0A6YYG3	0.65465	2.752e-09
AF-A0A0A0MS03-F1-model_v4_out_pocket1_atm.pdb_AF-A0A0A6YYG3-F1-model_v4_out_pocket1_atm.pdb	A0A0A0MS03	A0A0A6YYG3	0.815	2.926e-12
AF-A0A087WSY4-F1-model_v4_out_pocket1_atm.pdb_AF-A0A0A6YYG3-F1-model_v4_out_pocket1_atm.pdb	A0A087WSY4	A0A0A6YYG3	0.5525	9.034e-07
AF-A0A075B6X5-F1-model_v4_out_pocket1_atm.pdb_AF-A0A0A6YYG3-F1-model_v4_out_pocket1_atm.pdb	A0A075B6X5	A0A0A6YYG3	0.61719	7.948e-08
AF-A0A075B6S6-F1-model_v4_out_pocket1_atm.pdb_AF-A0A0A6YYK4-F1-model_v4_out_pocket2_atm.pdb	A0A075B6S6	A0A0A6YYK4	0.50211	8.702e-08
AF-A0A087X0M5-F1-model_v4_out_pocket1_atm.pdb_AF-A0A0A6YYK4-F1-model_v4_out_pocket2_atm.pdb	A0A087X0M5	A0A0A6YYK4	0.54426	1.497e-08
AF-A0A0A6YYG3-F1-model_v4_out_pocket1_atm.pdb_AF-A0A0A6YYK4-F1-model_v4_out_pocket2_atm.pdb	A0A0A6YYG3	A0A0A6YYK4	0.51654	4.296e-07
AF-A0A0A6YYD4-F1-model_v4_out_pocket1_atm.pdb_AF-A0A0A6YYK4-F1-model_v4_out_pocket2_atm.pdb	A0A0A6YYD4	A0A0A6YYK4	0.56786	1.465e-08
AF-A0A0A0MS03-F1-model_v4_out_pocket1_atm.pdb_AF-A0A0A6YYK4-F1-model_v4_out_pocket2_atm.pdb	A0A0A0MS03	A0A0A6YYK4	0.5913	6.101e-09
AF-A0A087WV62-F1-model_v4_out_pocket2_atm.pdb_AF-A0A0A6YYK4-F1-model_v4_out_pocket2_atm.pdb	A0A087WV62	A0A0A6YYK4	0.55239	8.678e-09
AF-A0A075B6N1-F1-model_v4_out_pocket4_atm.pdb_AF-A0A0A6YYK4-F1-model_v4_out_pocket2_atm.pdb	A0A075B6N1	A0A0A6YYK4	0.50364	1.251e-05
AF-A0A087WSZ9-F1-model_v4_out_pocket1_atm.pdb_AF-A0A0A6YYK4-F1-model_v4_out_pocket2_atm.pdb	A0A087WSZ9	A0A0A6YYK4	0.51948	4.111e-07
AF-A0A075B6X5-F1-model_v4_out_pocket1_atm.pdb_AF-A0A0A6YYK4-F1-model_v4_out_pocket2_atm.pdb	A0A075B6X5	A0A0A6YYK4	0.57086	1.298e-08
AF-A0A0A0MS02-F1-model_v4_out_pocket8_atm.pdb_AF-A0A0A6YYK4-F1-model_v4_out_pocket2_atm.pdb	A0A0A0MS02	A0A0A6YYK4	0.59395	6.918e-08
AF-A0A087WSY4-F1-model_v4_out_pocket1_atm.pdb_AF-A0A0A6YYK4-F1-model_v4_out_pocket2_atm.pdb	A0A087WSY4	A0A0A6YYK4	0.50424	2.235e-07
AF-A0A0A6YYG2-F1-model_v4_out_pocket1_atm.pdb_AF-A0A0A6YYK4-F1-model_v4_out_pocket2_atm.pdb	A0A0A6YYG2	A0A0A6YYK4	0.59937	2.057e-08
AF-A0A075B6H7-F1-model_v4_out_pocket1_atm.pdb_AF-A0A0A6YYK4-F1-model_v4_out_pocket2_atm.pdb	A0A075B6H7	A0A0A6YYK4	0.5458	4.979e-07
AF-A0A0A0MT36-F1-model_v4_out_pocket1_atm.pdb_AF-A0A0A6YYK4-F1-model_v4_out_pocket2_atm.pdb	A0A0A0MT36	A0A0A6YYK4	0.5595	2.899e-08
AF-A0A075B6Q5-F1-model_v4_out_pocket1_atm.pdb_AF-A0A0A6YYK4-F1-model_v4_out_pocket2_atm.pdb	A0A075B6Q5	A0A0A6YYK4	0.48175	4.522e-07
AF-A0A0A6YYG2-F1-model_v4_out_pocket1_atm.pdb_AF-A0A0A6YYK6-F1-model_v4_out_pocket2_atm.pdb	A0A0A6YYG2	A0A0A6YYK6	0.75238	2.499e-10
AF-A0A087WV62-F1-model_v4_out_pocket2_atm.pdb_AF-A0A0A6YYK6-F1-model_v4_out_pocket2_atm.pdb	A0A087WV62	A0A0A6YYK6	0.74983	4.442e-11
AF-A0A075B6H7-F1-model_v4_out_pocket1_atm.pdb_AF-A0A0A6YYK6-F1-model_v4_out_pocket2_atm.pdb	A0A075B6H7	A0A0A6YYK6	0.7352	5.948e-10
AF-A0A075B6N1-F1-model_v4_out_pocket4_atm.pdb_AF-A0A0A6YYK6-F1-model_v4_out_pocket2_atm.pdb	A0A075B6N1	A0A0A6YYK6	0.65473	4.583e-08
AF-A0A075B6S6-F1-model_v4_out_pocket1_atm.pdb_AF-A0A0A6YYK6-F1-model_v4_out_pocket2_atm.pdb	A0A075B6S6	A0A0A6YYK6	0.65881	1.217e-09
AF-A0A075B6Q5-F1-model_v4_out_pocket1_atm.pdb_AF-A0A0A6YYK6-F1-model_v4_out_pocket2_atm.pdb	A0A075B6Q5	A0A0A6YYK6	0.54895	8.097e-07
AF-A0A087WSY4-F1-model_v4_out_pocket1_atm.pdb_AF-A0A0A6YYK6-F1-model_v4_out_pocket2_atm.pdb	A0A087WSY4	A0A0A6YYK6	0.64649	1.179e-08
AF-A0A0A0MS02-F1-model_v4_out_pocket8_atm.pdb_AF-A0A0A6YYK6-F1-model_v4_out_pocket2_atm.pdb	A0A0A0MS02	A0A0A6YYK6	0.71761	1.979e-09
AF-A0A0A6YYG3-F1-model_v4_out_pocket1_atm.pdb_AF-A0A0A6YYK6-F1-model_v4_out_pocket2_atm.pdb	A0A0A6YYG3	A0A0A6YYK6	0.68126	4.509e-09
AF-A0A0A6YYK4-F1-model_v4_out_pocket2_atm.pdb_AF-A0A0A6YYK6-F1-model_v4_out_pocket2_atm.pdb	A0A0A6YYK4	A0A0A6YYK6	0.73956	6.61e-10
AF-A0A0A6YYD4-F1-model_v4_out_pocket1_atm.pdb_AF-A0A0A6YYK6-F1-model_v4_out_pocket2_atm.pdb	A0A0A6YYD4	A0A0A6YYK6	0.76504	5.949e-11
AF-A0A087WSZ9-F1-model_v4_out_pocket1_atm.pdb_AF-A0A0A6YYK6-F1-model_v4_out_pocket2_atm.pdb	A0A087WSZ9	A0A0A6YYK6	0.70813	1.125e-09
AF-A0A0A0MT36-F1-model_v4_out_pocket1_atm.pdb_AF-A0A0A6YYK6-F1-model_v4_out_pocket2_atm.pdb	A0A0A0MT36	A0A0A6YYK6	0.76429	6.182e-11
AF-A0A075B6R0-F1-model_v4_out_pocket6_atm.pdb_AF-A0A0A6YYK6-F1-model_v4_out_pocket2_atm.pdb	A0A075B6R0	A0A0A6YYK6	0.4817	7.454e-05
AF-A0A075B6X5-F1-model_v4_out_pocket1_atm.pdb_AF-A0A0A6YYK6-F1-model_v4_out_pocket2_atm.pdb	A0A075B6X5	A0A0A6YYK6	0.76887	4.881e-11
AF-A0A0A0MS03-F1-model_v4_out_pocket1_atm.pdb_AF-A0A0A6YYK6-F1-model_v4_out_pocket2_atm.pdb	A0A0A0MS03	A0A0A6YYK6	0.76836	6.231e-11
AF-A0A087X0M5-F1-model_v4_out_pocket1_atm.pdb_AF-A0A0A6YYK6-F1-model_v4_out_pocket2_atm.pdb	A0A087X0M5	A0A0A6YYK6	0.70694	4.21e-10
AF-A0A075B6X5-F1-model_v4_out_pocket1_atm.pdb_AF-A0A0B4J1V0-F1-model_v4_out_pocket1_atm.pdb	A0A075B6X5	A0A0B4J1V0	0.66676	9.54e-09
AF-A0A075B6N1-F1-model_v4_out_pocket4_atm.pdb_AF-A0A0B4J1V0-F1-model_v4_out_pocket1_atm.pdb	A0A075B6N1	A0A0B4J1V0	0.56788	3.515e-06
AF-A0A087WSY4-F1-model_v4_out_pocket1_atm.pdb_AF-A0A0B4J1V0-F1-model_v4_out_pocket1_atm.pdb	A0A087WSY4	A0A0B4J1V0	0.72525	1.716e-10
AF-A0A0A6YYK4-F1-model_v4_out_pocket2_atm.pdb_AF-A0A0B4J1V0-F1-model_v4_out_pocket1_atm.pdb	A0A0A6YYK4	A0A0B4J1V0	0.59704	8.188e-07
AF-A0A0A0MS02-F1-model_v4_out_pocket8_atm.pdb_AF-A0A0B4J1V0-F1-model_v4_out_pocket1_atm.pdb	A0A0A0MS02	A0A0B4J1V0	0.64595	7.107e-08
AF-A0A0A6YYK6-F1-model_v4_out_pocket2_atm.pdb_AF-A0A0B4J1V0-F1-model_v4_out_pocket1_atm.pdb	A0A0A6YYK6	A0A0B4J1V0	0.62436	7.106e-08
AF-A0A087WSZ9-F1-model_v4_out_pocket1_atm.pdb_AF-A0A0B4J1V0-F1-model_v4_out_pocket1_atm.pdb	A0A087WSZ9	A0A0B4J1V0	0.69766	1.932e-09
AF-A0A0A0MT36-F1-model_v4_out_pocket1_atm.pdb_AF-A0A0B4J1V0-F1-model_v4_out_pocket1_atm.pdb	A0A0A0MT36	A0A0B4J1V0	0.69824	1.876e-09
AF-A0A075B6H7-F1-model_v4_out_pocket1_atm.pdb_AF-A0A0B4J1V0-F1-model_v4_out_pocket1_atm.pdb	A0A075B6H7	A0A0B4J1V0	0.71447	1.693e-09
AF-A0A087WV62-F1-model_v4_out_pocket2_atm.pdb_AF-A0A0B4J1V0-F1-model_v4_out_pocket1_atm.pdb	A0A087WV62	A0A0B4J1V0	0.6294	2.871e-08
AF-A0A0A6YYG3-F1-model_v4_out_pocket1_atm.pdb_AF-A0A0B4J1V0-F1-model_v4_out_pocket1_atm.pdb	A0A0A6YYG3	A0A0B4J1V0	0.63875	4.055e-08
AF-A0A0A6YYD4-F1-model_v4_out_pocket1_atm.pdb_AF-A0A0B4J1V0-F1-model_v4_out_pocket1_atm.pdb	A0A0A6YYD4	A0A0B4J1V0	0.73891	2.294e-10
AF-A0A075B6S6-F1-model_v4_out_pocket1_atm.pdb_AF-A0A0B4J1V0-F1-model_v4_out_pocket1_atm.pdb	A0A075B6S6	A0A0B4J1V0	0.54172	1.099e-06
AF-A0A0A0MS03-F1-model_v4_out_pocket1_atm.pdb_AF-A0A0B4J1V0-F1-model_v4_out_pocket1_atm.pdb	A0A0A0MS03	A0A0B4J1V0	0.70347	1.743e-09
AF-A0A087X0M5-F1-model_v4_out_pocket1_atm.pdb_AF-A0A0B4J1V0-F1-model_v4_out_pocket1_atm.pdb	A0A087X0M5	A0A0B4J1V0	0.57355	5.823e-07
AF-A0A075B6Q5-F1-model_v4_out_pocket1_atm.pdb_AF-A0A0B4J1V0-F1-model_v4_out_pocket1_atm.pdb	A0A075B6Q5	A0A0B4J1V0	0.76636	2.03e-12
AF-A0A0A6YYG2-F1-model_v4_out_pocket1_atm.pdb_AF-A0A0B4J1V0-F1-model_v4_out_pocket1_atm.pdb	A0A0A6YYG2	A0A0B4J1V0	0.68581	7.197e-09
AF-A0A0A6YYG3-F1-model_v4_out_pocket1_atm.pdb_AF-A0A0B4J1V2-F1-model_v4_out_pocket1_atm.pdb	A0A0A6YYG3	A0A0B4J1V2	0.59033	4.053e-06
AF-A0A087X0M5-F1-model_v4_out_pocket1_atm.pdb_AF-A0A0B4J1V2-F1-model_v4_out_pocket1_atm.pdb	A0A087X0M5	A0A0B4J1V2	0.61132	1.155e-06
AF-A0A0A6YYK4-F1-model_v4_out_pocket2_atm.pdb_AF-A0A0B4J1V2-F1-model_v4_out_pocket1_atm.pdb	A0A0A6YYK4	A0A0B4J1V2	0.67735	1.699e-07
AF-A0A087WV62-F1-model_v4_out_pocket2_atm.pdb_AF-A0A0B4J1V2-F1-model_v4_out_pocket1_atm.pdb	A0A087WV62	A0A0B4J1V2	0.65306	1.681e-07
AF-A0A0A0MT36-F1-model_v4_out_pocket1_atm.pdb_AF-A0A0B4J1V2-F1-model_v4_out_pocket1_atm.pdb	A0A0A0MT36	A0A0B4J1V2	0.72959	7.06e-09
AF-A0A075B6X5-F1-model_v4_out_pocket1_atm.pdb_AF-A0A0B4J1V2-F1-model_v4_out_pocket1_atm.pdb	A0A075B6X5	A0A0B4J1V2	0.75301	2.425e-09
AF-A0A0A6YYG2-F1-model_v4_out_pocket1_atm.pdb_AF-A0A0B4J1V2-F1-model_v4_out_pocket1_atm.pdb	A0A0A6YYG2	A0A0B4J1V2	0.67973	1.203e-07
AF-A0A0A0MS03-F1-model_v4_out_pocket1_atm.pdb_AF-A0A0B4J1V2-F1-model_v4_out_pocket1_atm.pdb	A0A0A0MS03	A0A0B4J1V2	0.69935	3.282e-08
AF-A0A0A6YYD4-F1-model_v4_out_pocket1_atm.pdb_AF-A0A0B4J1V2-F1-model_v4_out_pocket1_atm.pdb	A0A0A6YYD4	A0A0B4J1V2	0.67908	7.069e-08
AF-A0A0A6YYK6-F1-model_v4_out_pocket2_atm.pdb_AF-A0A0B4J1V2-F1-model_v4_out_pocket1_atm.pdb	A0A0A6YYK6	A0A0B4J1V2	0.73639	4.335e-09
AF-A0A075B6Q5-F1-model_v4_out_pocket1_atm.pdb_AF-A0A0B4J1V2-F1-model_v4_out_pocket1_atm.pdb	A0A075B6Q5	A0A0B4J1V2	0.69067	2.001e-08
AF-A0A0B4J1V0-F1-model_v4_out_pocket1_atm.pdb_AF-A0A0B4J1V2-F1-model_v4_out_pocket1_atm.pdb	A0A0B4J1V0	A0A0B4J1V2	0.70695	1.673e-08
AF-A0A075B6S6-F1-model_v4_out_pocket1_atm.pdb_AF-A0A0B4J1V2-F1-model_v4_out_pocket1_atm.pdb	A0A075B6S6	A0A0B4J1V2	0.52111	5.602e-05
AF-A0A0A0MS02-F1-model_v4_out_pocket8_atm.pdb_AF-A0A0B4J1V2-F1-model_v4_out_pocket1_atm.pdb	A0A0A0MS02	A0A0B4J1V2	0.66501	2.934e-07
AF-A0A087WSY4-F1-model_v4_out_pocket1_atm.pdb_AF-A0A0B4J1V2-F1-model_v4_out_pocket1_atm.pdb	A0A087WSY4	A0A0B4J1V2	0.83827	3.249e-11
AF-A0A075B6H7-F1-model_v4_out_pocket1_atm.pdb_AF-A0A0B4J1V2-F1-model_v4_out_pocket1_atm.pdb	A0A075B6H7	A0A0B4J1V2	0.71015	3.091e-08
AF-A0A087WSZ9-F1-model_v4_out_pocket1_atm.pdb_AF-A0A0B4J1V2-F1-model_v4_out_pocket1_atm.pdb	A0A087WSZ9	A0A0B4J1V2	0.64151	3.923e-07
AF-A0A0B4J1V0-F1-model_v4_out_pocket1_atm.pdb_AF-A0A0B4J1V6-F1-model_v4_out_pocket1_atm.pdb	A0A0B4J1V0	A0A0B4J1V6	0.96861	1.221e-15
AF-A0A087X0M5-F1-model_v4_out_pocket1_atm.pdb_AF-A0A0B4J1V6-F1-model_v4_out_pocket1_atm.pdb	A0A087X0M5	A0A0B4J1V6	0.56784	8.028e-07
AF-A0A075B6S6-F1-model_v4_out_pocket1_atm.pdb_AF-A0A0B4J1V6-F1-model_v4_out_pocket1_atm.pdb	A0A075B6S6	A0A0B4J1V6	0.53805	1.34e-06
AF-A0A075B6H7-F1-model_v4_out_pocket1_atm.pdb_AF-A0A0B4J1V6-F1-model_v4_out_pocket1_atm.pdb	A0A075B6H7	A0A0B4J1V6	0.71338	1.789e-09
AF-A0A0A6YYG3-F1-model_v4_out_pocket1_atm.pdb_AF-A0A0B4J1V6-F1-model_v4_out_pocket1_atm.pdb	A0A0A6YYG3	A0A0B4J1V6	0.63256	5.583e-08
AF-A0A075B6N1-F1-model_v4_out_pocket4_atm.pdb_AF-A0A0B4J1V6-F1-model_v4_out_pocket1_atm.pdb	A0A075B6N1	A0A0B4J1V6	0.54898	9.039e-06
AF-A0A075B6Q5-F1-model_v4_out_pocket1_atm.pdb_AF-A0A0B4J1V6-F1-model_v4_out_pocket1_atm.pdb	A0A075B6Q5	A0A0B4J1V6	0.76901	1.731e-12
AF-A0A0A0MS03-F1-model_v4_out_pocket1_atm.pdb_AF-A0A0B4J1V6-F1-model_v4_out_pocket1_atm.pdb	A0A0A0MS03	A0A0B4J1V6	0.70848	1.348e-09
AF-A0A0A6YYK4-F1-model_v4_out_pocket2_atm.pdb_AF-A0A0B4J1V6-F1-model_v4_out_pocket1_atm.pdb	A0A0A6YYK4	A0A0B4J1V6	0.59356	9.741e-07
AF-A0A0A0MT36-F1-model_v4_out_pocket1_atm.pdb_AF-A0A0B4J1V6-F1-model_v4_out_pocket1_atm.pdb	A0A0A0MT36	A0A0B4J1V6	0.69245	2.529e-09
AF-A0A0A6YYK6-F1-model_v4_out_pocket2_atm.pdb_AF-A0A0B4J1V6-F1-model_v4_out_pocket1_atm.pdb	A0A0A6YYK6	A0A0B4J1V6	0.61749	1.016e-07
AF-A0A087WSY4-F1-model_v4_out_pocket1_atm.pdb_AF-A0A0B4J1V6-F1-model_v4_out_pocket1_atm.pdb	A0A087WSY4	A0A0B4J1V6	0.72223	2.003e-10
AF-A0A087WV62-F1-model_v4_out_pocket2_atm.pdb_AF-A0A0B4J1V6-F1-model_v4_out_pocket1_atm.pdb	A0A087WV62	A0A0B4J1V6	0.62963	2.82e-08
AF-A0A0A6YYG2-F1-model_v4_out_pocket1_atm.pdb_AF-A0A0B4J1V6-F1-model_v4_out_pocket1_atm.pdb	A0A0A6YYG2	A0A0B4J1V6	0.67811	1.062e-08
AF-A0A0A0MS02-F1-model_v4_out_pocket8_atm.pdb_AF-A0A0B4J1V6-F1-model_v4_out_pocket1_atm.pdb	A0A0A0MS02	A0A0B4J1V6	0.65123	5.46e-08
AF-A0A0A6YYD4-F1-model_v4_out_pocket1_atm.pdb_AF-A0A0B4J1V6-F1-model_v4_out_pocket1_atm.pdb	A0A0A6YYD4	A0A0B4J1V6	0.73884	2.303e-10
AF-A0A075B6X5-F1-model_v4_out_pocket1_atm.pdb_AF-A0A0B4J1V6-F1-model_v4_out_pocket1_atm.pdb	A0A075B6X5	A0A0B4J1V6	0.65899	1.425e-08
AF-A0A087WSZ9-F1-model_v4_out_pocket1_atm.pdb_AF-A0A0B4J1V6-F1-model_v4_out_pocket1_atm.pdb	A0A087WSZ9	A0A0B4J1V6	0.69503	2.213e-09
AF-A0A0B4J1V2-F1-model_v4_out_pocket1_atm.pdb_AF-A0A0B4J1V6-F1-model_v4_out_pocket1_atm.pdb	A0A0B4J1V2	A0A0B4J1V6	0.58345	2.169e-08
AF-A0A075B6H7-F1-model_v4_out_pocket1_atm.pdb_AF-A0A0B4J1V7-F1-model_v4_out_pocket1_atm.pdb	A0A075B6H7	A0A0B4J1V7	0.7504	2.762e-10
AF-A0A075B6N1-F1-model_v4_out_pocket4_atm.pdb_AF-A0A0B4J1V7-F1-model_v4_out_pocket1_atm.pdb	A0A075B6N1	A0A0B4J1V7	0.58515	1.483e-06
AF-A0A0A6YYD4-F1-model_v4_out_pocket1_atm.pdb_AF-A0A0B4J1V7-F1-model_v4_out_pocket1_atm.pdb	A0A0A6YYD4	A0A0B4J1V7	0.72488	4.737e-10
AF-A0A087X0M5-F1-model_v4_out_pocket1_atm.pdb_AF-A0A0B4J1V7-F1-model_v4_out_pocket1_atm.pdb	A0A087X0M5	A0A0B4J1V7	0.62843	3.119e-08
AF-A0A0B4J1V0-F1-model_v4_out_pocket1_atm.pdb_AF-A0A0B4J1V7-F1-model_v4_out_pocket1_atm.pdb	A0A0B4J1V0	A0A0B4J1V7	0.7355	2.194e-10
AF-A0A075B6S6-F1-model_v4_out_pocket1_atm.pdb_AF-A0A0B4J1V7-F1-model_v4_out_pocket1_atm.pdb	A0A075B6S6	A0A0B4J1V7	0.60726	2.633e-08
AF-A0A0A0MT36-F1-model_v4_out_pocket1_atm.pdb_AF-A0A0B4J1V7-F1-model_v4_out_pocket1_atm.pdb	A0A0A0MT36	A0A0B4J1V7	0.75765	8.711e-11
AF-A0A0A0MS03-F1-model_v4_out_pocket1_atm.pdb_AF-A0A0B4J1V7-F1-model_v4_out_pocket1_atm.pdb	A0A0A0MS03	A0A0B4J1V7	0.76556	7.193e-11
AF-A0A0A6YYK6-F1-model_v4_out_pocket2_atm.pdb_AF-A0A0B4J1V7-F1-model_v4_out_pocket1_atm.pdb	A0A0A6YYK6	A0A0B4J1V7	0.66317	9.439e-09
AF-A0A0A6YYK4-F1-model_v4_out_pocket2_atm.pdb_AF-A0A0B4J1V7-F1-model_v4_out_pocket1_atm.pdb	A0A0A6YYK4	A0A0B4J1V7	0.6569	4.111e-08
AF-A0A075B6X5-F1-model_v4_out_pocket1_atm.pdb_AF-A0A0B4J1V7-F1-model_v4_out_pocket1_atm.pdb	A0A075B6X5	A0A0B4J1V7	0.68919	2.993e-09
AF-A0A0B4J1V6-F1-model_v4_out_pocket1_atm.pdb_AF-A0A0B4J1V7-F1-model_v4_out_pocket1_atm.pdb	A0A0B4J1V6	A0A0B4J1V7	0.74421	1.395e-10
AF-A0A0A6YYG3-F1-model_v4_out_pocket1_atm.pdb_AF-A0A0B4J1V7-F1-model_v4_out_pocket1_atm.pdb	A0A0A6YYG3	A0A0B4J1V7	0.64029	3.744e-08
AF-A0A0A0MS02-F1-model_v4_out_pocket8_atm.pdb_AF-A0A0B4J1V7-F1-model_v4_out_pocket1_atm.pdb	A0A0A0MS02	A0A0B4J1V7	0.7202	1.739e-09
AF-A0A087WV62-F1-model_v4_out_pocket2_atm.pdb_AF-A0A0B4J1V7-F1-model_v4_out_pocket1_atm.pdb	A0A087WV62	A0A0B4J1V7	0.71204	3.477e-10
AF-A0A0A6YYG2-F1-model_v4_out_pocket1_atm.pdb_AF-A0A0B4J1V7-F1-model_v4_out_pocket1_atm.pdb	A0A0A6YYG2	A0A0B4J1V7	0.70302	3.019e-09
AF-A0A087WSZ9-F1-model_v4_out_pocket1_atm.pdb_AF-A0A0B4J1V7-F1-model_v4_out_pocket1_atm.pdb	A0A087WSZ9	A0A0B4J1V7	0.70931	1.059e-09
AF-A0A075B6Q5-F1-model_v4_out_pocket1_atm.pdb_AF-A0A0B4J1V7-F1-model_v4_out_pocket1_atm.pdb	A0A075B6Q5	A0A0B4J1V7	0.69104	2.011e-10
AF-A0A087WSY4-F1-model_v4_out_pocket1_atm.pdb_AF-A0A0B4J1V7-F1-model_v4_out_pocket1_atm.pdb	A0A087WSY4	A0A0B4J1V7	0.69471	8.646e-10
AF-A0A0B4J1V2-F1-model_v4_out_pocket1_atm.pdb_AF-A0A0B4J1V7-F1-model_v4_out_pocket1_atm.pdb	A0A0B4J1V2	A0A0B4J1V7	0.58629	1.875e-08
AF-A0A087WTH1-F1-model_v4_out_pocket3_atm.pdb_AF-A0A0B4J1W7-F1-model_v4_out_pocket24_atm.pdb	A0A087WTH1	A0A0B4J1W7	0.3453	2.513e-05
AF-A0A0A6YYG3-F1-model_v4_out_pocket1_atm.pdb_AF-A0A0B4J1X5-F1-model_v4_out_pocket1_atm.pdb	A0A0A6YYG3	A0A0B4J1X5	0.64047	3.709e-08
AF-A0A0B4J1V7-F1-model_v4_out_pocket1_atm.pdb_AF-A0A0B4J1X5-F1-model_v4_out_pocket1_atm.pdb	A0A0B4J1V7	A0A0B4J1X5	0.74014	1.723e-10
AF-A0A087WSZ9-F1-model_v4_out_pocket1_atm.pdb_AF-A0A0B4J1X5-F1-model_v4_out_pocket1_atm.pdb	A0A087WSZ9	A0A0B4J1X5	0.68627	3.481e-09
AF-A0A0A6YYK4-F1-model_v4_out_pocket2_atm.pdb_AF-A0A0B4J1X5-F1-model_v4_out_pocket1_atm.pdb	A0A0A6YYK4	A0A0B4J1X5	0.59718	8.131e-07
AF-A0A075B6S6-F1-model_v4_out_pocket1_atm.pdb_AF-A0A0B4J1X5-F1-model_v4_out_pocket1_atm.pdb	A0A075B6S6	A0A0B4J1X5	0.53866	1.325e-06
AF-A0A0A0MS02-F1-model_v4_out_pocket8_atm.pdb_AF-A0A0B4J1X5-F1-model_v4_out_pocket1_atm.pdb	A0A0A0MS02	A0A0B4J1X5	0.64817	6.361e-08
AF-A0A0A6YYK6-F1-model_v4_out_pocket2_atm.pdb_AF-A0A0B4J1X5-F1-model_v4_out_pocket1_atm.pdb	A0A0A6YYK6	A0A0B4J1X5	0.62937	5.477e-08
AF-A0A0A0MT36-F1-model_v4_out_pocket1_atm.pdb_AF-A0A0B4J1X5-F1-model_v4_out_pocket1_atm.pdb	A0A0A0MT36	A0A0B4J1X5	0.69419	2.312e-09
AF-A0A075B6N1-F1-model_v4_out_pocket4_atm.pdb_AF-A0A0B4J1X5-F1-model_v4_out_pocket1_atm.pdb	A0A075B6N1	A0A0B4J1X5	0.55927	5.404e-06
AF-A0A0B4J1V6-F1-model_v4_out_pocket1_atm.pdb_AF-A0A0B4J1X5-F1-model_v4_out_pocket1_atm.pdb	A0A0B4J1V6	A0A0B4J1X5	0.9574	2.109e-15
AF-A0A0B4J1V0-F1-model_v4_out_pocket1_atm.pdb_AF-A0A0B4J1X5-F1-model_v4_out_pocket1_atm.pdb	A0A0B4J1V0	A0A0B4J1X5	0.97677	7.772e-16
AF-A0A0A6YYG2-F1-model_v4_out_pocket1_atm.pdb_AF-A0A0B4J1X5-F1-model_v4_out_pocket1_atm.pdb	A0A0A6YYG2	A0A0B4J1X5	0.69545	4.424e-09
AF-A0A087WSY4-F1-model_v4_out_pocket1_atm.pdb_AF-A0A0B4J1X5-F1-model_v4_out_pocket1_atm.pdb	A0A087WSY4	A0A0B4J1X5	0.73793	8.618e-11
AF-A0A0A6YYD4-F1-model_v4_out_pocket1_atm.pdb_AF-A0A0B4J1X5-F1-model_v4_out_pocket1_atm.pdb	A0A0A6YYD4	A0A0B4J1X5	0.74334	1.825e-10
AF-A0A087X0M5-F1-model_v4_out_pocket1_atm.pdb_AF-A0A0B4J1X5-F1-model_v4_out_pocket1_atm.pdb	A0A087X0M5	A0A0B4J1X5	0.57567	5.158e-07
AF-A0A075B6X5-F1-model_v4_out_pocket1_atm.pdb_AF-A0A0B4J1X5-F1-model_v4_out_pocket1_atm.pdb	A0A075B6X5	A0A0B4J1X5	0.66747	9.197e-09
AF-A0A087WV62-F1-model_v4_out_pocket2_atm.pdb_AF-A0A0B4J1X5-F1-model_v4_out_pocket1_atm.pdb	A0A087WV62	A0A0B4J1X5	0.62697	3.269e-08
AF-A0A075B6H7-F1-model_v4_out_pocket1_atm.pdb_AF-A0A0B4J1X5-F1-model_v4_out_pocket1_atm.pdb	A0A075B6H7	A0A0B4J1X5	0.70725	2.439e-09
AF-A0A0A0MS03-F1-model_v4_out_pocket1_atm.pdb_AF-A0A0B4J1X5-F1-model_v4_out_pocket1_atm.pdb	A0A0A0MS03	A0A0B4J1X5	0.69509	2.68e-09
AF-A0A075B6Q5-F1-model_v4_out_pocket1_atm.pdb_AF-A0A0B4J1X5-F1-model_v4_out_pocket1_atm.pdb	A0A075B6Q5	A0A0B4J1X5	0.76745	1.952e-12
AF-A0A0B4J1V2-F1-model_v4_out_pocket1_atm.pdb_AF-A0A0B4J1X5-F1-model_v4_out_pocket1_atm.pdb	A0A0B4J1V2	A0A0B4J1X5	0.59176	1.209e-08
AF-A0A087X0M5-F1-model_v4_out_pocket1_atm.pdb_AF-A0A0B4J1Y9-F1-model_v4_out_pocket1_atm.pdb	A0A087X0M5	A0A0B4J1Y9	0.57511	5.34e-07
AF-A0A075B6H7-F1-model_v4_out_pocket1_atm.pdb_AF-A0A0B4J1Y9-F1-model_v4_out_pocket1_atm.pdb	A0A075B6H7	A0A0B4J1Y9	0.71189	1.929e-09
AF-A0A0B4J1V6-F1-model_v4_out_pocket1_atm.pdb_AF-A0A0B4J1Y9-F1-model_v4_out_pocket1_atm.pdb	A0A0B4J1V6	A0A0B4J1Y9	0.97707	7.772e-16
AF-A0A087WV62-F1-model_v4_out_pocket2_atm.pdb_AF-A0A0B4J1Y9-F1-model_v4_out_pocket1_atm.pdb	A0A087WV62	A0A0B4J1Y9	0.63142	2.563e-08
AF-A0A087WSY4-F1-model_v4_out_pocket1_atm.pdb_AF-A0A0B4J1Y9-F1-model_v4_out_pocket1_atm.pdb	A0A087WSY4	A0A0B4J1Y9	0.72809	1.464e-10
AF-A0A0A6YYK4-F1-model_v4_out_pocket2_atm.pdb_AF-A0A0B4J1Y9-F1-model_v4_out_pocket1_atm.pdb	A0A0A6YYK4	A0A0B4J1Y9	0.59912	7.377e-07
AF-A0A0B4J1V7-F1-model_v4_out_pocket1_atm.pdb_AF-A0A0B4J1Y9-F1-model_v4_out_pocket1_atm.pdb	A0A0B4J1V7	A0A0B4J1Y9	0.7374	1.988e-10
AF-A0A0A6YYG3-F1-model_v4_out_pocket1_atm.pdb_AF-A0A0B4J1Y9-F1-model_v4_out_pocket1_atm.pdb	A0A0A6YYG3	A0A0B4J1Y9	0.63979	3.842e-08
AF-A0A0B4J1V2-F1-model_v4_out_pocket1_atm.pdb_AF-A0A0B4J1Y9-F1-model_v4_out_pocket1_atm.pdb	A0A0B4J1V2	A0A0B4J1Y9	0.59182	1.208e-08
AF-A0A0A6YYG2-F1-model_v4_out_pocket1_atm.pdb_AF-A0A0B4J1Y9-F1-model_v4_out_pocket1_atm.pdb	A0A0A6YYG2	A0A0B4J1Y9	0.69058	5.657e-09
AF-A0A0A0MS02-F1-model_v4_out_pocket8_atm.pdb_AF-A0A0B4J1Y9-F1-model_v4_out_pocket1_atm.pdb	A0A0A0MS02	A0A0B4J1Y9	0.6489	6.131e-08
AF-A0A087WSZ9-F1-model_v4_out_pocket1_atm.pdb_AF-A0A0B4J1Y9-F1-model_v4_out_pocket1_atm.pdb	A0A087WSZ9	A0A0B4J1Y9	0.69075	2.762e-09
AF-A0A0B4J1V0-F1-model_v4_out_pocket1_atm.pdb_AF-A0A0B4J1Y9-F1-model_v4_out_pocket1_atm.pdb	A0A0B4J1V0	A0A0B4J1Y9	0.99	3.916e-16
AF-A0A0A0MT36-F1-model_v4_out_pocket1_atm.pdb_AF-A0A0B4J1Y9-F1-model_v4_out_pocket1_atm.pdb	A0A0A0MT36	A0A0B4J1Y9	0.69527	2.187e-09
AF-A0A0B4J1X5-F1-model_v4_out_pocket1_atm.pdb_AF-A0A0B4J1Y9-F1-model_v4_out_pocket1_atm.pdb	A0A0B4J1X5	A0A0B4J1Y9	0.98714	4.545e-16
AF-A0A0A6YYK6-F1-model_v4_out_pocket2_atm.pdb_AF-A0A0B4J1Y9-F1-model_v4_out_pocket1_atm.pdb	A0A0A6YYK6	A0A0B4J1Y9	0.62723	6.118e-08
AF-A0A075B6X5-F1-model_v4_out_pocket1_atm.pdb_AF-A0A0B4J1Y9-F1-model_v4_out_pocket1_atm.pdb	A0A075B6X5	A0A0B4J1Y9	0.66843	8.748e-09
AF-A0A0A0MS03-F1-model_v4_out_pocket1_atm.pdb_AF-A0A0B4J1Y9-F1-model_v4_out_pocket1_atm.pdb	A0A0A0MS03	A0A0B4J1Y9	0.70263	1.82e-09
AF-A0A075B6S6-F1-model_v4_out_pocket1_atm.pdb_AF-A0A0B4J1Y9-F1-model_v4_out_pocket1_atm.pdb	A0A075B6S6	A0A0B4J1Y9	0.54122	1.142e-06
AF-A0A0A6YYD4-F1-model_v4_out_pocket1_atm.pdb_AF-A0A0B4J1Y9-F1-model_v4_out_pocket1_atm.pdb	A0A0A6YYD4	A0A0B4J1Y9	0.74635	1.562e-10
AF-A0A075B6N1-F1-model_v4_out_pocket4_atm.pdb_AF-A0A0B4J1Y9-F1-model_v4_out_pocket1_atm.pdb	A0A075B6N1	A0A0B4J1Y9	0.5595	5.343e-06
AF-A0A075B6Q5-F1-model_v4_out_pocket1_atm.pdb_AF-A0A0B4J1Y9-F1-model_v4_out_pocket1_atm.pdb	A0A075B6Q5	A0A0B4J1Y9	0.76611	2.067e-12
AF-A0A0B4J1Y9-F1-model_v4_out_pocket1_atm.pdb_AF-A0A0B4J1Z2-F1-model_v4_out_pocket1_atm.pdb	A0A0B4J1Y9	A0A0B4J1Z2	0.62453	2.831e-07
AF-A0A075B6N1-F1-model_v4_out_pocket4_atm.pdb_AF-A0A0B4J1Z2-F1-model_v4_out_pocket1_atm.pdb	A0A075B6N1	A0A0B4J1Z2	0.71595	1.039e-08
AF-A0A075B6Q5-F1-model_v4_out_pocket1_atm.pdb_AF-A0A0B4J1Z2-F1-model_v4_out_pocket1_atm.pdb	A0A075B6Q5	A0A0B4J1Z2	0.58141	1.367e-06
AF-A0A075B6H7-F1-model_v4_out_pocket1_atm.pdb_AF-A0A0B4J1Z2-F1-model_v4_out_pocket1_atm.pdb	A0A075B6H7	A0A0B4J1Z2	0.83681	2.671e-11
AF-A0A075B6X5-F1-model_v4_out_pocket1_atm.pdb_AF-A0A0B4J1Z2-F1-model_v4_out_pocket1_atm.pdb	A0A075B6X5	A0A0B4J1Z2	0.65207	8.849e-08
AF-A0A0A0MS03-F1-model_v4_out_pocket1_atm.pdb_AF-A0A0B4J1Z2-F1-model_v4_out_pocket1_atm.pdb	A0A0A0MS03	A0A0B4J1Z2	0.86316	4.307e-12
AF-A0A0A6YYK4-F1-model_v4_out_pocket2_atm.pdb_AF-A0A0B4J1Z2-F1-model_v4_out_pocket1_atm.pdb	A0A0A6YYK4	A0A0B4J1Z2	0.65107	2.137e-07
AF-A0A0B4J1X5-F1-model_v4_out_pocket1_atm.pdb_AF-A0A0B4J1Z2-F1-model_v4_out_pocket1_atm.pdb	A0A0B4J1X5	A0A0B4J1Z2	0.6203	3.474e-07
AF-A0A0A6YYD4-F1-model_v4_out_pocket1_atm.pdb_AF-A0A0B4J1Z2-F1-model_v4_out_pocket1_atm.pdb	A0A0A6YYD4	A0A0B4J1Z2	0.80463	5.773e-11
AF-A0A0A0MS02-F1-model_v4_out_pocket8_atm.pdb_AF-A0A0B4J1Z2-F1-model_v4_out_pocket1_atm.pdb	A0A0A0MS02	A0A0B4J1Z2	0.66151	1.314e-07
AF-A0A0B4J1V2-F1-model_v4_out_pocket1_atm.pdb_AF-A0A0B4J1Z2-F1-model_v4_out_pocket1_atm.pdb	A0A0B4J1V2	A0A0B4J1Z2	0.49931	2.819e-05
AF-A0A087X0M5-F1-model_v4_out_pocket1_atm.pdb_AF-A0A0B4J1Z2-F1-model_v4_out_pocket1_atm.pdb	A0A087X0M5	A0A0B4J1Z2	0.78772	8.433e-11
AF-A0A0A6YYK6-F1-model_v4_out_pocket2_atm.pdb_AF-A0A0B4J1Z2-F1-model_v4_out_pocket1_atm.pdb	A0A0A6YYK6	A0A0B4J1Z2	0.70154	6.823e-09
AF-A0A0B4J1V6-F1-model_v4_out_pocket1_atm.pdb_AF-A0A0B4J1Z2-F1-model_v4_out_pocket1_atm.pdb	A0A0B4J1V6	A0A0B4J1Z2	0.61986	3.548e-07
AF-A0A087WSY4-F1-model_v4_out_pocket1_atm.pdb_AF-A0A0B4J1Z2-F1-model_v4_out_pocket1_atm.pdb	A0A087WSY4	A0A0B4J1Z2	0.57911	2.176e-06
AF-A0A087WV62-F1-model_v4_out_pocket2_atm.pdb_AF-A0A0B4J1Z2-F1-model_v4_out_pocket1_atm.pdb	A0A087WV62	A0A0B4J1Z2	0.84016	6.562e-12
AF-A0A0A6YYG2-F1-model_v4_out_pocket1_atm.pdb_AF-A0A0B4J1Z2-F1-model_v4_out_pocket1_atm.pdb	A0A0A6YYG2	A0A0B4J1Z2	0.78499	3.059e-10
AF-A0A0B4J1V7-F1-model_v4_out_pocket1_atm.pdb_AF-A0A0B4J1Z2-F1-model_v4_out_pocket1_atm.pdb	A0A0B4J1V7	A0A0B4J1Z2	0.68638	1.421e-08
AF-A0A0A0MT36-F1-model_v4_out_pocket1_atm.pdb_AF-A0A0B4J1Z2-F1-model_v4_out_pocket1_atm.pdb	A0A0A0MT36	A0A0B4J1Z2	0.90733	4.14e-13
AF-A0A0A6YYG3-F1-model_v4_out_pocket1_atm.pdb_AF-A0A0B4J1Z2-F1-model_v4_out_pocket1_atm.pdb	A0A0A6YYG3	A0A0B4J1Z2	0.77629	2.255e-10
AF-A0A0B4J1V0-F1-model_v4_out_pocket1_atm.pdb_AF-A0A0B4J1Z2-F1-model_v4_out_pocket1_atm.pdb	A0A0B4J1V0	A0A0B4J1Z2	0.62524	2.735e-07
AF-A0A075B6S6-F1-model_v4_out_pocket1_atm.pdb_AF-A0A0B4J1Z2-F1-model_v4_out_pocket1_atm.pdb	A0A075B6S6	A0A0B4J1Z2	0.85375	1.962e-12
AF-A0A087WSZ9-F1-model_v4_out_pocket1_atm.pdb_AF-A0A0B4J1Z2-F1-model_v4_out_pocket1_atm.pdb	A0A087WSZ9	A0A0B4J1Z2	0.79084	1.121e-10
AF-A0A075B6X5-F1-model_v4_out_pocket1_atm.pdb_AF-A0A0B4J245-F1-model_v4_out_pocket2_atm.pdb	A0A075B6X5	A0A0B4J245	0.70968	1.039e-09
AF-A0A0A6YYG3-F1-model_v4_out_pocket1_atm.pdb_AF-A0A0B4J245-F1-model_v4_out_pocket2_atm.pdb	A0A0A6YYG3	A0A0B4J245	0.61092	1.707e-07
AF-A0A0A0MT36-F1-model_v4_out_pocket1_atm.pdb_AF-A0A0B4J245-F1-model_v4_out_pocket2_atm.pdb	A0A0A0MT36	A0A0B4J245	0.71665	7.244e-10
AF-A0A0B4J1X5-F1-model_v4_out_pocket1_atm.pdb_AF-A0A0B4J245-F1-model_v4_out_pocket2_atm.pdb	A0A0B4J1X5	A0A0B4J245	0.62942	5.462e-08
AF-A0A0B4J1Y9-F1-model_v4_out_pocket1_atm.pdb_AF-A0A0B4J245-F1-model_v4_out_pocket2_atm.pdb	A0A0B4J1Y9	A0A0B4J245	0.62798	5.886e-08
AF-A0A0B4J1V7-F1-model_v4_out_pocket1_atm.pdb_AF-A0A0B4J245-F1-model_v4_out_pocket2_atm.pdb	A0A0B4J1V7	A0A0B4J245	0.68554	2.949e-09
AF-A0A087WV62-F1-model_v4_out_pocket2_atm.pdb_AF-A0A0B4J245-F1-model_v4_out_pocket2_atm.pdb	A0A087WV62	A0A0B4J245	0.65442	7.749e-09
AF-A0A087X0M5-F1-model_v4_out_pocket1_atm.pdb_AF-A0A0B4J245-F1-model_v4_out_pocket2_atm.pdb	A0A087X0M5	A0A0B4J245	0.66011	5.459e-09
AF-A0A0A6YYK6-F1-model_v4_out_pocket2_atm.pdb_AF-A0A0B4J245-F1-model_v4_out_pocket2_atm.pdb	A0A0A6YYK6	A0A0B4J245	0.68848	2.53e-09
AF-A0A0A0MS02-F1-model_v4_out_pocket8_atm.pdb_AF-A0A0B4J245-F1-model_v4_out_pocket2_atm.pdb	A0A0A0MS02	A0A0B4J245	0.6505	5.663e-08
AF-A0A087WSZ9-F1-model_v4_out_pocket1_atm.pdb_AF-A0A0B4J245-F1-model_v4_out_pocket2_atm.pdb	A0A087WSZ9	A0A0B4J245	0.69093	2.737e-09
AF-A0A0B4J1Z2-F1-model_v4_out_pocket1_atm.pdb_AF-A0A0B4J245-F1-model_v4_out_pocket2_atm.pdb	A0A0B4J1Z2	A0A0B4J245	0.61932	1.322e-08
AF-A0A0A0MS03-F1-model_v4_out_pocket1_atm.pdb_AF-A0A0B4J245-F1-model_v4_out_pocket2_atm.pdb	A0A0A0MS03	A0A0B4J245	0.71966	7.593e-10
AF-A0A0B4J1V2-F1-model_v4_out_pocket1_atm.pdb_AF-A0A0B4J245-F1-model_v4_out_pocket2_atm.pdb	A0A0B4J1V2	A0A0B4J245	0.55699	8.035e-08
AF-A0A0B4J1V6-F1-model_v4_out_pocket1_atm.pdb_AF-A0A0B4J245-F1-model_v4_out_pocket2_atm.pdb	A0A0B4J1V6	A0A0B4J245	0.61413	1.21e-07
AF-A0A087WSY4-F1-model_v4_out_pocket1_atm.pdb_AF-A0A0B4J245-F1-model_v4_out_pocket2_atm.pdb	A0A087WSY4	A0A0B4J245	0.59951	1.464e-07
AF-A0A0A6YYK4-F1-model_v4_out_pocket2_atm.pdb_AF-A0A0B4J245-F1-model_v4_out_pocket2_atm.pdb	A0A0A6YYK4	A0A0B4J245	0.65808	3.877e-08
AF-A0A075B6S6-F1-model_v4_out_pocket1_atm.pdb_AF-A0A0B4J245-F1-model_v4_out_pocket2_atm.pdb	A0A075B6S6	A0A0B4J245	0.6074	2.598e-08
AF-A0A075B6Q5-F1-model_v4_out_pocket1_atm.pdb_AF-A0A0B4J245-F1-model_v4_out_pocket2_atm.pdb	A0A075B6Q5	A0A0B4J245	0.55531	5.79e-07
AF-A0A0B4J1V0-F1-model_v4_out_pocket1_atm.pdb_AF-A0A0B4J245-F1-model_v4_out_pocket2_atm.pdb	A0A0B4J1V0	A0A0B4J245	0.62688	6.234e-08
AF-A0A075B6N1-F1-model_v4_out_pocket4_atm.pdb_AF-A0A0B4J245-F1-model_v4_out_pocket2_atm.pdb	A0A075B6N1	A0A0B4J245	0.59265	1.02e-06
AF-A0A0A6YYD4-F1-model_v4_out_pocket1_atm.pdb_AF-A0A0B4J245-F1-model_v4_out_pocket2_atm.pdb	A0A0A6YYD4	A0A0B4J245	0.71813	6.712e-10
AF-A0A0A6YYG2-F1-model_v4_out_pocket1_atm.pdb_AF-A0A0B4J245-F1-model_v4_out_pocket2_atm.pdb	A0A0A6YYG2	A0A0B4J245	0.65956	2.707e-08
AF-A0A075B6H7-F1-model_v4_out_pocket1_atm.pdb_AF-A0A0B4J245-F1-model_v4_out_pocket2_atm.pdb	A0A075B6H7	A0A0B4J245	0.68035	9.479e-09
AF-A0A0A0MS02-F1-model_v4_out_pocket8_atm.pdb_AF-A0A0B4J274-F1-model_v4_out_pocket1_atm.pdb	A0A0A0MS02	A0A0B4J274	0.67673	2.457e-08
AF-A0A0A6YYG2-F1-model_v4_out_pocket1_atm.pdb_AF-A0A0B4J274-F1-model_v4_out_pocket1_atm.pdb	A0A0A6YYG2	A0A0B4J274	0.76633	2.227e-10
AF-A0A0A6YYK6-F1-model_v4_out_pocket2_atm.pdb_AF-A0A0B4J274-F1-model_v4_out_pocket1_atm.pdb	A0A0A6YYK6	A0A0B4J274	0.77128	6.444e-11
AF-A0A0B4J1Z2-F1-model_v4_out_pocket1_atm.pdb_AF-A0A0B4J274-F1-model_v4_out_pocket1_atm.pdb	A0A0B4J1Z2	A0A0B4J274	0.68596	7.911e-10
AF-A0A0B4J1V6-F1-model_v4_out_pocket1_atm.pdb_AF-A0A0B4J274-F1-model_v4_out_pocket1_atm.pdb	A0A0B4J1V6	A0A0B4J274	0.61454	1.853e-07
AF-A0A0B4J245-F1-model_v4_out_pocket2_atm.pdb_AF-A0A0B4J274-F1-model_v4_out_pocket1_atm.pdb	A0A0B4J245	A0A0B4J274	0.72989	5.279e-10
AF-A0A0A0MS03-F1-model_v4_out_pocket1_atm.pdb_AF-A0A0B4J274-F1-model_v4_out_pocket1_atm.pdb	A0A0A0MS03	A0A0B4J274	0.74897	3.046e-10
AF-A0A075B6Q5-F1-model_v4_out_pocket1_atm.pdb_AF-A0A0B4J274-F1-model_v4_out_pocket1_atm.pdb	A0A075B6Q5	A0A0B4J274	0.54921	1.46e-06
AF-A0A0A6YYK4-F1-model_v4_out_pocket2_atm.pdb_AF-A0A0B4J274-F1-model_v4_out_pocket1_atm.pdb	A0A0A6YYK4	A0A0B4J274	0.67735	2.383e-08
AF-A0A0B4J1V0-F1-model_v4_out_pocket1_atm.pdb_AF-A0A0B4J274-F1-model_v4_out_pocket1_atm.pdb	A0A0B4J1V0	A0A0B4J274	0.62011	1.396e-07
AF-A0A0B4J1V7-F1-model_v4_out_pocket1_atm.pdb_AF-A0A0B4J274-F1-model_v4_out_pocket1_atm.pdb	A0A0B4J1V7	A0A0B4J274	0.67575	8.263e-09
AF-A0A087WSZ9-F1-model_v4_out_pocket1_atm.pdb_AF-A0A0B4J274-F1-model_v4_out_pocket1_atm.pdb	A0A087WSZ9	A0A0B4J274	0.79023	3.098e-11
AF-A0A0A6YYD4-F1-model_v4_out_pocket1_atm.pdb_AF-A0A0B4J274-F1-model_v4_out_pocket1_atm.pdb	A0A0A6YYD4	A0A0B4J274	0.77214	7.718e-11
AF-A0A087WV62-F1-model_v4_out_pocket2_atm.pdb_AF-A0A0B4J274-F1-model_v4_out_pocket1_atm.pdb	A0A087WV62	A0A0B4J274	0.77072	5.222e-11
AF-A0A0B4J1X5-F1-model_v4_out_pocket1_atm.pdb_AF-A0A0B4J274-F1-model_v4_out_pocket1_atm.pdb	A0A0B4J1X5	A0A0B4J274	0.62636	1.016e-07
AF-A0A0B4J1V2-F1-model_v4_out_pocket1_atm.pdb_AF-A0A0B4J274-F1-model_v4_out_pocket1_atm.pdb	A0A0B4J1V2	A0A0B4J274	0.54788	3.725e-07
AF-A0A087X0M5-F1-model_v4_out_pocket1_atm.pdb_AF-A0A0B4J274-F1-model_v4_out_pocket1_atm.pdb	A0A087X0M5	A0A0B4J274	0.7392	2.619e-10
AF-A0A0A0MT36-F1-model_v4_out_pocket1_atm.pdb_AF-A0A0B4J274-F1-model_v4_out_pocket1_atm.pdb	A0A0A0MT36	A0A0B4J274	0.75411	1.918e-10
AF-A0A075B6N1-F1-model_v4_out_pocket4_atm.pdb_AF-A0A0B4J274-F1-model_v4_out_pocket1_atm.pdb	A0A075B6N1	A0A0B4J274	0.65734	6.336e-08
AF-A0A0B4J1Y9-F1-model_v4_out_pocket1_atm.pdb_AF-A0A0B4J274-F1-model_v4_out_pocket1_atm.pdb	A0A0B4J1Y9	A0A0B4J274	0.62224	1.253e-07
AF-A0A075B6H7-F1-model_v4_out_pocket1_atm.pdb_AF-A0A0B4J274-F1-model_v4_out_pocket1_atm.pdb	A0A075B6H7	A0A0B4J274	0.72626	1.608e-09
AF-A0A0A6YYG3-F1-model_v4_out_pocket1_atm.pdb_AF-A0A0B4J274-F1-model_v4_out_pocket1_atm.pdb	A0A0A6YYG3	A0A0B4J274	0.71233	1.58e-09
AF-A0A075B6S6-F1-model_v4_out_pocket1_atm.pdb_AF-A0A0B4J274-F1-model_v4_out_pocket1_atm.pdb	A0A075B6S6	A0A0B4J274	0.70234	3.054e-10
AF-A0A087WSY4-F1-model_v4_out_pocket1_atm.pdb_AF-A0A0B4J274-F1-model_v4_out_pocket1_atm.pdb	A0A087WSY4	A0A0B4J274	0.60846	2.104e-07
AF-A0A075B6X5-F1-model_v4_out_pocket1_atm.pdb_AF-A0A0B4J274-F1-model_v4_out_pocket1_atm.pdb	A0A075B6X5	A0A0B4J274	0.65109	3.477e-08
AF-A0A075B6H7-F1-model_v4_out_pocket1_atm.pdb_AF-A0A0B4J2H0-F1-model_v4_out_pocket2_atm.pdb	A0A075B6H7	A0A0B4J2H0	0.72994	4.506e-10
AF-A0A0B4J274-F1-model_v4_out_pocket1_atm.pdb_AF-A0A0B4J2H0-F1-model_v4_out_pocket2_atm.pdb	A0A0B4J274	A0A0B4J2H0	0.66266	1.731e-09
AF-A0A075B6X5-F1-model_v4_out_pocket1_atm.pdb_AF-A0A0B4J2H0-F1-model_v4_out_pocket2_atm.pdb	A0A075B6X5	A0A0B4J2H0	0.69129	1.584e-09
AF-A0A075B6Q5-F1-model_v4_out_pocket1_atm.pdb_AF-A0A0B4J2H0-F1-model_v4_out_pocket2_atm.pdb	A0A075B6Q5	A0A0B4J2H0	0.61018	8.699e-09
AF-A0A087WSZ9-F1-model_v4_out_pocket1_atm.pdb_AF-A0A0B4J2H0-F1-model_v4_out_pocket2_atm.pdb	A0A087WSZ9	A0A0B4J2H0	0.75675	4.985e-11
AF-A0A0A6YYG3-F1-model_v4_out_pocket1_atm.pdb_AF-A0A0B4J2H0-F1-model_v4_out_pocket2_atm.pdb	A0A0A6YYG3	A0A0B4J2H0	0.64388	1.94e-08
AF-A0A0B4J1X5-F1-model_v4_out_pocket1_atm.pdb_AF-A0A0B4J2H0-F1-model_v4_out_pocket2_atm.pdb	A0A0B4J1X5	A0A0B4J2H0	0.72601	1.151e-10
AF-A0A0A0MT36-F1-model_v4_out_pocket1_atm.pdb_AF-A0A0B4J2H0-F1-model_v4_out_pocket2_atm.pdb	A0A0A0MT36	A0A0B4J2H0	0.76906	2.601e-11
AF-A0A0A6YYD4-F1-model_v4_out_pocket1_atm.pdb_AF-A0A0B4J2H0-F1-model_v4_out_pocket2_atm.pdb	A0A0A6YYD4	A0A0B4J2H0	0.76783	2.776e-11
AF-A0A0A0MS03-F1-model_v4_out_pocket1_atm.pdb_AF-A0A0B4J2H0-F1-model_v4_out_pocket2_atm.pdb	A0A0A0MS03	A0A0B4J2H0	0.77139	2.888e-11
AF-A0A075B6N1-F1-model_v4_out_pocket4_atm.pdb_AF-A0A0B4J2H0-F1-model_v4_out_pocket2_atm.pdb	A0A075B6N1	A0A0B4J2H0	0.64501	4.811e-08
AF-A0A087WSY4-F1-model_v4_out_pocket1_atm.pdb_AF-A0A0B4J2H0-F1-model_v4_out_pocket2_atm.pdb	A0A087WSY4	A0A0B4J2H0	0.68965	3.751e-10
AF-A0A0B4J245-F1-model_v4_out_pocket2_atm.pdb_AF-A0A0B4J2H0-F1-model_v4_out_pocket2_atm.pdb	A0A0B4J245	A0A0B4J2H0	0.6886	8.919e-10
AF-A0A0A0MS02-F1-model_v4_out_pocket8_atm.pdb_AF-A0A0B4J2H0-F1-model_v4_out_pocket2_atm.pdb	A0A0A0MS02	A0A0B4J2H0	0.67477	1.053e-08
AF-A0A087WV62-F1-model_v4_out_pocket2_atm.pdb_AF-A0A0B4J2H0-F1-model_v4_out_pocket2_atm.pdb	A0A087WV62	A0A0B4J2H0	0.70192	1.874e-10
AF-A0A0A6YYK4-F1-model_v4_out_pocket2_atm.pdb_AF-A0A0B4J2H0-F1-model_v4_out_pocket2_atm.pdb	A0A0A6YYK4	A0A0B4J2H0	0.62092	1.646e-07
AF-A0A0B4J1Z2-F1-model_v4_out_pocket1_atm.pdb_AF-A0A0B4J2H0-F1-model_v4_out_pocket2_atm.pdb	A0A0B4J1Z2	A0A0B4J2H0	0.6222	3.398e-09
AF-A0A0A6YYG2-F1-model_v4_out_pocket1_atm.pdb_AF-A0A0B4J2H0-F1-model_v4_out_pocket2_atm.pdb	A0A0A6YYG2	A0A0B4J2H0	0.71131	1.178e-09
AF-A0A0B4J1V6-F1-model_v4_out_pocket1_atm.pdb_AF-A0A0B4J2H0-F1-model_v4_out_pocket2_atm.pdb	A0A0B4J1V6	A0A0B4J2H0	0.72795	1.03e-10
AF-A0A0B4J1Y9-F1-model_v4_out_pocket1_atm.pdb_AF-A0A0B4J2H0-F1-model_v4_out_pocket2_atm.pdb	A0A0B4J1Y9	A0A0B4J2H0	0.73708	6.27e-11
AF-A0A0B4J1V0-F1-model_v4_out_pocket1_atm.pdb_AF-A0A0B4J2H0-F1-model_v4_out_pocket2_atm.pdb	A0A0B4J1V0	A0A0B4J2H0	0.74378	4.349e-11
AF-A0A0B4J1V2-F1-model_v4_out_pocket1_atm.pdb_AF-A0A0B4J2H0-F1-model_v4_out_pocket2_atm.pdb	A0A0B4J1V2	A0A0B4J2H0	0.59578	2.756e-09
AF-A0A087X0M5-F1-model_v4_out_pocket1_atm.pdb_AF-A0A0B4J2H0-F1-model_v4_out_pocket2_atm.pdb	A0A087X0M5	A0A0B4J2H0	0.62732	1.316e-08
AF-A0A0B4J1V7-F1-model_v4_out_pocket1_atm.pdb_AF-A0A0B4J2H0-F1-model_v4_out_pocket2_atm.pdb	A0A0B4J1V7	A0A0B4J2H0	0.83878	2.347e-13
AF-A0A075B6S6-F1-model_v4_out_pocket1_atm.pdb_AF-A0A0B4J2H0-F1-model_v4_out_pocket2_atm.pdb	A0A075B6S6	A0A0B4J2H0	0.60266	1.148e-08
AF-A0A0A6YYK6-F1-model_v4_out_pocket2_atm.pdb_AF-A0A0B4J2H0-F1-model_v4_out_pocket2_atm.pdb	A0A0A6YYK6	A0A0B4J2H0	0.6874	9.984e-10
AF-A0A075B6R0-F1-model_v4_out_pocket6_atm.pdb_AF-A0A0C4DH25-F1-model_v4_out_pocket1_atm.pdb	A0A075B6R0	A0A0C4DH25	0.43401	5.275e-05
AF-A0A0B4J1V7-F1-model_v4_out_pocket1_atm.pdb_AF-A0A0C4DH25-F1-model_v4_out_pocket1_atm.pdb	A0A0B4J1V7	A0A0C4DH25	0.64701	8.088e-11
AF-A0A0A0MT36-F1-model_v4_out_pocket1_atm.pdb_AF-A0A0C4DH25-F1-model_v4_out_pocket1_atm.pdb	A0A0A0MT36	A0A0C4DH25	0.76242	6.717e-14
AF-A0A0A6YYG2-F1-model_v4_out_pocket1_atm.pdb_AF-A0A0C4DH25-F1-model_v4_out_pocket1_atm.pdb	A0A0A6YYG2	A0A0C4DH25	0.67698	4.4e-10
AF-A0A087WV62-F1-model_v4_out_pocket2_atm.pdb_AF-A0A0C4DH25-F1-model_v4_out_pocket1_atm.pdb	A0A087WV62	A0A0C4DH25	0.68306	1.767e-12
AF-A0A075B6N1-F1-model_v4_out_pocket4_atm.pdb_AF-A0A0C4DH25-F1-model_v4_out_pocket1_atm.pdb	A0A075B6N1	A0A0C4DH25	0.64352	6.102e-09
AF-A0A0B4J2H0-F1-model_v4_out_pocket2_atm.pdb_AF-A0A0C4DH25-F1-model_v4_out_pocket1_atm.pdb	A0A0B4J2H0	A0A0C4DH25	0.66857	3.71e-11
AF-A0A075B6X5-F1-model_v4_out_pocket1_atm.pdb_AF-A0A0C4DH25-F1-model_v4_out_pocket1_atm.pdb	A0A075B6X5	A0A0C4DH25	0.62758	5.654e-10
AF-A0A0B4J1Z2-F1-model_v4_out_pocket1_atm.pdb_AF-A0A0C4DH25-F1-model_v4_out_pocket1_atm.pdb	A0A0B4J1Z2	A0A0C4DH25	0.64001	3.282e-12
AF-A0A0A0MS02-F1-model_v4_out_pocket8_atm.pdb_AF-A0A0C4DH25-F1-model_v4_out_pocket1_atm.pdb	A0A0A0MS02	A0A0C4DH25	0.63088	1.246e-08
AF-A0A0A6YYK6-F1-model_v4_out_pocket2_atm.pdb_AF-A0A0C4DH25-F1-model_v4_out_pocket1_atm.pdb	A0A0A6YYK6	A0A0C4DH25	0.66687	2.334e-11
AF-A0A087WSZ9-F1-model_v4_out_pocket1_atm.pdb_AF-A0A0C4DH25-F1-model_v4_out_pocket1_atm.pdb	A0A087WSZ9	A0A0C4DH25	0.67177	3.37e-11
AF-A0A0B4J1X5-F1-model_v4_out_pocket1_atm.pdb_AF-A0A0C4DH25-F1-model_v4_out_pocket1_atm.pdb	A0A0B4J1X5	A0A0C4DH25	0.59235	3.604e-09
AF-A0A0A6YYG3-F1-model_v4_out_pocket1_atm.pdb_AF-A0A0C4DH25-F1-model_v4_out_pocket1_atm.pdb	A0A0A6YYG3	A0A0C4DH25	0.62096	9.675e-10
AF-A0A0A6YYK4-F1-model_v4_out_pocket2_atm.pdb_AF-A0A0C4DH25-F1-model_v4_out_pocket1_atm.pdb	A0A0A6YYK4	A0A0C4DH25	0.58174	1.998e-07
AF-A0A0B4J1V6-F1-model_v4_out_pocket1_atm.pdb_AF-A0A0C4DH25-F1-model_v4_out_pocket1_atm.pdb	A0A0B4J1V6	A0A0C4DH25	0.60122	1.749e-09
AF-A0A0B4J1V2-F1-model_v4_out_pocket1_atm.pdb_AF-A0A0C4DH25-F1-model_v4_out_pocket1_atm.pdb	A0A0B4J1V2	A0A0C4DH25	0.51282	1.293e-08
AF-A0A087X0M5-F1-model_v4_out_pocket1_atm.pdb_AF-A0A0C4DH25-F1-model_v4_out_pocket1_atm.pdb	A0A087X0M5	A0A0C4DH25	0.65119	1.742e-11
AF-A0A0A6YYD4-F1-model_v4_out_pocket1_atm.pdb_AF-A0A0C4DH25-F1-model_v4_out_pocket1_atm.pdb	A0A0A6YYD4	A0A0C4DH25	0.72052	1.254e-12
AF-A0A0A0MS03-F1-model_v4_out_pocket1_atm.pdb_AF-A0A0C4DH25-F1-model_v4_out_pocket1_atm.pdb	A0A0A0MS03	A0A0C4DH25	0.7395	8.777e-13
AF-A0A075B6Q5-F1-model_v4_out_pocket1_atm.pdb_AF-A0A0C4DH25-F1-model_v4_out_pocket1_atm.pdb	A0A075B6Q5	A0A0C4DH25	0.54078	1.737e-08
AF-A0A0B4J1Y9-F1-model_v4_out_pocket1_atm.pdb_AF-A0A0C4DH25-F1-model_v4_out_pocket1_atm.pdb	A0A0B4J1Y9	A0A0C4DH25	0.59757	2.429e-09
AF-A0A0B4J274-F1-model_v4_out_pocket1_atm.pdb_AF-A0A0C4DH25-F1-model_v4_out_pocket1_atm.pdb	A0A0B4J274	A0A0C4DH25	0.62595	1.39e-10
AF-A0A087WSY4-F1-model_v4_out_pocket1_atm.pdb_AF-A0A0C4DH25-F1-model_v4_out_pocket1_atm.pdb	A0A087WSY4	A0A0C4DH25	0.58121	3.657e-09
AF-A0A0B4J1V0-F1-model_v4_out_pocket1_atm.pdb_AF-A0A0C4DH25-F1-model_v4_out_pocket1_atm.pdb	A0A0B4J1V0	A0A0C4DH25	0.59906	2.057e-09
AF-A0A075B6S6-F1-model_v4_out_pocket1_atm.pdb_AF-A0A0C4DH25-F1-model_v4_out_pocket1_atm.pdb	A0A075B6S6	A0A0C4DH25	0.65081	1.156e-12
AF-A0A0B4J245-F1-model_v4_out_pocket2_atm.pdb_AF-A0A0C4DH25-F1-model_v4_out_pocket1_atm.pdb	A0A0B4J245	A0A0C4DH25	0.58805	4.922e-09
AF-A0A075B6H7-F1-model_v4_out_pocket1_atm.pdb_AF-A0A0C4DH25-F1-model_v4_out_pocket1_atm.pdb	A0A075B6H7	A0A0C4DH25	0.92628	2.064e-16
AF-A0A075B6N1-F1-model_v4_out_pocket4_atm.pdb_AF-A0A0C4DH26-F1-model_v4_out_pocket1_atm.pdb	A0A075B6N1	A0A0C4DH26	0.70662	2.069e-09
AF-A0A0C4DH25-F1-model_v4_out_pocket1_atm.pdb_AF-A0A0C4DH26-F1-model_v4_out_pocket1_atm.pdb	A0A0C4DH25	A0A0C4DH26	0.92641	2.232e-14
AF-A0A0B4J1V0-F1-model_v4_out_pocket1_atm.pdb_AF-A0A0C4DH26-F1-model_v4_out_pocket1_atm.pdb	A0A0B4J1V0	A0A0C4DH26	0.66804	2.721e-09
AF-A0A0B4J1V7-F1-model_v4_out_pocket1_atm.pdb_AF-A0A0C4DH26-F1-model_v4_out_pocket1_atm.pdb	A0A0B4J1V7	A0A0C4DH26	0.72663	1.178e-10
AF-A0A075B6H7-F1-model_v4_out_pocket1_atm.pdb_AF-A0A0C4DH26-F1-model_v4_out_pocket1_atm.pdb	A0A075B6H7	A0A0C4DH26	0.89873	7.438e-14
AF-A0A0B4J274-F1-model_v4_out_pocket1_atm.pdb_AF-A0A0C4DH26-F1-model_v4_out_pocket1_atm.pdb	A0A0B4J274	A0A0C4DH26	0.71636	8.894e-11
AF-A0A0B4J1V6-F1-model_v4_out_pocket1_atm.pdb_AF-A0A0C4DH26-F1-model_v4_out_pocket1_atm.pdb	A0A0B4J1V6	A0A0C4DH26	0.66637	3.024e-09
AF-A0A0B4J1Y9-F1-model_v4_out_pocket1_atm.pdb_AF-A0A0C4DH26-F1-model_v4_out_pocket1_atm.pdb	A0A0B4J1Y9	A0A0C4DH26	0.66601	3.048e-09
AF-A0A0A6YYK4-F1-model_v4_out_pocket2_atm.pdb_AF-A0A0C4DH26-F1-model_v4_out_pocket1_atm.pdb	A0A0A6YYK4	A0A0C4DH26	0.64522	4.759e-08
AF-A0A0B4J1V2-F1-model_v4_out_pocket1_atm.pdb_AF-A0A0C4DH26-F1-model_v4_out_pocket1_atm.pdb	A0A0B4J1V2	A0A0C4DH26	0.57997	9.253e-09
AF-A0A087WV62-F1-model_v4_out_pocket2_atm.pdb_AF-A0A0C4DH26-F1-model_v4_out_pocket1_atm.pdb	A0A087WV62	A0A0C4DH26	0.76017	6.976e-12
AF-A0A0B4J245-F1-model_v4_out_pocket2_atm.pdb_AF-A0A0C4DH26-F1-model_v4_out_pocket1_atm.pdb	A0A0B4J245	A0A0C4DH26	0.69984	4.956e-10
AF-A0A075B6S6-F1-model_v4_out_pocket1_atm.pdb_AF-A0A0C4DH26-F1-model_v4_out_pocket1_atm.pdb	A0A075B6S6	A0A0C4DH26	0.72264	6.345e-12
AF-A0A0A0MS02-F1-model_v4_out_pocket8_atm.pdb_AF-A0A0C4DH26-F1-model_v4_out_pocket1_atm.pdb	A0A0A0MS02	A0A0C4DH26	0.67855	8.678e-09
AF-A0A0B4J2H0-F1-model_v4_out_pocket2_atm.pdb_AF-A0A0C4DH26-F1-model_v4_out_pocket1_atm.pdb	A0A0B4J2H0	A0A0C4DH26	0.76052	4.085e-11
AF-A0A0A6YYK6-F1-model_v4_out_pocket2_atm.pdb_AF-A0A0C4DH26-F1-model_v4_out_pocket1_atm.pdb	A0A0A6YYK6	A0A0C4DH26	0.74113	5.464e-11
AF-A0A0A6YYG3-F1-model_v4_out_pocket1_atm.pdb_AF-A0A0C4DH26-F1-model_v4_out_pocket1_atm.pdb	A0A0A6YYG3	A0A0C4DH26	0.74356	1.001e-10
AF-A0A0B4J1X5-F1-model_v4_out_pocket1_atm.pdb_AF-A0A0C4DH26-F1-model_v4_out_pocket1_atm.pdb	A0A0B4J1X5	A0A0C4DH26	0.66768	2.802e-09
AF-A0A075B6Q5-F1-model_v4_out_pocket1_atm.pdb_AF-A0A0C4DH26-F1-model_v4_out_pocket1_atm.pdb	A0A075B6Q5	A0A0C4DH26	0.60011	2.016e-08
AF-A0A087WSZ9-F1-model_v4_out_pocket1_atm.pdb_AF-A0A0C4DH26-F1-model_v4_out_pocket1_atm.pdb	A0A087WSZ9	A0A0C4DH26	0.80933	3.098e-12
AF-A0A0B4J1Z2-F1-model_v4_out_pocket1_atm.pdb_AF-A0A0C4DH26-F1-model_v4_out_pocket1_atm.pdb	A0A0B4J1Z2	A0A0C4DH26	0.76379	4.355e-13
AF-A0A0A6YYG2-F1-model_v4_out_pocket1_atm.pdb_AF-A0A0C4DH26-F1-model_v4_out_pocket1_atm.pdb	A0A0A6YYG2	A0A0C4DH26	0.80415	9.792e-12
AF-A0A087X0M5-F1-model_v4_out_pocket1_atm.pdb_AF-A0A0C4DH26-F1-model_v4_out_pocket1_atm.pdb	A0A087X0M5	A0A0C4DH26	0.70434	1.615e-10
AF-A0A0A0MS03-F1-model_v4_out_pocket1_atm.pdb_AF-A0A0C4DH26-F1-model_v4_out_pocket1_atm.pdb	A0A0A0MS03	A0A0C4DH26	0.88419	7.738e-14
AF-A0A0A0MT36-F1-model_v4_out_pocket1_atm.pdb_AF-A0A0C4DH26-F1-model_v4_out_pocket1_atm.pdb	A0A0A0MT36	A0A0C4DH26	0.96439	8.882e-16
AF-A0A075B6X5-F1-model_v4_out_pocket1_atm.pdb_AF-A0A0C4DH26-F1-model_v4_out_pocket1_atm.pdb	A0A075B6X5	A0A0C4DH26	0.73342	1.71e-10
AF-A0A087WSY4-F1-model_v4_out_pocket1_atm.pdb_AF-A0A0C4DH26-F1-model_v4_out_pocket1_atm.pdb	A0A087WSY4	A0A0C4DH26	0.63179	1.122e-08
AF-A0A0A6YYD4-F1-model_v4_out_pocket1_atm.pdb_AF-A0A0C4DH26-F1-model_v4_out_pocket1_atm.pdb	A0A0A6YYD4	A0A0C4DH26	0.7829	1.252e-11
AF-A0A0B4J1Y9-F1-model_v4_out_pocket1_atm.pdb_AF-A0A0C4DH28-F1-model_v4_out_pocket1_atm.pdb	A0A0B4J1Y9	A0A0C4DH28	0.5264	1.158e-07
AF-A0A0C4DH25-F1-model_v4_out_pocket1_atm.pdb_AF-A0A0C4DH28-F1-model_v4_out_pocket1_atm.pdb	A0A0C4DH25	A0A0C4DH28	0.60184	2.717e-08
AF-A0A0B4J1X5-F1-model_v4_out_pocket1_atm.pdb_AF-A0A0C4DH28-F1-model_v4_out_pocket1_atm.pdb	A0A0B4J1X5	A0A0C4DH28	0.52604	1.173e-07
AF-A0A075B6X5-F1-model_v4_out_pocket1_atm.pdb_AF-A0A0C4DH28-F1-model_v4_out_pocket1_atm.pdb	A0A075B6X5	A0A0C4DH28	0.52557	2.335e-07
AF-A0A0A0MT36-F1-model_v4_out_pocket1_atm.pdb_AF-A0A0C4DH28-F1-model_v4_out_pocket1_atm.pdb	A0A0A0MT36	A0A0C4DH28	0.56173	2.238e-08
AF-A0A075B6Q5-F1-model_v4_out_pocket1_atm.pdb_AF-A0A0C4DH28-F1-model_v4_out_pocket1_atm.pdb	A0A075B6Q5	A0A0C4DH28	0.47541	7.455e-07
AF-A0A0B4J1V6-F1-model_v4_out_pocket1_atm.pdb_AF-A0A0C4DH28-F1-model_v4_out_pocket1_atm.pdb	A0A0B4J1V6	A0A0C4DH28	0.52736	1.078e-07
AF-A0A0A6YYK6-F1-model_v4_out_pocket2_atm.pdb_AF-A0A0C4DH28-F1-model_v4_out_pocket1_atm.pdb	A0A0A6YYK6	A0A0C4DH28	0.56559	7.155e-09
AF-A0A075B6N1-F1-model_v4_out_pocket4_atm.pdb_AF-A0A0C4DH28-F1-model_v4_out_pocket1_atm.pdb	A0A075B6N1	A0A0C4DH28	0.47818	5.412e-05
AF-A0A0B4J1V2-F1-model_v4_out_pocket1_atm.pdb_AF-A0A0C4DH28-F1-model_v4_out_pocket1_atm.pdb	A0A0B4J1V2	A0A0C4DH28	0.45106	1.2e-06
AF-A0A075B6R0-F1-model_v4_out_pocket6_atm.pdb_AF-A0A0C4DH28-F1-model_v4_out_pocket1_atm.pdb	A0A075B6R0	A0A0C4DH28	0.64872	5.549e-12
AF-A0A0A6YYG2-F1-model_v4_out_pocket1_atm.pdb_AF-A0A0C4DH28-F1-model_v4_out_pocket1_atm.pdb	A0A0A6YYG2	A0A0C4DH28	0.56254	1.809e-07
AF-A0A087WV62-F1-model_v4_out_pocket2_atm.pdb_AF-A0A0C4DH28-F1-model_v4_out_pocket1_atm.pdb	A0A087WV62	A0A0C4DH28	0.55587	6.068e-09
AF-A0A087WSZ9-F1-model_v4_out_pocket1_atm.pdb_AF-A0A0C4DH28-F1-model_v4_out_pocket1_atm.pdb	A0A087WSZ9	A0A0C4DH28	0.56528	1.344e-08
AF-A0A087X0M5-F1-model_v4_out_pocket1_atm.pdb_AF-A0A0C4DH28-F1-model_v4_out_pocket1_atm.pdb	A0A087X0M5	A0A0C4DH28	0.56045	5.197e-09
AF-A0A0B4J1V0-F1-model_v4_out_pocket1_atm.pdb_AF-A0A0C4DH28-F1-model_v4_out_pocket1_atm.pdb	A0A0B4J1V0	A0A0C4DH28	0.52597	1.202e-07
AF-A0A0B4J2H0-F1-model_v4_out_pocket2_atm.pdb_AF-A0A0C4DH28-F1-model_v4_out_pocket1_atm.pdb	A0A0B4J2H0	A0A0C4DH28	0.56837	1.258e-08
AF-A0A0A0MS02-F1-model_v4_out_pocket8_atm.pdb_AF-A0A0C4DH28-F1-model_v4_out_pocket1_atm.pdb	A0A0A0MS02	A0A0C4DH28	0.86791	9.881e-15
AF-A0A0C4DH26-F1-model_v4_out_pocket1_atm.pdb_AF-A0A0C4DH28-F1-model_v4_out_pocket1_atm.pdb	A0A0C4DH26	A0A0C4DH28	0.56695	1.571e-08
AF-A0A0A6YYD4-F1-model_v4_out_pocket1_atm.pdb_AF-A0A0C4DH28-F1-model_v4_out_pocket1_atm.pdb	A0A0A6YYD4	A0A0C4DH28	0.59483	1.881e-09
AF-A0A0A6YYG3-F1-model_v4_out_pocket1_atm.pdb_AF-A0A0C4DH28-F1-model_v4_out_pocket1_atm.pdb	A0A0A6YYG3	A0A0C4DH28	0.49457	1.874e-06
AF-A0A075B6S6-F1-model_v4_out_pocket1_atm.pdb_AF-A0A0C4DH28-F1-model_v4_out_pocket1_atm.pdb	A0A075B6S6	A0A0C4DH28	0.53707	4.412e-09
AF-A0A0B4J274-F1-model_v4_out_pocket1_atm.pdb_AF-A0A0C4DH28-F1-model_v4_out_pocket1_atm.pdb	A0A0B4J274	A0A0C4DH28	0.53954	2.577e-08
AF-A0A0A0MS03-F1-model_v4_out_pocket1_atm.pdb_AF-A0A0C4DH28-F1-model_v4_out_pocket1_atm.pdb	A0A0A0MS03	A0A0C4DH28	0.57722	1.464e-08
AF-A0A0B4J1Z2-F1-model_v4_out_pocket1_atm.pdb_AF-A0A0C4DH28-F1-model_v4_out_pocket1_atm.pdb	A0A0B4J1Z2	A0A0C4DH28	0.50429	8.526e-08
AF-A0A0B4J245-F1-model_v4_out_pocket2_atm.pdb_AF-A0A0C4DH28-F1-model_v4_out_pocket1_atm.pdb	A0A0B4J245	A0A0C4DH28	0.54263	3.97e-08
AF-A0A0A6YYK4-F1-model_v4_out_pocket2_atm.pdb_AF-A0A0C4DH28-F1-model_v4_out_pocket1_atm.pdb	A0A0A6YYK4	A0A0C4DH28	0.60499	3.666e-08
AF-A0A0B4J1V7-F1-model_v4_out_pocket1_atm.pdb_AF-A0A0C4DH28-F1-model_v4_out_pocket1_atm.pdb	A0A0B4J1V7	A0A0C4DH28	0.58025	2.191e-09
AF-A0A075B6H7-F1-model_v4_out_pocket1_atm.pdb_AF-A0A0C4DH28-F1-model_v4_out_pocket1_atm.pdb	A0A075B6H7	A0A0C4DH28	0.54461	5.24e-07
AF-A0A087WSY4-F1-model_v4_out_pocket1_atm.pdb_AF-A0A0C4DH28-F1-model_v4_out_pocket1_atm.pdb	A0A087WSY4	A0A0C4DH28	0.49367	5.833e-07
AF-A0A0A6YYK6-F1-model_v4_out_pocket2_atm.pdb_AF-A0A0C4DH29-F1-model_v4_out_pocket1_atm.pdb	A0A0A6YYK6	A0A0C4DH29	0.68081	1.45e-09
AF-A0A0B4J2H0-F1-model_v4_out_pocket2_atm.pdb_AF-A0A0C4DH29-F1-model_v4_out_pocket1_atm.pdb	A0A0B4J2H0	A0A0C4DH29	0.9933	1.859e-16
AF-A0A087WSY4-F1-model_v4_out_pocket1_atm.pdb_AF-A0A0C4DH29-F1-model_v4_out_pocket1_atm.pdb	A0A087WSY4	A0A0C4DH29	0.68657	4.575e-10
AF-A0A0B4J1Z2-F1-model_v4_out_pocket1_atm.pdb_AF-A0A0C4DH29-F1-model_v4_out_pocket1_atm.pdb	A0A0B4J1Z2	A0A0C4DH29	0.61563	5.286e-09
AF-A0A0B4J1V6-F1-model_v4_out_pocket1_atm.pdb_AF-A0A0C4DH29-F1-model_v4_out_pocket1_atm.pdb	A0A0B4J1V6	A0A0C4DH29	0.73129	8.686e-11
AF-A0A0C4DH28-F1-model_v4_out_pocket1_atm.pdb_AF-A0A0C4DH29-F1-model_v4_out_pocket1_atm.pdb	A0A0C4DH28	A0A0C4DH29	0.67778	9.023e-09
AF-A0A0A0MS03-F1-model_v4_out_pocket1_atm.pdb_AF-A0A0C4DH29-F1-model_v4_out_pocket1_atm.pdb	A0A0A0MS03	A0A0C4DH29	0.75809	5.805e-11
AF-A0A075B6N1-F1-model_v4_out_pocket4_atm.pdb_AF-A0A0C4DH29-F1-model_v4_out_pocket1_atm.pdb	A0A075B6N1	A0A0C4DH29	0.63492	8.054e-08
AF-A0A0B4J274-F1-model_v4_out_pocket1_atm.pdb_AF-A0A0C4DH29-F1-model_v4_out_pocket1_atm.pdb	A0A0B4J274	A0A0C4DH29	0.66515	1.543e-09
AF-A0A0B4J245-F1-model_v4_out_pocket2_atm.pdb_AF-A0A0C4DH29-F1-model_v4_out_pocket1_atm.pdb	A0A0B4J245	A0A0C4DH29	0.6849	1.101e-09
AF-A0A0A6YYG2-F1-model_v4_out_pocket1_atm.pdb_AF-A0A0C4DH29-F1-model_v4_out_pocket1_atm.pdb	A0A0A6YYG2	A0A0C4DH29	0.69988	2.125e-09
AF-A0A0A6YYD4-F1-model_v4_out_pocket1_atm.pdb_AF-A0A0C4DH29-F1-model_v4_out_pocket1_atm.pdb	A0A0A6YYD4	A0A0C4DH29	0.75838	4.573e-11
AF-A0A0B4J1X5-F1-model_v4_out_pocket1_atm.pdb_AF-A0A0C4DH29-F1-model_v4_out_pocket1_atm.pdb	A0A0B4J1X5	A0A0C4DH29	0.73057	8.918e-11
AF-A0A0A6YYK4-F1-model_v4_out_pocket2_atm.pdb_AF-A0A0C4DH29-F1-model_v4_out_pocket1_atm.pdb	A0A0A6YYK4	A0A0C4DH29	0.61761	1.949e-07
AF-A0A087WV62-F1-model_v4_out_pocket2_atm.pdb_AF-A0A0C4DH29-F1-model_v4_out_pocket1_atm.pdb	A0A087WV62	A0A0C4DH29	0.69571	2.73e-10
AF-A0A075B6X5-F1-model_v4_out_pocket1_atm.pdb_AF-A0A0C4DH29-F1-model_v4_out_pocket1_atm.pdb	A0A075B6X5	A0A0C4DH29	0.68433	2.288e-09
AF-A0A075B6Q5-F1-model_v4_out_pocket1_atm.pdb_AF-A0A0C4DH29-F1-model_v4_out_pocket1_atm.pdb	A0A075B6Q5	A0A0C4DH29	0.60493	1.267e-08
AF-A0A075B6H7-F1-model_v4_out_pocket1_atm.pdb_AF-A0A0C4DH29-F1-model_v4_out_pocket1_atm.pdb	A0A075B6H7	A0A0C4DH29	0.72149	6.97e-10
AF-A0A0C4DH26-F1-model_v4_out_pocket1_atm.pdb_AF-A0A0C4DH29-F1-model_v4_out_pocket1_atm.pdb	A0A0C4DH26	A0A0C4DH29	0.75055	6.916e-11
AF-A0A0B4J1V7-F1-model_v4_out_pocket1_atm.pdb_AF-A0A0C4DH29-F1-model_v4_out_pocket1_atm.pdb	A0A0B4J1V7	A0A0C4DH29	0.84734	1.447e-13
AF-A0A0B4J1V2-F1-model_v4_out_pocket1_atm.pdb_AF-A0A0C4DH29-F1-model_v4_out_pocket1_atm.pdb	A0A0B4J1V2	A0A0C4DH29	0.58851	5.019e-09
AF-A0A087X0M5-F1-model_v4_out_pocket1_atm.pdb_AF-A0A0C4DH29-F1-model_v4_out_pocket1_atm.pdb	A0A087X0M5	A0A0C4DH29	0.61983	2.062e-08
AF-A0A0B4J1Y9-F1-model_v4_out_pocket1_atm.pdb_AF-A0A0C4DH29-F1-model_v4_out_pocket1_atm.pdb	A0A0B4J1Y9	A0A0C4DH29	0.73974	5.041e-11
AF-A0A0B4J1V0-F1-model_v4_out_pocket1_atm.pdb_AF-A0A0C4DH29-F1-model_v4_out_pocket1_atm.pdb	A0A0B4J1V0	A0A0C4DH29	0.74717	3.557e-11
AF-A0A0A0MT36-F1-model_v4_out_pocket1_atm.pdb_AF-A0A0C4DH29-F1-model_v4_out_pocket1_atm.pdb	A0A0A0MT36	A0A0C4DH29	0.75848	4.55e-11
AF-A0A0A6YYG3-F1-model_v4_out_pocket1_atm.pdb_AF-A0A0C4DH29-F1-model_v4_out_pocket1_atm.pdb	A0A0A6YYG3	A0A0C4DH29	0.6343	3.217e-08
AF-A0A0C4DH25-F1-model_v4_out_pocket1_atm.pdb_AF-A0A0C4DH29-F1-model_v4_out_pocket1_atm.pdb	A0A0C4DH25	A0A0C4DH29	0.77421	5.51e-11
AF-A0A087WSZ9-F1-model_v4_out_pocket1_atm.pdb_AF-A0A0C4DH29-F1-model_v4_out_pocket1_atm.pdb	A0A087WSZ9	A0A0C4DH29	0.75842	4.563e-11
AF-A0A075B6S6-F1-model_v4_out_pocket1_atm.pdb_AF-A0A0C4DH29-F1-model_v4_out_pocket1_atm.pdb	A0A075B6S6	A0A0C4DH29	0.59584	1.834e-08
AF-A0A0A0MS02-F1-model_v4_out_pocket8_atm.pdb_AF-A0A0C4DH29-F1-model_v4_out_pocket1_atm.pdb	A0A0A0MS02	A0A0C4DH29	0.67815	8.856e-09
AF-A0A0C4DH25-F1-model_v4_out_pocket1_atm.pdb_AF-A0A0C4DH31-F1-model_v4_out_pocket1_atm.pdb	A0A0C4DH25	A0A0C4DH31	0.78367	3.391e-11
AF-A0A075B6N1-F1-model_v4_out_pocket4_atm.pdb_AF-A0A0C4DH31-F1-model_v4_out_pocket1_atm.pdb	A0A075B6N1	A0A0C4DH31	0.63883	6.595e-08
AF-A0A075B6H7-F1-model_v4_out_pocket1_atm.pdb_AF-A0A0C4DH31-F1-model_v4_out_pocket1_atm.pdb	A0A075B6H7	A0A0C4DH31	0.73425	3.608e-10
AF-A0A087X0M5-F1-model_v4_out_pocket1_atm.pdb_AF-A0A0C4DH31-F1-model_v4_out_pocket1_atm.pdb	A0A087X0M5	A0A0C4DH31	0.62259	1.742e-08
AF-A0A075B6X5-F1-model_v4_out_pocket1_atm.pdb_AF-A0A0C4DH31-F1-model_v4_out_pocket1_atm.pdb	A0A075B6X5	A0A0C4DH31	0.69368	1.396e-09
AF-A0A0B4J1X5-F1-model_v4_out_pocket1_atm.pdb_AF-A0A0C4DH31-F1-model_v4_out_pocket1_atm.pdb	A0A0B4J1X5	A0A0C4DH31	0.73566	6.697e-11
AF-A0A0B4J1V6-F1-model_v4_out_pocket1_atm.pdb_AF-A0A0C4DH31-F1-model_v4_out_pocket1_atm.pdb	A0A0B4J1V6	A0A0C4DH31	0.73876	5.704e-11
AF-A0A0B4J1V7-F1-model_v4_out_pocket1_atm.pdb_AF-A0A0C4DH31-F1-model_v4_out_pocket1_atm.pdb	A0A0B4J1V7	A0A0C4DH31	0.84633	1.532e-13
AF-A0A0B4J274-F1-model_v4_out_pocket1_atm.pdb_AF-A0A0C4DH31-F1-model_v4_out_pocket1_atm.pdb	A0A0B4J274	A0A0C4DH31	0.66019	2.066e-09
AF-A0A075B6Q5-F1-model_v4_out_pocket1_atm.pdb_AF-A0A0C4DH31-F1-model_v4_out_pocket1_atm.pdb	A0A075B6Q5	A0A0C4DH31	0.61202	7.857e-09
AF-A0A0A0MS03-F1-model_v4_out_pocket1_atm.pdb_AF-A0A0C4DH31-F1-model_v4_out_pocket1_atm.pdb	A0A0A0MS03	A0A0C4DH31	0.77066	3.001e-11
AF-A0A0B4J1V2-F1-model_v4_out_pocket1_atm.pdb_AF-A0A0C4DH31-F1-model_v4_out_pocket1_atm.pdb	A0A0B4J1V2	A0A0C4DH31	0.59175	3.822e-09
AF-A0A0A6YYK6-F1-model_v4_out_pocket2_atm.pdb_AF-A0A0C4DH31-F1-model_v4_out_pocket1_atm.pdb	A0A0A6YYK6	A0A0C4DH31	0.68534	1.126e-09
AF-A0A0C4DH29-F1-model_v4_out_pocket1_atm.pdb_AF-A0A0C4DH31-F1-model_v4_out_pocket1_atm.pdb	A0A0C4DH29	A0A0C4DH31	0.99574	1.634e-16
AF-A0A0A6YYG3-F1-model_v4_out_pocket1_atm.pdb_AF-A0A0C4DH31-F1-model_v4_out_pocket1_atm.pdb	A0A0A6YYG3	A0A0C4DH31	0.64416	1.911e-08
AF-A0A087WSY4-F1-model_v4_out_pocket1_atm.pdb_AF-A0A0C4DH31-F1-model_v4_out_pocket1_atm.pdb	A0A087WSY4	A0A0C4DH31	0.68718	4.371e-10
AF-A0A0C4DH26-F1-model_v4_out_pocket1_atm.pdb_AF-A0A0C4DH31-F1-model_v4_out_pocket1_atm.pdb	A0A0C4DH26	A0A0C4DH31	0.76195	3.788e-11
AF-A0A0A6YYD4-F1-model_v4_out_pocket1_atm.pdb_AF-A0A0C4DH31-F1-model_v4_out_pocket1_atm.pdb	A0A0A6YYD4	A0A0C4DH31	0.76458	3.296e-11
AF-A0A087WV62-F1-model_v4_out_pocket2_atm.pdb_AF-A0A0C4DH31-F1-model_v4_out_pocket1_atm.pdb	A0A087WV62	A0A0C4DH31	0.69875	2.269e-10
AF-A0A0C4DH28-F1-model_v4_out_pocket1_atm.pdb_AF-A0A0C4DH31-F1-model_v4_out_pocket1_atm.pdb	A0A0C4DH28	A0A0C4DH31	0.6763	9.733e-09
AF-A0A0A6YYK4-F1-model_v4_out_pocket2_atm.pdb_AF-A0A0C4DH31-F1-model_v4_out_pocket1_atm.pdb	A0A0A6YYK4	A0A0C4DH31	0.61781	1.93e-07
AF-A0A0B4J1Z2-F1-model_v4_out_pocket1_atm.pdb_AF-A0A0C4DH31-F1-model_v4_out_pocket1_atm.pdb	A0A0B4J1Z2	A0A0C4DH31	0.62398	3.001e-09
AF-A0A0B4J1Y9-F1-model_v4_out_pocket1_atm.pdb_AF-A0A0C4DH31-F1-model_v4_out_pocket1_atm.pdb	A0A0B4J1Y9	A0A0C4DH31	0.7476	3.473e-11
AF-A0A075B6S6-F1-model_v4_out_pocket1_atm.pdb_AF-A0A0C4DH31-F1-model_v4_out_pocket1_atm.pdb	A0A075B6S6	A0A0C4DH31	0.60211	1.194e-08
AF-A0A0B4J2H0-F1-model_v4_out_pocket2_atm.pdb_AF-A0A0C4DH31-F1-model_v4_out_pocket1_atm.pdb	A0A0B4J2H0	A0A0C4DH31	0.99626	1.59e-16
AF-A0A087WSZ9-F1-model_v4_out_pocket1_atm.pdb_AF-A0A0C4DH31-F1-model_v4_out_pocket1_atm.pdb	A0A087WSZ9	A0A0C4DH31	0.76549	3.14e-11
AF-A0A0B4J1V0-F1-model_v4_out_pocket1_atm.pdb_AF-A0A0C4DH31-F1-model_v4_out_pocket1_atm.pdb	A0A0B4J1V0	A0A0C4DH31	0.75477	2.345e-11
AF-A0A0A0MT36-F1-model_v4_out_pocket1_atm.pdb_AF-A0A0C4DH31-F1-model_v4_out_pocket1_atm.pdb	A0A0A0MT36	A0A0C4DH31	0.76987	2.492e-11
AF-A0A0A6YYG2-F1-model_v4_out_pocket1_atm.pdb_AF-A0A0C4DH31-F1-model_v4_out_pocket1_atm.pdb	A0A0A6YYG2	A0A0C4DH31	0.71113	1.189e-09
AF-A0A0A0MS02-F1-model_v4_out_pocket8_atm.pdb_AF-A0A0C4DH31-F1-model_v4_out_pocket1_atm.pdb	A0A0A0MS02	A0A0C4DH31	0.67665	9.563e-09
AF-A0A0B4J245-F1-model_v4_out_pocket2_atm.pdb_AF-A0A0C4DH31-F1-model_v4_out_pocket1_atm.pdb	A0A0B4J245	A0A0C4DH31	0.68531	1.08e-09
AF-A0A0A0MT36-F1-model_v4_out_pocket1_atm.pdb_AF-A0A0C4DH32-F1-model_v4_out_pocket1_atm.pdb	A0A0A0MT36	A0A0C4DH32	0.66474	6.444e-09
AF-A0A0A0MS02-F1-model_v4_out_pocket8_atm.pdb_AF-A0A0C4DH32-F1-model_v4_out_pocket1_atm.pdb	A0A0A0MS02	A0A0C4DH32	0.66705	1.561e-08
AF-A0A0B4J1V0-F1-model_v4_out_pocket1_atm.pdb_AF-A0A0C4DH32-F1-model_v4_out_pocket1_atm.pdb	A0A0B4J1V0	A0A0C4DH32	0.93296	1.332e-15
AF-A0A0B4J2H0-F1-model_v4_out_pocket2_atm.pdb_AF-A0A0C4DH32-F1-model_v4_out_pocket1_atm.pdb	A0A0B4J2H0	A0A0C4DH32	0.72044	3.396e-10
AF-A0A0B4J245-F1-model_v4_out_pocket2_atm.pdb_AF-A0A0C4DH32-F1-model_v4_out_pocket1_atm.pdb	A0A0B4J245	A0A0C4DH32	0.60197	1.038e-07
AF-A0A0C4DH28-F1-model_v4_out_pocket1_atm.pdb_AF-A0A0C4DH32-F1-model_v4_out_pocket1_atm.pdb	A0A0C4DH28	A0A0C4DH32	0.6215	1.599e-07
AF-A0A0A6YYK6-F1-model_v4_out_pocket2_atm.pdb_AF-A0A0C4DH32-F1-model_v4_out_pocket1_atm.pdb	A0A0A6YYK6	A0A0C4DH32	0.61467	4.938e-08
AF-A0A0A0MS03-F1-model_v4_out_pocket1_atm.pdb_AF-A0A0C4DH32-F1-model_v4_out_pocket1_atm.pdb	A0A0A0MS03	A0A0C4DH32	0.68057	3.399e-09
AF-A0A0A6YYG3-F1-model_v4_out_pocket1_atm.pdb_AF-A0A0C4DH32-F1-model_v4_out_pocket1_atm.pdb	A0A0A6YYG3	A0A0C4DH32	0.61954	7.018e-08
AF-A0A0B4J1Z2-F1-model_v4_out_pocket1_atm.pdb_AF-A0A0C4DH32-F1-model_v4_out_pocket1_atm.pdb	A0A0B4J1Z2	A0A0C4DH32	0.53356	7.665e-07
AF-A0A087X0M5-F1-model_v4_out_pocket1_atm.pdb_AF-A0A0C4DH32-F1-model_v4_out_pocket1_atm.pdb	A0A087X0M5	A0A0C4DH32	0.56028	5.568e-07
AF-A0A0C4DH31-F1-model_v4_out_pocket1_atm.pdb_AF-A0A0C4DH32-F1-model_v4_out_pocket1_atm.pdb	A0A0C4DH31	A0A0C4DH32	0.73157	1.886e-10
AF-A0A075B6Q5-F1-model_v4_out_pocket1_atm.pdb_AF-A0A0C4DH32-F1-model_v4_out_pocket1_atm.pdb	A0A075B6Q5	A0A0C4DH32	0.74361	1.888e-12
AF-A0A0B4J1Y9-F1-model_v4_out_pocket1_atm.pdb_AF-A0A0C4DH32-F1-model_v4_out_pocket1_atm.pdb	A0A0B4J1Y9	A0A0C4DH32	0.92686	1.776e-15
AF-A0A075B6S6-F1-model_v4_out_pocket1_atm.pdb_AF-A0A0C4DH32-F1-model_v4_out_pocket1_atm.pdb	A0A075B6S6	A0A0C4DH32	0.52033	1.921e-06
AF-A0A0B4J1V6-F1-model_v4_out_pocket1_atm.pdb_AF-A0A0C4DH32-F1-model_v4_out_pocket1_atm.pdb	A0A0B4J1V6	A0A0C4DH32	0.92184	2.331e-15
AF-A0A087WV62-F1-model_v4_out_pocket2_atm.pdb_AF-A0A0C4DH32-F1-model_v4_out_pocket1_atm.pdb	A0A087WV62	A0A0C4DH32	0.60753	3.841e-08
AF-A0A0A6YYK4-F1-model_v4_out_pocket2_atm.pdb_AF-A0A0C4DH32-F1-model_v4_out_pocket1_atm.pdb	A0A0A6YYK4	A0A0C4DH32	0.59991	4.814e-07
AF-A0A0B4J1V7-F1-model_v4_out_pocket1_atm.pdb_AF-A0A0C4DH32-F1-model_v4_out_pocket1_atm.pdb	A0A0B4J1V7	A0A0C4DH32	0.71561	2.072e-10
AF-A0A075B6X5-F1-model_v4_out_pocket1_atm.pdb_AF-A0A0C4DH32-F1-model_v4_out_pocket1_atm.pdb	A0A075B6X5	A0A0C4DH32	0.67052	4.748e-09
AF-A0A0B4J1X5-F1-model_v4_out_pocket1_atm.pdb_AF-A0A0C4DH32-F1-model_v4_out_pocket1_atm.pdb	A0A0B4J1X5	A0A0C4DH32	0.93638	1.11e-15
AF-A0A087WSZ9-F1-model_v4_out_pocket1_atm.pdb_AF-A0A0C4DH32-F1-model_v4_out_pocket1_atm.pdb	A0A087WSZ9	A0A0C4DH32	0.66657	5.849e-09
AF-A0A0C4DH29-F1-model_v4_out_pocket1_atm.pdb_AF-A0A0C4DH32-F1-model_v4_out_pocket1_atm.pdb	A0A0C4DH29	A0A0C4DH32	0.72462	2.722e-10
AF-A0A075B6H7-F1-model_v4_out_pocket1_atm.pdb_AF-A0A0C4DH32-F1-model_v4_out_pocket1_atm.pdb	A0A075B6H7	A0A0C4DH32	0.68572	4.412e-09
AF-A0A0A6YYG2-F1-model_v4_out_pocket1_atm.pdb_AF-A0A0C4DH32-F1-model_v4_out_pocket1_atm.pdb	A0A0A6YYG2	A0A0C4DH32	0.69942	2.177e-09
AF-A0A0A6YYD4-F1-model_v4_out_pocket1_atm.pdb_AF-A0A0C4DH32-F1-model_v4_out_pocket1_atm.pdb	A0A0A6YYD4	A0A0C4DH32	0.71157	5.426e-10
AF-A0A0B4J1V2-F1-model_v4_out_pocket1_atm.pdb_AF-A0A0C4DH32-F1-model_v4_out_pocket1_atm.pdb	A0A0B4J1V2	A0A0C4DH32	0.56887	2.016e-08
AF-A0A0C4DH26-F1-model_v4_out_pocket1_atm.pdb_AF-A0A0C4DH32-F1-model_v4_out_pocket1_atm.pdb	A0A0C4DH26	A0A0C4DH32	0.66445	6.541e-09
AF-A0A075B6N1-F1-model_v4_out_pocket4_atm.pdb_AF-A0A0C4DH32-F1-model_v4_out_pocket1_atm.pdb	A0A075B6N1	A0A0C4DH32	0.55996	3.703e-06
AF-A0A0C4DH25-F1-model_v4_out_pocket1_atm.pdb_AF-A0A0C4DH32-F1-model_v4_out_pocket1_atm.pdb	A0A0C4DH25	A0A0C4DH32	0.68726	4.779e-09
AF-A0A087WSY4-F1-model_v4_out_pocket1_atm.pdb_AF-A0A0C4DH32-F1-model_v4_out_pocket1_atm.pdb	A0A087WSY4	A0A0C4DH32	0.70868	1.338e-10
AF-A0A0B4J274-F1-model_v4_out_pocket1_atm.pdb_AF-A0A0C4DH32-F1-model_v4_out_pocket1_atm.pdb	A0A0B4J274	A0A0C4DH32	0.57406	2.582e-07
AF-A0A0B4J2H0-F1-model_v4_out_pocket2_atm.pdb_AF-A0A0C4DH35-F1-model_v4_out_pocket2_atm.pdb	A0A0B4J2H0	A0A0C4DH35	0.76072	4.768e-10
AF-A0A0C4DH32-F1-model_v4_out_pocket1_atm.pdb_AF-A0A0C4DH35-F1-model_v4_out_pocket2_atm.pdb	A0A0C4DH32	A0A0C4DH35	0.95449	4.285e-14
AF-A0A0A6YYG3-F1-model_v4_out_pocket1_atm.pdb_AF-A0A0C4DH35-F1-model_v4_out_pocket2_atm.pdb	A0A0A6YYG3	A0A0C4DH35	0.63654	1.867e-07
AF-A0A0C4DH25-F1-model_v4_out_pocket1_atm.pdb_AF-A0A0C4DH35-F1-model_v4_out_pocket2_atm.pdb	A0A0C4DH25	A0A0C4DH35	0.69369	2.574e-08
AF-A0A0A6YYK4-F1-model_v4_out_pocket2_atm.pdb_AF-A0A0C4DH35-F1-model_v4_out_pocket2_atm.pdb	A0A0A6YYK4	A0A0C4DH35	0.59646	2.724e-06
AF-A0A0C4DH26-F1-model_v4_out_pocket1_atm.pdb_AF-A0A0C4DH35-F1-model_v4_out_pocket2_atm.pdb	A0A0C4DH26	A0A0C4DH35	0.71046	5.343e-09
AF-A0A087WSY4-F1-model_v4_out_pocket1_atm.pdb_AF-A0A0C4DH35-F1-model_v4_out_pocket2_atm.pdb	A0A087WSY4	A0A0C4DH35	0.68794	1.087e-08
AF-A0A0B4J1Y9-F1-model_v4_out_pocket1_atm.pdb_AF-A0A0C4DH35-F1-model_v4_out_pocket2_atm.pdb	A0A0B4J1Y9	A0A0C4DH35	0.95798	2.798e-14
AF-A0A0A0MT36-F1-model_v4_out_pocket1_atm.pdb_AF-A0A0C4DH35-F1-model_v4_out_pocket2_atm.pdb	A0A0A0MT36	A0A0C4DH35	0.71737	3.831e-09
AF-A0A0C4DH28-F1-model_v4_out_pocket1_atm.pdb_AF-A0A0C4DH35-F1-model_v4_out_pocket2_atm.pdb	A0A0C4DH28	A0A0C4DH35	0.63564	4.387e-07
AF-A0A075B6H7-F1-model_v4_out_pocket1_atm.pdb_AF-A0A0C4DH35-F1-model_v4_out_pocket2_atm.pdb	A0A075B6H7	A0A0C4DH35	0.70029	1.644e-08
AF-A0A0A6YYK6-F1-model_v4_out_pocket2_atm.pdb_AF-A0A0C4DH35-F1-model_v4_out_pocket2_atm.pdb	A0A0A6YYK6	A0A0C4DH35	0.62804	2.389e-07
AF-A0A0B4J1V0-F1-model_v4_out_pocket1_atm.pdb_AF-A0A0C4DH35-F1-model_v4_out_pocket2_atm.pdb	A0A0B4J1V0	A0A0C4DH35	0.94604	4.985e-14
AF-A0A075B6Q5-F1-model_v4_out_pocket1_atm.pdb_AF-A0A0C4DH35-F1-model_v4_out_pocket2_atm.pdb	A0A075B6Q5	A0A0C4DH35	0.75427	2.674e-10
AF-A0A087WSZ9-F1-model_v4_out_pocket1_atm.pdb_AF-A0A0C4DH35-F1-model_v4_out_pocket2_atm.pdb	A0A087WSZ9	A0A0C4DH35	0.70181	8.098e-09
AF-A0A075B6X5-F1-model_v4_out_pocket1_atm.pdb_AF-A0A0C4DH35-F1-model_v4_out_pocket2_atm.pdb	A0A075B6X5	A0A0C4DH35	0.6707	3.613e-08
AF-A0A075B6N1-F1-model_v4_out_pocket4_atm.pdb_AF-A0A0C4DH35-F1-model_v4_out_pocket2_atm.pdb	A0A075B6N1	A0A0C4DH35	0.55397	1.974e-05
AF-A0A0B4J1X5-F1-model_v4_out_pocket1_atm.pdb_AF-A0A0C4DH35-F1-model_v4_out_pocket2_atm.pdb	A0A0B4J1X5	A0A0C4DH35	0.97391	1.288e-14
AF-A0A0C4DH31-F1-model_v4_out_pocket1_atm.pdb_AF-A0A0C4DH35-F1-model_v4_out_pocket2_atm.pdb	A0A0C4DH31	A0A0C4DH35	0.7705	2.979e-10
AF-A0A087X0M5-F1-model_v4_out_pocket1_atm.pdb_AF-A0A0C4DH35-F1-model_v4_out_pocket2_atm.pdb	A0A087X0M5	A0A0C4DH35	0.55171	8.263e-06
AF-A0A0A6YYD4-F1-model_v4_out_pocket1_atm.pdb_AF-A0A0C4DH35-F1-model_v4_out_pocket2_atm.pdb	A0A0A6YYD4	A0A0C4DH35	0.73142	1.95e-09
AF-A0A087WV62-F1-model_v4_out_pocket2_atm.pdb_AF-A0A0C4DH35-F1-model_v4_out_pocket2_atm.pdb	A0A087WV62	A0A0C4DH35	0.61382	4.014e-07
AF-A0A0C4DH29-F1-model_v4_out_pocket1_atm.pdb_AF-A0A0C4DH35-F1-model_v4_out_pocket2_atm.pdb	A0A0C4DH29	A0A0C4DH35	0.76554	3.781e-10
AF-A0A0B4J1Z2-F1-model_v4_out_pocket1_atm.pdb_AF-A0A0C4DH35-F1-model_v4_out_pocket2_atm.pdb	A0A0B4J1Z2	A0A0C4DH35	0.5544	5.194e-06
AF-A0A0A0MS03-F1-model_v4_out_pocket1_atm.pdb_AF-A0A0C4DH35-F1-model_v4_out_pocket2_atm.pdb	A0A0A0MS03	A0A0C4DH35	0.70154	9.752e-09
AF-A0A0B4J1V6-F1-model_v4_out_pocket1_atm.pdb_AF-A0A0C4DH35-F1-model_v4_out_pocket2_atm.pdb	A0A0B4J1V6	A0A0C4DH35	0.93483	8.56e-14
AF-A0A0B4J274-F1-model_v4_out_pocket1_atm.pdb_AF-A0A0C4DH35-F1-model_v4_out_pocket2_atm.pdb	A0A0B4J274	A0A0C4DH35	0.60905	5.063e-07
AF-A0A0A0MS02-F1-model_v4_out_pocket8_atm.pdb_AF-A0A0C4DH35-F1-model_v4_out_pocket2_atm.pdb	A0A0A0MS02	A0A0C4DH35	0.65641	1.666e-07
AF-A0A0A6YYG2-F1-model_v4_out_pocket1_atm.pdb_AF-A0A0C4DH35-F1-model_v4_out_pocket2_atm.pdb	A0A0A6YYG2	A0A0C4DH35	0.70852	1.117e-08
AF-A0A0B4J245-F1-model_v4_out_pocket2_atm.pdb_AF-A0A0C4DH35-F1-model_v4_out_pocket2_atm.pdb	A0A0B4J245	A0A0C4DH35	0.61422	4.66e-07
AF-A0A0B4J1V7-F1-model_v4_out_pocket1_atm.pdb_AF-A0A0C4DH35-F1-model_v4_out_pocket2_atm.pdb	A0A0B4J1V7	A0A0C4DH35	0.75108	6.211e-10
AF-A0A0B4J1V2-F1-model_v4_out_pocket1_atm.pdb_AF-A0A0C4DH35-F1-model_v4_out_pocket2_atm.pdb	A0A0B4J1V2	A0A0C4DH35	0.64363	1.396e-08
AF-A0A087WSZ9-F1-model_v4_out_pocket1_atm.pdb_AF-A0A0C4DH36-F1-model_v4_out_pocket1_atm.pdb	A0A087WSZ9	A0A0C4DH36	0.6575	1.539e-08
AF-A0A0C4DH28-F1-model_v4_out_pocket1_atm.pdb_AF-A0A0C4DH36-F1-model_v4_out_pocket1_atm.pdb	A0A0C4DH28	A0A0C4DH36	0.62864	1.688e-07
AF-A0A0B4J1V6-F1-model_v4_out_pocket1_atm.pdb_AF-A0A0C4DH36-F1-model_v4_out_pocket1_atm.pdb	A0A0B4J1V6	A0A0C4DH36	0.883	1.023e-13
AF-A0A0A0MS02-F1-model_v4_out_pocket8_atm.pdb_AF-A0A0C4DH36-F1-model_v4_out_pocket1_atm.pdb	A0A0A0MS02	A0A0C4DH36	0.63821	1.047e-07
AF-A0A0C4DH25-F1-model_v4_out_pocket1_atm.pdb_AF-A0A0C4DH36-F1-model_v4_out_pocket1_atm.pdb	A0A0C4DH25	A0A0C4DH36	0.68599	8.311e-09
AF-A0A0B4J245-F1-model_v4_out_pocket2_atm.pdb_AF-A0A0C4DH36-F1-model_v4_out_pocket1_atm.pdb	A0A0B4J245	A0A0C4DH36	0.62921	5.52e-08
AF-A0A075B6H7-F1-model_v4_out_pocket1_atm.pdb_AF-A0A0C4DH36-F1-model_v4_out_pocket1_atm.pdb	A0A075B6H7	A0A0C4DH36	0.69245	5.146e-09
AF-A0A0B4J1V7-F1-model_v4_out_pocket1_atm.pdb_AF-A0A0C4DH36-F1-model_v4_out_pocket1_atm.pdb	A0A0B4J1V7	A0A0C4DH36	0.72911	3.06e-10
AF-A0A0C4DH26-F1-model_v4_out_pocket1_atm.pdb_AF-A0A0C4DH36-F1-model_v4_out_pocket1_atm.pdb	A0A0C4DH26	A0A0C4DH36	0.66217	1.209e-08
AF-A0A0A0MT36-F1-model_v4_out_pocket1_atm.pdb_AF-A0A0C4DH36-F1-model_v4_out_pocket1_atm.pdb	A0A0A0MT36	A0A0C4DH36	0.66568	1.008e-08
AF-A0A0B4J274-F1-model_v4_out_pocket1_atm.pdb_AF-A0A0C4DH36-F1-model_v4_out_pocket1_atm.pdb	A0A0B4J274	A0A0C4DH36	0.57933	4.358e-07
AF-A0A075B6S6-F1-model_v4_out_pocket1_atm.pdb_AF-A0A0C4DH36-F1-model_v4_out_pocket1_atm.pdb	A0A075B6S6	A0A0C4DH36	0.53475	1.648e-06
AF-A0A0C4DH29-F1-model_v4_out_pocket1_atm.pdb_AF-A0A0C4DH36-F1-model_v4_out_pocket1_atm.pdb	A0A0C4DH29	A0A0C4DH36	0.72897	3.834e-10
AF-A0A087WV62-F1-model_v4_out_pocket2_atm.pdb_AF-A0A0C4DH36-F1-model_v4_out_pocket1_atm.pdb	A0A087WV62	A0A0C4DH36	0.61678	5.721e-08
AF-A0A075B6N1-F1-model_v4_out_pocket4_atm.pdb_AF-A0A0C4DH36-F1-model_v4_out_pocket1_atm.pdb	A0A075B6N1	A0A0C4DH36	0.58122	1.805e-06
AF-A0A0B4J1Z2-F1-model_v4_out_pocket1_atm.pdb_AF-A0A0C4DH36-F1-model_v4_out_pocket1_atm.pdb	A0A0B4J1Z2	A0A0C4DH36	0.55233	5.529e-07
AF-A0A087WSY4-F1-model_v4_out_pocket1_atm.pdb_AF-A0A0C4DH36-F1-model_v4_out_pocket1_atm.pdb	A0A087WSY4	A0A0C4DH36	0.72975	1.34e-10
AF-A0A0B4J1V0-F1-model_v4_out_pocket1_atm.pdb_AF-A0A0C4DH36-F1-model_v4_out_pocket1_atm.pdb	A0A0B4J1V0	A0A0C4DH36	0.91014	2.498e-14
AF-A0A0A0MS03-F1-model_v4_out_pocket1_atm.pdb_AF-A0A0C4DH36-F1-model_v4_out_pocket1_atm.pdb	A0A0A0MS03	A0A0C4DH36	0.68584	4.309e-09
AF-A0A0A6YYK4-F1-model_v4_out_pocket2_atm.pdb_AF-A0A0C4DH36-F1-model_v4_out_pocket1_atm.pdb	A0A0A6YYK4	A0A0C4DH36	0.60184	6.442e-07
AF-A0A0A6YYD4-F1-model_v4_out_pocket1_atm.pdb_AF-A0A0C4DH36-F1-model_v4_out_pocket1_atm.pdb	A0A0A6YYD4	A0A0C4DH36	0.72651	4.354e-10
AF-A0A0B4J2H0-F1-model_v4_out_pocket2_atm.pdb_AF-A0A0C4DH36-F1-model_v4_out_pocket1_atm.pdb	A0A0B4J2H0	A0A0C4DH36	0.72614	4.436e-10
AF-A0A0B4J1Y9-F1-model_v4_out_pocket1_atm.pdb_AF-A0A0C4DH36-F1-model_v4_out_pocket1_atm.pdb	A0A0B4J1Y9	A0A0C4DH36	0.91826	1.632e-14
AF-A0A075B6Q5-F1-model_v4_out_pocket1_atm.pdb_AF-A0A0C4DH36-F1-model_v4_out_pocket1_atm.pdb	A0A075B6Q5	A0A0C4DH36	0.7241	2.729e-11
AF-A0A0B4J1X5-F1-model_v4_out_pocket1_atm.pdb_AF-A0A0C4DH36-F1-model_v4_out_pocket1_atm.pdb	A0A0B4J1X5	A0A0C4DH36	0.93636	6.328e-15
AF-A0A075B6X5-F1-model_v4_out_pocket1_atm.pdb_AF-A0A0C4DH36-F1-model_v4_out_pocket1_atm.pdb	A0A075B6X5	A0A0C4DH36	0.63907	3.988e-08
AF-A0A0A6YYK6-F1-model_v4_out_pocket2_atm.pdb_AF-A0A0C4DH36-F1-model_v4_out_pocket1_atm.pdb	A0A0A6YYK6	A0A0C4DH36	0.61228	1.332e-07
AF-A0A0A6YYG2-F1-model_v4_out_pocket1_atm.pdb_AF-A0A0C4DH36-F1-model_v4_out_pocket1_atm.pdb	A0A0A6YYG2	A0A0C4DH36	0.68187	8.778e-09
AF-A0A0C4DH35-F1-model_v4_out_pocket2_atm.pdb_AF-A0A0C4DH36-F1-model_v4_out_pocket1_atm.pdb	A0A0C4DH35	A0A0C4DH36	0.79096	4.372e-13
AF-A0A0C4DH32-F1-model_v4_out_pocket1_atm.pdb_AF-A0A0C4DH36-F1-model_v4_out_pocket1_atm.pdb	A0A0C4DH32	A0A0C4DH36	0.91937	2.054e-14
AF-A0A0C4DH31-F1-model_v4_out_pocket1_atm.pdb_AF-A0A0C4DH36-F1-model_v4_out_pocket1_atm.pdb	A0A0C4DH31	A0A0C4DH36	0.73486	2.829e-10
AF-A0A087X0M5-F1-model_v4_out_pocket1_atm.pdb_AF-A0A0C4DH36-F1-model_v4_out_pocket1_atm.pdb	A0A087X0M5	A0A0C4DH36	0.58499	3.126e-07
AF-A0A0B4J1V2-F1-model_v4_out_pocket1_atm.pdb_AF-A0A0C4DH36-F1-model_v4_out_pocket1_atm.pdb	A0A0B4J1V2	A0A0C4DH36	0.5677	6.956e-08
AF-A0A0A6YYG3-F1-model_v4_out_pocket1_atm.pdb_AF-A0A0C4DH36-F1-model_v4_out_pocket1_atm.pdb	A0A0A6YYG3	A0A0C4DH36	0.6193	1.107e-07
AF-A0A0C4DH25-F1-model_v4_out_pocket1_atm.pdb_AF-A0A0C4DH38-F1-model_v4_out_pocket1_atm.pdb	A0A0C4DH25	A0A0C4DH38	0.80926	1.703e-11
AF-A0A0C4DH31-F1-model_v4_out_pocket1_atm.pdb_AF-A0A0C4DH38-F1-model_v4_out_pocket1_atm.pdb	A0A0C4DH31	A0A0C4DH38	0.89803	6.173e-14
AF-A0A0A0MS02-F1-model_v4_out_pocket8_atm.pdb_AF-A0A0C4DH38-F1-model_v4_out_pocket1_atm.pdb	A0A0A0MS02	A0A0C4DH38	0.67183	1.95e-08
AF-A0A0A6YYG3-F1-model_v4_out_pocket1_atm.pdb_AF-A0A0C4DH38-F1-model_v4_out_pocket1_atm.pdb	A0A0A6YYG3	A0A0C4DH38	0.69868	1.833e-09
AF-A0A075B6Q5-F1-model_v4_out_pocket1_atm.pdb_AF-A0A0C4DH38-F1-model_v4_out_pocket1_atm.pdb	A0A075B6Q5	A0A0C4DH38	0.63701	4.412e-09
AF-A0A0A6YYK4-F1-model_v4_out_pocket2_atm.pdb_AF-A0A0C4DH38-F1-model_v4_out_pocket1_atm.pdb	A0A0A6YYK4	A0A0C4DH38	0.64769	6.514e-08
AF-A0A0C4DH29-F1-model_v4_out_pocket1_atm.pdb_AF-A0A0C4DH38-F1-model_v4_out_pocket1_atm.pdb	A0A0C4DH29	A0A0C4DH38	0.87784	1.752e-13
AF-A0A0C4DH28-F1-model_v4_out_pocket1_atm.pdb_AF-A0A0C4DH38-F1-model_v4_out_pocket1_atm.pdb	A0A0C4DH28	A0A0C4DH38	0.6617	3.235e-08
AF-A0A0B4J1X5-F1-model_v4_out_pocket1_atm.pdb_AF-A0A0C4DH38-F1-model_v4_out_pocket1_atm.pdb	A0A0B4J1X5	A0A0C4DH38	0.69731	1.599e-09
AF-A0A0B4J1V6-F1-model_v4_out_pocket1_atm.pdb_AF-A0A0C4DH38-F1-model_v4_out_pocket1_atm.pdb	A0A0B4J1V6	A0A0C4DH38	0.70856	8.908e-10
AF-A0A087X0M5-F1-model_v4_out_pocket1_atm.pdb_AF-A0A0C4DH38-F1-model_v4_out_pocket1_atm.pdb	A0A087X0M5	A0A0C4DH38	0.65255	8.225e-09
AF-A0A087WSY4-F1-model_v4_out_pocket1_atm.pdb_AF-A0A0C4DH38-F1-model_v4_out_pocket1_atm.pdb	A0A087WSY4	A0A0C4DH38	0.65673	7.14e-09
AF-A0A0B4J274-F1-model_v4_out_pocket1_atm.pdb_AF-A0A0C4DH38-F1-model_v4_out_pocket1_atm.pdb	A0A0B4J274	A0A0C4DH38	0.63388	2.392e-08
AF-A0A0C4DH26-F1-model_v4_out_pocket1_atm.pdb_AF-A0A0C4DH38-F1-model_v4_out_pocket1_atm.pdb	A0A0C4DH26	A0A0C4DH38	0.80449	7.747e-12
AF-A0A0A6YYK6-F1-model_v4_out_pocket2_atm.pdb_AF-A0A0C4DH38-F1-model_v4_out_pocket1_atm.pdb	A0A0A6YYK6	A0A0C4DH38	0.73852	1.875e-10
AF-A0A0A0MT36-F1-model_v4_out_pocket1_atm.pdb_AF-A0A0C4DH38-F1-model_v4_out_pocket1_atm.pdb	A0A0A0MT36	A0A0C4DH38	0.81786	3.883e-12
AF-A0A0B4J1V7-F1-model_v4_out_pocket1_atm.pdb_AF-A0A0C4DH38-F1-model_v4_out_pocket1_atm.pdb	A0A0B4J1V7	A0A0C4DH38	0.80986	4.589e-12
AF-A0A0B4J1V0-F1-model_v4_out_pocket1_atm.pdb_AF-A0A0C4DH38-F1-model_v4_out_pocket1_atm.pdb	A0A0B4J1V0	A0A0C4DH38	0.69963	1.417e-09
AF-A0A0B4J1V2-F1-model_v4_out_pocket1_atm.pdb_AF-A0A0C4DH38-F1-model_v4_out_pocket1_atm.pdb	A0A0B4J1V2	A0A0C4DH38	0.59115	1.426e-08
AF-A0A0B4J1Z2-F1-model_v4_out_pocket1_atm.pdb_AF-A0A0C4DH38-F1-model_v4_out_pocket1_atm.pdb	A0A0B4J1Z2	A0A0C4DH38	0.65424	1.366e-09
AF-A0A075B6N1-F1-model_v4_out_pocket4_atm.pdb_AF-A0A0C4DH38-F1-model_v4_out_pocket1_atm.pdb	A0A075B6N1	A0A0C4DH38	0.64702	6.736e-08
AF-A0A0C4DH32-F1-model_v4_out_pocket1_atm.pdb_AF-A0A0C4DH38-F1-model_v4_out_pocket1_atm.pdb	A0A0C4DH32	A0A0C4DH38	0.7068	1.205e-09
AF-A0A075B6X5-F1-model_v4_out_pocket1_atm.pdb_AF-A0A0C4DH38-F1-model_v4_out_pocket1_atm.pdb	A0A075B6X5	A0A0C4DH38	0.75021	1.28e-10
AF-A0A087WSZ9-F1-model_v4_out_pocket1_atm.pdb_AF-A0A0C4DH38-F1-model_v4_out_pocket1_atm.pdb	A0A087WSZ9	A0A0C4DH38	0.72839	3.951e-10
AF-A0A075B6H7-F1-model_v4_out_pocket1_atm.pdb_AF-A0A0C4DH38-F1-model_v4_out_pocket1_atm.pdb	A0A075B6H7	A0A0C4DH38	0.76311	1.454e-10
AF-A0A0B4J2H0-F1-model_v4_out_pocket2_atm.pdb_AF-A0A0C4DH38-F1-model_v4_out_pocket1_atm.pdb	A0A0B4J2H0	A0A0C4DH38	0.90143	5.174e-14
AF-A0A0B4J1Y9-F1-model_v4_out_pocket1_atm.pdb_AF-A0A0C4DH38-F1-model_v4_out_pocket1_atm.pdb	A0A0B4J1Y9	A0A0C4DH38	0.69915	1.453e-09
AF-A0A0C4DH36-F1-model_v4_out_pocket1_atm.pdb_AF-A0A0C4DH38-F1-model_v4_out_pocket1_atm.pdb	A0A0C4DH36	A0A0C4DH38	0.66658	7.907e-09
AF-A0A0A0MS03-F1-model_v4_out_pocket1_atm.pdb_AF-A0A0C4DH38-F1-model_v4_out_pocket1_atm.pdb	A0A0A0MS03	A0A0C4DH38	0.82263	3.841e-12
AF-A0A0B4J245-F1-model_v4_out_pocket2_atm.pdb_AF-A0A0C4DH38-F1-model_v4_out_pocket1_atm.pdb	A0A0B4J245	A0A0C4DH38	0.6851	3.017e-09
AF-A0A0A6YYD4-F1-model_v4_out_pocket1_atm.pdb_AF-A0A0C4DH38-F1-model_v4_out_pocket1_atm.pdb	A0A0A6YYD4	A0A0C4DH38	0.75147	1.199e-10
AF-A0A087WV62-F1-model_v4_out_pocket2_atm.pdb_AF-A0A0C4DH38-F1-model_v4_out_pocket1_atm.pdb	A0A087WV62	A0A0C4DH38	0.72148	2.04e-10
AF-A0A0A6YYG2-F1-model_v4_out_pocket1_atm.pdb_AF-A0A0C4DH38-F1-model_v4_out_pocket1_atm.pdb	A0A0A6YYG2	A0A0C4DH38	0.74376	3.861e-10
AF-A0A0C4DH35-F1-model_v4_out_pocket2_atm.pdb_AF-A0A0C4DH38-F1-model_v4_out_pocket1_atm.pdb	A0A0C4DH35	A0A0C4DH38	0.6241	9.165e-09
AF-A0A075B6S6-F1-model_v4_out_pocket1_atm.pdb_AF-A0A0C4DH38-F1-model_v4_out_pocket1_atm.pdb	A0A075B6S6	A0A0C4DH38	0.64166	2.77e-09
AF-A0A0C4DH35-F1-model_v4_out_pocket2_atm.pdb_AF-A0A0C4DH39-F1-model_v4_out_pocket1_atm.pdb	A0A0C4DH35	A0A0C4DH39	0.63612	4.058e-09
AF-A0A0C4DH29-F1-model_v4_out_pocket1_atm.pdb_AF-A0A0C4DH39-F1-model_v4_out_pocket1_atm.pdb	A0A0C4DH29	A0A0C4DH39	0.96288	2.109e-15
AF-A0A0B4J1V2-F1-model_v4_out_pocket1_atm.pdb_AF-A0A0C4DH39-F1-model_v4_out_pocket1_atm.pdb	A0A0B4J1V2	A0A0C4DH39	0.6208	1.461e-09
AF-A0A0C4DH32-F1-model_v4_out_pocket1_atm.pdb_AF-A0A0C4DH39-F1-model_v4_out_pocket1_atm.pdb	A0A0C4DH32	A0A0C4DH39	0.71062	9.892e-10
AF-A0A0C4DH28-F1-model_v4_out_pocket1_atm.pdb_AF-A0A0C4DH39-F1-model_v4_out_pocket1_atm.pdb	A0A0C4DH28	A0A0C4DH39	0.7171	2.03e-09
AF-A0A087WV62-F1-model_v4_out_pocket2_atm.pdb_AF-A0A0C4DH39-F1-model_v4_out_pocket1_atm.pdb	A0A087WV62	A0A0C4DH39	0.73991	7.388e-11
AF-A0A0B4J1V0-F1-model_v4_out_pocket1_atm.pdb_AF-A0A0C4DH39-F1-model_v4_out_pocket1_atm.pdb	A0A0B4J1V0	A0A0C4DH39	0.71821	5.391e-10
AF-A0A0A6YYK6-F1-model_v4_out_pocket2_atm.pdb_AF-A0A0C4DH39-F1-model_v4_out_pocket1_atm.pdb	A0A0A6YYK6	A0A0C4DH39	0.74202	1.563e-10
AF-A0A075B6H7-F1-model_v4_out_pocket1_atm.pdb_AF-A0A0C4DH39-F1-model_v4_out_pocket1_atm.pdb	A0A075B6H7	A0A0C4DH39	0.74844	3.049e-10
AF-A0A0A6YYG3-F1-model_v4_out_pocket1_atm.pdb_AF-A0A0C4DH39-F1-model_v4_out_pocket1_atm.pdb	A0A0A6YYG3	A0A0C4DH39	0.66065	1.308e-08
AF-A0A0A6YYG2-F1-model_v4_out_pocket1_atm.pdb_AF-A0A0C4DH39-F1-model_v4_out_pocket1_atm.pdb	A0A0A6YYG2	A0A0C4DH39	0.73283	6.703e-10
AF-A0A0B4J1V6-F1-model_v4_out_pocket1_atm.pdb_AF-A0A0C4DH39-F1-model_v4_out_pocket1_atm.pdb	A0A0B4J1V6	A0A0C4DH39	0.72185	4.462e-10
AF-A0A0A0MS02-F1-model_v4_out_pocket8_atm.pdb_AF-A0A0C4DH39-F1-model_v4_out_pocket1_atm.pdb	A0A0A0MS02	A0A0C4DH39	0.7296	1.087e-09
AF-A0A087WSY4-F1-model_v4_out_pocket1_atm.pdb_AF-A0A0C4DH39-F1-model_v4_out_pocket1_atm.pdb	A0A087WSY4	A0A0C4DH39	0.71057	3.629e-10
AF-A0A0A0MS03-F1-model_v4_out_pocket1_atm.pdb_AF-A0A0C4DH39-F1-model_v4_out_pocket1_atm.pdb	A0A0A0MS03	A0A0C4DH39	0.79635	1.481e-11
AF-A0A0B4J274-F1-model_v4_out_pocket1_atm.pdb_AF-A0A0C4DH39-F1-model_v4_out_pocket1_atm.pdb	A0A0B4J274	A0A0C4DH39	0.69432	8.704e-10
AF-A0A0B4J2H0-F1-model_v4_out_pocket2_atm.pdb_AF-A0A0C4DH39-F1-model_v4_out_pocket1_atm.pdb	A0A0B4J2H0	A0A0C4DH39	0.96704	1.776e-15
AF-A0A075B6X5-F1-model_v4_out_pocket1_atm.pdb_AF-A0A0C4DH39-F1-model_v4_out_pocket1_atm.pdb	A0A075B6X5	A0A0C4DH39	0.72685	4.277e-10
AF-A0A087WSZ9-F1-model_v4_out_pocket1_atm.pdb_AF-A0A0C4DH39-F1-model_v4_out_pocket1_atm.pdb	A0A087WSZ9	A0A0C4DH39	0.72119	5.731e-10
AF-A0A0A0MT36-F1-model_v4_out_pocket1_atm.pdb_AF-A0A0C4DH39-F1-model_v4_out_pocket1_atm.pdb	A0A0A0MT36	A0A0C4DH39	0.78075	2.642e-11
AF-A0A0B4J1Z2-F1-model_v4_out_pocket1_atm.pdb_AF-A0A0C4DH39-F1-model_v4_out_pocket1_atm.pdb	A0A0B4J1Z2	A0A0C4DH39	0.63021	6.305e-09
AF-A0A075B6N1-F1-model_v4_out_pocket4_atm.pdb_AF-A0A0C4DH39-F1-model_v4_out_pocket1_atm.pdb	A0A075B6N1	A0A0C4DH39	0.63848	1.032e-07
AF-A0A0B4J1Y9-F1-model_v4_out_pocket1_atm.pdb_AF-A0A0C4DH39-F1-model_v4_out_pocket1_atm.pdb	A0A0B4J1Y9	A0A0C4DH39	0.72064	4.753e-10
AF-A0A0C4DH31-F1-model_v4_out_pocket1_atm.pdb_AF-A0A0C4DH39-F1-model_v4_out_pocket1_atm.pdb	A0A0C4DH31	A0A0C4DH39	0.96267	2.22e-15
AF-A0A0C4DH38-F1-model_v4_out_pocket1_atm.pdb_AF-A0A0C4DH39-F1-model_v4_out_pocket1_atm.pdb	A0A0C4DH38	A0A0C4DH39	0.88566	8.904e-14
AF-A0A0A6YYK4-F1-model_v4_out_pocket2_atm.pdb_AF-A0A0C4DH39-F1-model_v4_out_pocket1_atm.pdb	A0A0A6YYK4	A0A0C4DH39	0.64756	6.556e-08
AF-A0A075B6Q5-F1-model_v4_out_pocket1_atm.pdb_AF-A0A0C4DH39-F1-model_v4_out_pocket1_atm.pdb	A0A075B6Q5	A0A0C4DH39	0.62788	7.917e-09
AF-A0A0B4J245-F1-model_v4_out_pocket2_atm.pdb_AF-A0A0C4DH39-F1-model_v4_out_pocket1_atm.pdb	A0A0B4J245	A0A0C4DH39	0.7153	6.273e-10
AF-A0A0A6YYD4-F1-model_v4_out_pocket1_atm.pdb_AF-A0A0C4DH39-F1-model_v4_out_pocket1_atm.pdb	A0A0A6YYD4	A0A0C4DH39	0.77282	3.979e-11
AF-A0A0C4DH36-F1-model_v4_out_pocket1_atm.pdb_AF-A0A0C4DH39-F1-model_v4_out_pocket1_atm.pdb	A0A0C4DH36	A0A0C4DH39	0.68808	2.584e-09
AF-A0A0C4DH26-F1-model_v4_out_pocket1_atm.pdb_AF-A0A0C4DH39-F1-model_v4_out_pocket1_atm.pdb	A0A0C4DH26	A0A0C4DH39	0.77988	2.762e-11
AF-A0A0B4J1X5-F1-model_v4_out_pocket1_atm.pdb_AF-A0A0C4DH39-F1-model_v4_out_pocket1_atm.pdb	A0A0B4J1X5	A0A0C4DH39	0.70949	8.488e-10
AF-A0A087X0M5-F1-model_v4_out_pocket1_atm.pdb_AF-A0A0C4DH39-F1-model_v4_out_pocket1_atm.pdb	A0A087X0M5	A0A0C4DH39	0.66861	3.424e-09
AF-A0A0C4DH25-F1-model_v4_out_pocket1_atm.pdb_AF-A0A0C4DH39-F1-model_v4_out_pocket1_atm.pdb	A0A0C4DH25	A0A0C4DH39	0.81646	1.186e-11
AF-A0A075B6S6-F1-model_v4_out_pocket1_atm.pdb_AF-A0A0C4DH39-F1-model_v4_out_pocket1_atm.pdb	A0A075B6S6	A0A0C4DH39	0.62524	7.774e-09
AF-A0A0B4J1V7-F1-model_v4_out_pocket1_atm.pdb_AF-A0A0C4DH39-F1-model_v4_out_pocket1_atm.pdb	A0A0B4J1V7	A0A0C4DH39	0.88747	8.105e-14
AF-A0A0B4J1V7-F1-model_v4_out_pocket1_atm.pdb_AF-A0A0C4DH59-F1-model_v4_out_pocket1_atm.pdb	A0A0B4J1V7	A0A0C4DH59	0.72418	1.296e-10
AF-A0A0A6YYD4-F1-model_v4_out_pocket1_atm.pdb_AF-A0A0C4DH59-F1-model_v4_out_pocket1_atm.pdb	A0A0A6YYD4	A0A0C4DH59	0.8575	2.429e-13
AF-A0A0B4J1X5-F1-model_v4_out_pocket1_atm.pdb_AF-A0A0C4DH59-F1-model_v4_out_pocket1_atm.pdb	A0A0B4J1X5	A0A0C4DH59	0.6821	1.273e-09
AF-A0A0A6YYK4-F1-model_v4_out_pocket2_atm.pdb_AF-A0A0C4DH59-F1-model_v4_out_pocket1_atm.pdb	A0A0A6YYK4	A0A0C4DH59	0.69032	4.756e-09
AF-A0A0B4J1Z2-F1-model_v4_out_pocket1_atm.pdb_AF-A0A0C4DH59-F1-model_v4_out_pocket1_atm.pdb	A0A0B4J1Z2	A0A0C4DH59	0.70313	1.828e-11
AF-A0A0A6YYK6-F1-model_v4_out_pocket2_atm.pdb_AF-A0A0C4DH59-F1-model_v4_out_pocket1_atm.pdb	A0A0A6YYK6	A0A0C4DH59	0.75385	2.695e-11
AF-A0A0A0MS02-F1-model_v4_out_pocket8_atm.pdb_AF-A0A0C4DH59-F1-model_v4_out_pocket1_atm.pdb	A0A0A0MS02	A0A0C4DH59	0.68683	5.684e-09
AF-A0A0C4DH29-F1-model_v4_out_pocket1_atm.pdb_AF-A0A0C4DH59-F1-model_v4_out_pocket1_atm.pdb	A0A0C4DH29	A0A0C4DH59	0.7762	1.784e-11
AF-A0A0C4DH26-F1-model_v4_out_pocket1_atm.pdb_AF-A0A0C4DH59-F1-model_v4_out_pocket1_atm.pdb	A0A0C4DH26	A0A0C4DH59	0.83973	6.215e-13
AF-A0A0C4DH36-F1-model_v4_out_pocket1_atm.pdb_AF-A0A0C4DH59-F1-model_v4_out_pocket1_atm.pdb	A0A0C4DH36	A0A0C4DH59	0.66425	3.436e-09
AF-A0A0C4DH32-F1-model_v4_out_pocket1_atm.pdb_AF-A0A0C4DH59-F1-model_v4_out_pocket1_atm.pdb	A0A0C4DH32	A0A0C4DH59	0.68976	1.717e-09
AF-A0A0A0MS03-F1-model_v4_out_pocket1_atm.pdb_AF-A0A0C4DH59-F1-model_v4_out_pocket1_atm.pdb	A0A0A0MS03	A0A0C4DH59	0.94655	2.887e-15
AF-A0A0B4J1V2-F1-model_v4_out_pocket1_atm.pdb_AF-A0A0C4DH59-F1-model_v4_out_pocket1_atm.pdb	A0A0B4J1V2	A0A0C4DH59	0.57574	1.201e-08
AF-A0A0C4DH39-F1-model_v4_out_pocket1_atm.pdb_AF-A0A0C4DH59-F1-model_v4_out_pocket1_atm.pdb	A0A0C4DH39	A0A0C4DH59	0.779	6.422e-12
AF-A0A0A6YYG2-F1-model_v4_out_pocket1_atm.pdb_AF-A0A0C4DH59-F1-model_v4_out_pocket1_atm.pdb	A0A0A6YYG2	A0A0C4DH59	0.79626	1.472e-11
AF-A0A075B6N1-F1-model_v4_out_pocket4_atm.pdb_AF-A0A0C4DH59-F1-model_v4_out_pocket1_atm.pdb	A0A075B6N1	A0A0C4DH59	0.76456	1.073e-10
AF-A0A0C4DH38-F1-model_v4_out_pocket1_atm.pdb_AF-A0A0C4DH59-F1-model_v4_out_pocket1_atm.pdb	A0A0C4DH38	A0A0C4DH59	0.80005	1.947e-12
AF-A0A075B6S6-F1-model_v4_out_pocket1_atm.pdb_AF-A0A0C4DH59-F1-model_v4_out_pocket1_atm.pdb	A0A075B6S6	A0A0C4DH59	0.67151	1.457e-10
AF-A0A0B4J274-F1-model_v4_out_pocket1_atm.pdb_AF-A0A0C4DH59-F1-model_v4_out_pocket1_atm.pdb	A0A0B4J274	A0A0C4DH59	0.68539	5.091e-10
AF-A0A0B4J245-F1-model_v4_out_pocket2_atm.pdb_AF-A0A0C4DH59-F1-model_v4_out_pocket1_atm.pdb	A0A0B4J245	A0A0C4DH59	0.6767	1.738e-09
AF-A0A075B6X5-F1-model_v4_out_pocket1_atm.pdb_AF-A0A0C4DH59-F1-model_v4_out_pocket1_atm.pdb	A0A075B6X5	A0A0C4DH59	0.7353	1.548e-10
AF-A0A087WSY4-F1-model_v4_out_pocket1_atm.pdb_AF-A0A0C4DH59-F1-model_v4_out_pocket1_atm.pdb	A0A087WSY4	A0A0C4DH59	0.6731	1.042e-09
AF-A0A0C4DH25-F1-model_v4_out_pocket1_atm.pdb_AF-A0A0C4DH59-F1-model_v4_out_pocket1_atm.pdb	A0A0C4DH25	A0A0C4DH59	0.87439	3.221e-13
AF-A0A0B4J1V6-F1-model_v4_out_pocket1_atm.pdb_AF-A0A0C4DH59-F1-model_v4_out_pocket1_atm.pdb	A0A0B4J1V6	A0A0C4DH59	0.69339	6.711e-10
AF-A0A0B4J1V0-F1-model_v4_out_pocket1_atm.pdb_AF-A0A0C4DH59-F1-model_v4_out_pocket1_atm.pdb	A0A0B4J1V0	A0A0C4DH59	0.68905	8.6e-10
AF-A0A0C4DH35-F1-model_v4_out_pocket2_atm.pdb_AF-A0A0C4DH59-F1-model_v4_out_pocket1_atm.pdb	A0A0C4DH35	A0A0C4DH59	0.60478	8.348e-09
AF-A0A075B6Q5-F1-model_v4_out_pocket1_atm.pdb_AF-A0A0C4DH59-F1-model_v4_out_pocket1_atm.pdb	A0A075B6Q5	A0A0C4DH59	0.61401	6.738e-09
AF-A0A087WV62-F1-model_v4_out_pocket2_atm.pdb_AF-A0A0C4DH59-F1-model_v4_out_pocket1_atm.pdb	A0A087WV62	A0A0C4DH59	0.7732	3.049e-12
AF-A0A0A0MT36-F1-model_v4_out_pocket1_atm.pdb_AF-A0A0C4DH59-F1-model_v4_out_pocket1_atm.pdb	A0A0A0MT36	A0A0C4DH59	0.83662	7.324e-13
AF-A0A0C4DH28-F1-model_v4_out_pocket1_atm.pdb_AF-A0A0C4DH59-F1-model_v4_out_pocket1_atm.pdb	A0A0C4DH28	A0A0C4DH59	0.6722	1.2e-08
AF-A0A0C4DH31-F1-model_v4_out_pocket1_atm.pdb_AF-A0A0C4DH59-F1-model_v4_out_pocket1_atm.pdb	A0A0C4DH31	A0A0C4DH59	0.78733	9.907e-12
AF-A0A087X0M5-F1-model_v4_out_pocket1_atm.pdb_AF-A0A0C4DH59-F1-model_v4_out_pocket1_atm.pdb	A0A087X0M5	A0A0C4DH59	0.71076	1.071e-10
AF-A0A0B4J1Y9-F1-model_v4_out_pocket1_atm.pdb_AF-A0A0C4DH59-F1-model_v4_out_pocket1_atm.pdb	A0A0B4J1Y9	A0A0C4DH59	0.68686	9.713e-10
AF-A0A0A6YYG3-F1-model_v4_out_pocket1_atm.pdb_AF-A0A0C4DH59-F1-model_v4_out_pocket1_atm.pdb	A0A0A6YYG3	A0A0C4DH59	0.74678	8.44e-11
AF-A0A075B6H7-F1-model_v4_out_pocket1_atm.pdb_AF-A0A0C4DH59-F1-model_v4_out_pocket1_atm.pdb	A0A075B6H7	A0A0C4DH59	0.85181	8.373e-13
AF-A0A0B4J2H0-F1-model_v4_out_pocket2_atm.pdb_AF-A0A0C4DH59-F1-model_v4_out_pocket1_atm.pdb	A0A0B4J2H0	A0A0C4DH59	0.78834	9.391e-12
AF-A0A087WSZ9-F1-model_v4_out_pocket1_atm.pdb_AF-A0A0C4DH59-F1-model_v4_out_pocket1_atm.pdb	A0A087WSZ9	A0A0C4DH59	0.78847	9.329e-12
AF-A0A0C4DH28-F1-model_v4_out_pocket1_atm.pdb_AF-A0A0C4DH68-F1-model_v4_out_pocket1_atm.pdb	A0A0C4DH28	A0A0C4DH68	0.62886	6.018e-07
AF-A0A0A0MS02-F1-model_v4_out_pocket8_atm.pdb_AF-A0A0C4DH68-F1-model_v4_out_pocket1_atm.pdb	A0A0A0MS02	A0A0C4DH68	0.63201	5.196e-07
AF-A0A0A6YYD4-F1-model_v4_out_pocket1_atm.pdb_AF-A0A0C4DH68-F1-model_v4_out_pocket1_atm.pdb	A0A0A6YYD4	A0A0C4DH68	0.72836	2.259e-09
AF-A0A0A6YYK6-F1-model_v4_out_pocket2_atm.pdb_AF-A0A0C4DH68-F1-model_v4_out_pocket1_atm.pdb	A0A0A6YYK6	A0A0C4DH68	0.64305	1.155e-07
AF-A0A075B6Q5-F1-model_v4_out_pocket1_atm.pdb_AF-A0A0C4DH68-F1-model_v4_out_pocket1_atm.pdb	A0A075B6Q5	A0A0C4DH68	0.58283	1.275e-06
AF-A0A0C4DH25-F1-model_v4_out_pocket1_atm.pdb_AF-A0A0C4DH68-F1-model_v4_out_pocket1_atm.pdb	A0A0C4DH25	A0A0C4DH68	0.77599	5.458e-10
AF-A0A0A6YYG2-F1-model_v4_out_pocket1_atm.pdb_AF-A0A0C4DH68-F1-model_v4_out_pocket1_atm.pdb	A0A0A6YYG2	A0A0C4DH68	0.62013	7.142e-07
AF-A0A0B4J1Y9-F1-model_v4_out_pocket1_atm.pdb_AF-A0A0C4DH68-F1-model_v4_out_pocket1_atm.pdb	A0A0B4J1Y9	A0A0C4DH68	0.62332	3.001e-07
AF-A0A0B4J2H0-F1-model_v4_out_pocket2_atm.pdb_AF-A0A0C4DH68-F1-model_v4_out_pocket1_atm.pdb	A0A0B4J2H0	A0A0C4DH68	0.66692	4.333e-08
AF-A0A0A0MT36-F1-model_v4_out_pocket1_atm.pdb_AF-A0A0C4DH68-F1-model_v4_out_pocket1_atm.pdb	A0A0A0MT36	A0A0C4DH68	0.72864	2.229e-09
AF-A0A087WV62-F1-model_v4_out_pocket2_atm.pdb_AF-A0A0C4DH68-F1-model_v4_out_pocket1_atm.pdb	A0A087WV62	A0A0C4DH68	0.67117	2.459e-08
AF-A0A0C4DH38-F1-model_v4_out_pocket1_atm.pdb_AF-A0A0C4DH68-F1-model_v4_out_pocket1_atm.pdb	A0A0C4DH38	A0A0C4DH68	0.68293	1.679e-08
AF-A0A0C4DH59-F1-model_v4_out_pocket1_atm.pdb_AF-A0A0C4DH68-F1-model_v4_out_pocket1_atm.pdb	A0A0C4DH59	A0A0C4DH68	0.69775	9.844e-09
AF-A0A0C4DH36-F1-model_v4_out_pocket1_atm.pdb_AF-A0A0C4DH68-F1-model_v4_out_pocket1_atm.pdb	A0A0C4DH36	A0A0C4DH68	0.60559	7.076e-07
AF-A0A075B6S6-F1-model_v4_out_pocket1_atm.pdb_AF-A0A0C4DH68-F1-model_v4_out_pocket1_atm.pdb	A0A075B6S6	A0A0C4DH68	0.71218	2.139e-09
AF-A0A087WSZ9-F1-model_v4_out_pocket1_atm.pdb_AF-A0A0C4DH68-F1-model_v4_out_pocket1_atm.pdb	A0A087WSZ9	A0A0C4DH68	0.62832	2.773e-07
AF-A0A0B4J1Z2-F1-model_v4_out_pocket1_atm.pdb_AF-A0A0C4DH68-F1-model_v4_out_pocket1_atm.pdb	A0A0B4J1Z2	A0A0C4DH68	0.62672	1.458e-07
AF-A0A0C4DH35-F1-model_v4_out_pocket2_atm.pdb_AF-A0A0C4DH68-F1-model_v4_out_pocket1_atm.pdb	A0A0C4DH35	A0A0C4DH68	0.52621	2.09e-05
AF-A0A0C4DH31-F1-model_v4_out_pocket1_atm.pdb_AF-A0A0C4DH68-F1-model_v4_out_pocket1_atm.pdb	A0A0C4DH31	A0A0C4DH68	0.66147	5.631e-08
AF-A0A075B6H7-F1-model_v4_out_pocket1_atm.pdb_AF-A0A0C4DH68-F1-model_v4_out_pocket1_atm.pdb	A0A075B6H7	A0A0C4DH68	0.75609	1.191e-09
AF-A0A0B4J1V6-F1-model_v4_out_pocket1_atm.pdb_AF-A0A0C4DH68-F1-model_v4_out_pocket1_atm.pdb	A0A0B4J1V6	A0A0C4DH68	0.61091	5.471e-07
AF-A0A0B4J1V2-F1-model_v4_out_pocket1_atm.pdb_AF-A0A0C4DH68-F1-model_v4_out_pocket1_atm.pdb	A0A0B4J1V2	A0A0C4DH68	0.58062	3.499e-07
AF-A0A0C4DH29-F1-model_v4_out_pocket1_atm.pdb_AF-A0A0C4DH68-F1-model_v4_out_pocket1_atm.pdb	A0A0C4DH29	A0A0C4DH68	0.65568	7.439e-08
AF-A0A087WSY4-F1-model_v4_out_pocket1_atm.pdb_AF-A0A0C4DH68-F1-model_v4_out_pocket1_atm.pdb	A0A087WSY4	A0A0C4DH68	0.6333	1.555e-07
AF-A0A075B6X5-F1-model_v4_out_pocket1_atm.pdb_AF-A0A0C4DH68-F1-model_v4_out_pocket1_atm.pdb	A0A075B6X5	A0A0C4DH68	0.66741	4.231e-08
AF-A0A075B6N1-F1-model_v4_out_pocket4_atm.pdb_AF-A0A0C4DH68-F1-model_v4_out_pocket1_atm.pdb	A0A075B6N1	A0A0C4DH68	0.54338	3.234e-05
AF-A0A0A6YYG3-F1-model_v4_out_pocket1_atm.pdb_AF-A0A0C4DH68-F1-model_v4_out_pocket1_atm.pdb	A0A0A6YYG3	A0A0C4DH68	0.59963	1.101e-06
AF-A0A087X0M5-F1-model_v4_out_pocket1_atm.pdb_AF-A0A0C4DH68-F1-model_v4_out_pocket1_atm.pdb	A0A087X0M5	A0A0C4DH68	0.68164	1.477e-08
AF-A0A0C4DH32-F1-model_v4_out_pocket1_atm.pdb_AF-A0A0C4DH68-F1-model_v4_out_pocket1_atm.pdb	A0A0C4DH32	A0A0C4DH68	0.61346	5.665e-07
AF-A0A0C4DH26-F1-model_v4_out_pocket1_atm.pdb_AF-A0A0C4DH68-F1-model_v4_out_pocket1_atm.pdb	A0A0C4DH26	A0A0C4DH68	0.72223	3.034e-09
AF-A0A0A0MS03-F1-model_v4_out_pocket1_atm.pdb_AF-A0A0C4DH68-F1-model_v4_out_pocket1_atm.pdb	A0A0A0MS03	A0A0C4DH68	0.71604	4.878e-09
AF-A0A0B4J1V7-F1-model_v4_out_pocket1_atm.pdb_AF-A0A0C4DH68-F1-model_v4_out_pocket1_atm.pdb	A0A0B4J1V7	A0A0C4DH68	0.69785	8.157e-09
AF-A0A0B4J1X5-F1-model_v4_out_pocket1_atm.pdb_AF-A0A0C4DH68-F1-model_v4_out_pocket1_atm.pdb	A0A0B4J1X5	A0A0C4DH68	0.61861	3.769e-07
AF-A0A0B4J1V0-F1-model_v4_out_pocket1_atm.pdb_AF-A0A0C4DH68-F1-model_v4_out_pocket1_atm.pdb	A0A0B4J1V0	A0A0C4DH68	0.62301	3.047e-07
AF-A0A0C4DH39-F1-model_v4_out_pocket1_atm.pdb_AF-A0A0C4DH68-F1-model_v4_out_pocket1_atm.pdb	A0A0C4DH39	A0A0C4DH68	0.67217	2.825e-08
AF-A0A0A6YYK4-F1-model_v4_out_pocket2_atm.pdb_AF-A0A0C4DH68-F1-model_v4_out_pocket1_atm.pdb	A0A0A6YYK4	A0A0C4DH68	0.66442	1.147e-07
AF-A0A0B4J274-F1-model_v4_out_pocket1_atm.pdb_AF-A0A0C4DH68-F1-model_v4_out_pocket1_atm.pdb	A0A0B4J274	A0A0C4DH68	0.60206	7.117e-07
AF-A0A0B4J245-F1-model_v4_out_pocket2_atm.pdb_AF-A0A0C4DH68-F1-model_v4_out_pocket1_atm.pdb	A0A0B4J245	A0A0C4DH68	0.67911	2.019e-08
AF-A0A087WSZ9-F1-model_v4_out_pocket1_atm.pdb_AF-A0A0G2JMI3-F1-model_v4_out_pocket1_atm.pdb	A0A087WSZ9	A0A0G2JMI3	0.75618	5.137e-11
AF-A0A0C4DH29-F1-model_v4_out_pocket1_atm.pdb_AF-A0A0G2JMI3-F1-model_v4_out_pocket1_atm.pdb	A0A0C4DH29	A0A0G2JMI3	0.99558	1.648e-16
AF-A0A0C4DH68-F1-model_v4_out_pocket1_atm.pdb_AF-A0A0G2JMI3-F1-model_v4_out_pocket1_atm.pdb	A0A0C4DH68	A0A0G2JMI3	0.57798	5.98e-08
AF-A0A0C4DH39-F1-model_v4_out_pocket1_atm.pdb_AF-A0A0G2JMI3-F1-model_v4_out_pocket1_atm.pdb	A0A0C4DH39	A0A0G2JMI3	0.92426	2.109e-15
AF-A0A0A0MS02-F1-model_v4_out_pocket8_atm.pdb_AF-A0A0G2JMI3-F1-model_v4_out_pocket1_atm.pdb	A0A0A0MS02	A0A0G2JMI3	0.67529	1.025e-08
AF-A0A0A0MS03-F1-model_v4_out_pocket1_atm.pdb_AF-A0A0G2JMI3-F1-model_v4_out_pocket1_atm.pdb	A0A0A0MS03	A0A0G2JMI3	0.76262	4.577e-11
AF-A0A0B4J1X5-F1-model_v4_out_pocket1_atm.pdb_AF-A0A0G2JMI3-F1-model_v4_out_pocket1_atm.pdb	A0A0B4J1X5	A0A0G2JMI3	0.72998	9.202e-11
AF-A0A0B4J1V7-F1-model_v4_out_pocket1_atm.pdb_AF-A0A0G2JMI3-F1-model_v4_out_pocket1_atm.pdb	A0A0B4J1V7	A0A0G2JMI3	0.84164	1.995e-13
AF-A0A087X0M5-F1-model_v4_out_pocket1_atm.pdb_AF-A0A0G2JMI3-F1-model_v4_out_pocket1_atm.pdb	A0A087X0M5	A0A0G2JMI3	0.62681	1.351e-08
AF-A0A075B6S6-F1-model_v4_out_pocket1_atm.pdb_AF-A0A0G2JMI3-F1-model_v4_out_pocket1_atm.pdb	A0A075B6S6	A0A0G2JMI3	0.59775	1.607e-08
AF-A0A0B4J2H0-F1-model_v4_out_pocket2_atm.pdb_AF-A0A0G2JMI3-F1-model_v4_out_pocket1_atm.pdb	A0A0B4J2H0	A0A0G2JMI3	0.99435	1.759e-16
AF-A0A0B4J1Y9-F1-model_v4_out_pocket1_atm.pdb_AF-A0A0G2JMI3-F1-model_v4_out_pocket1_atm.pdb	A0A0B4J1Y9	A0A0G2JMI3	0.73963	5.424e-11
AF-A0A075B6Q5-F1-model_v4_out_pocket1_atm.pdb_AF-A0A0G2JMI3-F1-model_v4_out_pocket1_atm.pdb	A0A075B6Q5	A0A0G2JMI3	0.60163	1.579e-08
AF-A0A0C4DH35-F1-model_v4_out_pocket2_atm.pdb_AF-A0A0G2JMI3-F1-model_v4_out_pocket1_atm.pdb	A0A0C4DH35	A0A0G2JMI3	0.65741	3.562e-10
AF-A0A075B6N1-F1-model_v4_out_pocket4_atm.pdb_AF-A0A0G2JMI3-F1-model_v4_out_pocket1_atm.pdb	A0A075B6N1	A0A0G2JMI3	0.64688	4.373e-08
AF-A0A0B4J1V6-F1-model_v4_out_pocket1_atm.pdb_AF-A0A0G2JMI3-F1-model_v4_out_pocket1_atm.pdb	A0A0B4J1V6	A0A0G2JMI3	0.72859	9.926e-11
AF-A0A0C4DH25-F1-model_v4_out_pocket1_atm.pdb_AF-A0A0G2JMI3-F1-model_v4_out_pocket1_atm.pdb	A0A0C4DH25	A0A0G2JMI3	0.77629	4.953e-11
AF-A0A087WV62-F1-model_v4_out_pocket2_atm.pdb_AF-A0A0G2JMI3-F1-model_v4_out_pocket1_atm.pdb	A0A087WV62	A0A0G2JMI3	0.69979	2.124e-10
AF-A0A0B4J274-F1-model_v4_out_pocket1_atm.pdb_AF-A0A0G2JMI3-F1-model_v4_out_pocket1_atm.pdb	A0A0B4J274	A0A0G2JMI3	0.67141	1.056e-09
AF-A0A0B4J1V0-F1-model_v4_out_pocket1_atm.pdb_AF-A0A0G2JMI3-F1-model_v4_out_pocket1_atm.pdb	A0A0B4J1V0	A0A0G2JMI3	0.74725	3.535e-11
AF-A0A0C4DH31-F1-model_v4_out_pocket1_atm.pdb_AF-A0A0G2JMI3-F1-model_v4_out_pocket1_atm.pdb	A0A0C4DH31	A0A0G2JMI3	0.99466	1.73e-16
AF-A0A0A6YYK4-F1-model_v4_out_pocket2_atm.pdb_AF-A0A0G2JMI3-F1-model_v4_out_pocket1_atm.pdb	A0A0A6YYK4	A0A0G2JMI3	0.61999	1.726e-07
AF-A0A0C4DH28-F1-model_v4_out_pocket1_atm.pdb_AF-A0A0G2JMI3-F1-model_v4_out_pocket1_atm.pdb	A0A0C4DH28	A0A0G2JMI3	0.67351	1.122e-08
AF-A0A0C4DH38-F1-model_v4_out_pocket1_atm.pdb_AF-A0A0G2JMI3-F1-model_v4_out_pocket1_atm.pdb	A0A0C4DH38	A0A0G2JMI3	0.85606	9.825e-14
AF-A0A0A6YYD4-F1-model_v4_out_pocket1_atm.pdb_AF-A0A0G2JMI3-F1-model_v4_out_pocket1_atm.pdb	A0A0A6YYD4	A0A0G2JMI3	0.76453	3.305e-11
AF-A0A0C4DH59-F1-model_v4_out_pocket1_atm.pdb_AF-A0A0G2JMI3-F1-model_v4_out_pocket1_atm.pdb	A0A0C4DH59	A0A0G2JMI3	0.78117	1.371e-11
AF-A0A0A0MT36-F1-model_v4_out_pocket1_atm.pdb_AF-A0A0G2JMI3-F1-model_v4_out_pocket1_atm.pdb	A0A0A0MT36	A0A0G2JMI3	0.76242	3.693e-11
AF-A0A0B4J245-F1-model_v4_out_pocket2_atm.pdb_AF-A0A0G2JMI3-F1-model_v4_out_pocket1_atm.pdb	A0A0B4J245	A0A0G2JMI3	0.69008	8.197e-10
AF-A0A075B6H7-F1-model_v4_out_pocket1_atm.pdb_AF-A0A0G2JMI3-F1-model_v4_out_pocket1_atm.pdb	A0A075B6H7	A0A0G2JMI3	0.72808	4.961e-10
AF-A0A0A6YYK6-F1-model_v4_out_pocket2_atm.pdb_AF-A0A0G2JMI3-F1-model_v4_out_pocket1_atm.pdb	A0A0A6YYK6	A0A0G2JMI3	0.6887	9.352e-10
AF-A0A087WSY4-F1-model_v4_out_pocket1_atm.pdb_AF-A0A0G2JMI3-F1-model_v4_out_pocket1_atm.pdb	A0A087WSY4	A0A0G2JMI3	0.68551	4.836e-10
AF-A0A0A6YYG3-F1-model_v4_out_pocket1_atm.pdb_AF-A0A0G2JMI3-F1-model_v4_out_pocket1_atm.pdb	A0A0A6YYG3	A0A0G2JMI3	0.64189	2.154e-08
AF-A0A0A6YYG2-F1-model_v4_out_pocket1_atm.pdb_AF-A0A0G2JMI3-F1-model_v4_out_pocket1_atm.pdb	A0A0A6YYG2	A0A0G2JMI3	0.70928	1.309e-09
AF-A0A0C4DH26-F1-model_v4_out_pocket1_atm.pdb_AF-A0A0G2JMI3-F1-model_v4_out_pocket1_atm.pdb	A0A0C4DH26	A0A0G2JMI3	0.75727	4.85e-11
AF-A0A0C4DH32-F1-model_v4_out_pocket1_atm.pdb_AF-A0A0G2JMI3-F1-model_v4_out_pocket1_atm.pdb	A0A0C4DH32	A0A0G2JMI3	0.72345	2.896e-10
AF-A0A075B6X5-F1-model_v4_out_pocket1_atm.pdb_AF-A0A0G2JMI3-F1-model_v4_out_pocket1_atm.pdb	A0A075B6X5	A0A0G2JMI3	0.68894	1.794e-09
AF-A0A0B4J1V2-F1-model_v4_out_pocket1_atm.pdb_AF-A0A0G2JMI3-F1-model_v4_out_pocket1_atm.pdb	A0A0B4J1V2	A0A0G2JMI3	0.59137	3.881e-09
AF-A0A0B4J1Z2-F1-model_v4_out_pocket1_atm.pdb_AF-A0A0G2JMI3-F1-model_v4_out_pocket1_atm.pdb	A0A0B4J1Z2	A0A0G2JMI3	0.62071	3.742e-09
AF-A0A0C4DH36-F1-model_v4_out_pocket1_atm.pdb_AF-A0A0G2JMI3-F1-model_v4_out_pocket1_atm.pdb	A0A0C4DH36	A0A0G2JMI3	0.70335	4.076e-10
AF-A0A0C4DH59-F1-model_v4_out_pocket1_atm.pdb_AF-A0A0J9YVY3-F1-model_v4_out_pocket1_atm.pdb	A0A0C4DH59	A0A0J9YVY3	0.77863	1.569e-11
AF-A0A087WSY4-F1-model_v4_out_pocket1_atm.pdb_AF-A0A0J9YVY3-F1-model_v4_out_pocket1_atm.pdb	A0A087WSY4	A0A0J9YVY3	0.67501	9.05e-10
AF-A0A0B4J1V0-F1-model_v4_out_pocket1_atm.pdb_AF-A0A0J9YVY3-F1-model_v4_out_pocket1_atm.pdb	A0A0B4J1V0	A0A0J9YVY3	0.72132	1.496e-10
AF-A0A0B4J1X5-F1-model_v4_out_pocket1_atm.pdb_AF-A0A0J9YVY3-F1-model_v4_out_pocket1_atm.pdb	A0A0B4J1X5	A0A0J9YVY3	0.72889	9.945e-11
AF-A0A0A0MS02-F1-model_v4_out_pocket8_atm.pdb_AF-A0A0J9YVY3-F1-model_v4_out_pocket1_atm.pdb	A0A0A0MS02	A0A0J9YVY3	0.73949	3.861e-10
AF-A0A0C4DH68-F1-model_v4_out_pocket1_atm.pdb_AF-A0A0J9YVY3-F1-model_v4_out_pocket1_atm.pdb	A0A0C4DH68	A0A0J9YVY3	0.60811	9.769e-09
AF-A0A0A6YYG2-F1-model_v4_out_pocket1_atm.pdb_AF-A0A0J9YVY3-F1-model_v4_out_pocket1_atm.pdb	A0A0A6YYG2	A0A0J9YVY3	0.74772	1.8e-10
AF-A0A0A6YYK6-F1-model_v4_out_pocket2_atm.pdb_AF-A0A0J9YVY3-F1-model_v4_out_pocket1_atm.pdb	A0A0A6YYK6	A0A0J9YVY3	0.70539	3.669e-10
AF-A0A087X0M5-F1-model_v4_out_pocket1_atm.pdb_AF-A0A0J9YVY3-F1-model_v4_out_pocket1_atm.pdb	A0A087X0M5	A0A0J9YVY3	0.66769	1.344e-09
AF-A0A0B4J2H0-F1-model_v4_out_pocket2_atm.pdb_AF-A0A0J9YVY3-F1-model_v4_out_pocket1_atm.pdb	A0A0B4J2H0	A0A0J9YVY3	0.91143	1.41e-14
AF-A0A0C4DH29-F1-model_v4_out_pocket1_atm.pdb_AF-A0A0J9YVY3-F1-model_v4_out_pocket1_atm.pdb	A0A0C4DH29	A0A0J9YVY3	0.91495	1.166e-14
AF-A0A0B4J1Z2-F1-model_v4_out_pocket1_atm.pdb_AF-A0A0J9YVY3-F1-model_v4_out_pocket1_atm.pdb	A0A0B4J1Z2	A0A0J9YVY3	0.64663	9.24e-10
AF-A0A0B4J1V7-F1-model_v4_out_pocket1_atm.pdb_AF-A0A0J9YVY3-F1-model_v4_out_pocket1_atm.pdb	A0A0B4J1V7	A0A0J9YVY3	0.91648	3.22e-15
AF-A0A0C4DH32-F1-model_v4_out_pocket1_atm.pdb_AF-A0A0J9YVY3-F1-model_v4_out_pocket1_atm.pdb	A0A0C4DH32	A0A0J9YVY3	0.7296	2.093e-10
AF-A0A0C4DH25-F1-model_v4_out_pocket1_atm.pdb_AF-A0A0J9YVY3-F1-model_v4_out_pocket1_atm.pdb	A0A0C4DH25	A0A0J9YVY3	0.81508	6.765e-12
AF-A0A0A0MT36-F1-model_v4_out_pocket1_atm.pdb_AF-A0A0J9YVY3-F1-model_v4_out_pocket1_atm.pdb	A0A0A0MT36	A0A0J9YVY3	0.78803	9.544e-12
AF-A0A0B4J1Y9-F1-model_v4_out_pocket1_atm.pdb_AF-A0A0J9YVY3-F1-model_v4_out_pocket1_atm.pdb	A0A0B4J1Y9	A0A0J9YVY3	0.72313	1.337e-10
AF-A0A087WV62-F1-model_v4_out_pocket2_atm.pdb_AF-A0A0J9YVY3-F1-model_v4_out_pocket1_atm.pdb	A0A087WV62	A0A0J9YVY3	0.72608	5.088e-11
AF-A0A0C4DH28-F1-model_v4_out_pocket1_atm.pdb_AF-A0A0J9YVY3-F1-model_v4_out_pocket1_atm.pdb	A0A0C4DH28	A0A0J9YVY3	0.7383	4.103e-10
AF-A0A0C4DH38-F1-model_v4_out_pocket1_atm.pdb_AF-A0A0J9YVY3-F1-model_v4_out_pocket1_atm.pdb	A0A0C4DH38	A0A0J9YVY3	0.8591	8.304e-14
AF-A0A0B4J245-F1-model_v4_out_pocket2_atm.pdb_AF-A0A0J9YVY3-F1-model_v4_out_pocket1_atm.pdb	A0A0B4J245	A0A0J9YVY3	0.72399	1.298e-10
AF-A0A075B6Q5-F1-model_v4_out_pocket1_atm.pdb_AF-A0A0J9YVY3-F1-model_v4_out_pocket1_atm.pdb	A0A075B6Q5	A0A0J9YVY3	0.63616	2.04e-09
AF-A0A0A6YYK4-F1-model_v4_out_pocket2_atm.pdb_AF-A0A0J9YVY3-F1-model_v4_out_pocket1_atm.pdb	A0A0A6YYK4	A0A0J9YVY3	0.63146	9.61e-08
AF-A0A075B6S6-F1-model_v4_out_pocket1_atm.pdb_AF-A0A0J9YVY3-F1-model_v4_out_pocket1_atm.pdb	A0A075B6S6	A0A0J9YVY3	0.63214	2.167e-09
AF-A0A0C4DH36-F1-model_v4_out_pocket1_atm.pdb_AF-A0A0J9YVY3-F1-model_v4_out_pocket1_atm.pdb	A0A0C4DH36	A0A0J9YVY3	0.71603	2.037e-10
AF-A0A0B4J1V2-F1-model_v4_out_pocket1_atm.pdb_AF-A0A0J9YVY3-F1-model_v4_out_pocket1_atm.pdb	A0A0B4J1V2	A0A0J9YVY3	0.58519	6.195e-09
AF-A0A075B6H7-F1-model_v4_out_pocket1_atm.pdb_AF-A0A0J9YVY3-F1-model_v4_out_pocket1_atm.pdb	A0A075B6H7	A0A0J9YVY3	0.76203	8.605e-11
AF-A0A0C4DH26-F1-model_v4_out_pocket1_atm.pdb_AF-A0A0J9YVY3-F1-model_v4_out_pocket1_atm.pdb	A0A0C4DH26	A0A0J9YVY3	0.78701	1.008e-11
AF-A0A0B4J1V6-F1-model_v4_out_pocket1_atm.pdb_AF-A0A0J9YVY3-F1-model_v4_out_pocket1_atm.pdb	A0A0B4J1V6	A0A0J9YVY3	0.7265	1.102e-10
AF-A0A0A0MS03-F1-model_v4_out_pocket1_atm.pdb_AF-A0A0J9YVY3-F1-model_v4_out_pocket1_atm.pdb	A0A0A0MS03	A0A0J9YVY3	0.79152	1.004e-11
AF-A0A087WSZ9-F1-model_v4_out_pocket1_atm.pdb_AF-A0A0J9YVY3-F1-model_v4_out_pocket1_atm.pdb	A0A087WSZ9	A0A0J9YVY3	0.74898	7.515e-11
AF-A0A075B6N1-F1-model_v4_out_pocket4_atm.pdb_AF-A0A0J9YVY3-F1-model_v4_out_pocket1_atm.pdb	A0A075B6N1	A0A0J9YVY3	0.63596	7.636e-08
AF-A0A0B4J274-F1-model_v4_out_pocket1_atm.pdb_AF-A0A0J9YVY3-F1-model_v4_out_pocket1_atm.pdb	A0A0B4J274	A0A0J9YVY3	0.69008	3.802e-10
AF-A0A0C4DH35-F1-model_v4_out_pocket2_atm.pdb_AF-A0A0J9YVY3-F1-model_v4_out_pocket1_atm.pdb	A0A0C4DH35	A0A0J9YVY3	0.65813	3.564e-10
AF-A0A0A6YYD4-F1-model_v4_out_pocket1_atm.pdb_AF-A0A0J9YVY3-F1-model_v4_out_pocket1_atm.pdb	A0A0A6YYD4	A0A0J9YVY3	0.7675	2.824e-11
AF-A0A0G2JMI3-F1-model_v4_out_pocket1_atm.pdb_AF-A0A0J9YVY3-F1-model_v4_out_pocket1_atm.pdb	A0A0G2JMI3	A0A0J9YVY3	0.9142	1.21e-14
AF-A0A0C4DH31-F1-model_v4_out_pocket1_atm.pdb_AF-A0A0J9YVY3-F1-model_v4_out_pocket1_atm.pdb	A0A0C4DH31	A0A0J9YVY3	0.91521	1.155e-14
AF-A0A0C4DH39-F1-model_v4_out_pocket1_atm.pdb_AF-A0A0J9YVY3-F1-model_v4_out_pocket1_atm.pdb	A0A0C4DH39	A0A0J9YVY3	0.92628	1.887e-15
AF-A0A0A6YYG3-F1-model_v4_out_pocket1_atm.pdb_AF-A0A0J9YVY3-F1-model_v4_out_pocket1_atm.pdb	A0A0A6YYG3	A0A0J9YVY3	0.67302	4.16e-09
AF-A0A075B6X5-F1-model_v4_out_pocket1_atm.pdb_AF-A0A0J9YVY3-F1-model_v4_out_pocket1_atm.pdb	A0A075B6X5	A0A0J9YVY3	0.69773	1.127e-09
AF-A0A0C4DH36-F1-model_v4_out_pocket1_atm.pdb_AF-A0A0J9YXX1-F1-model_v4_out_pocket1_atm.pdb	A0A0C4DH36	A0A0J9YXX1	0.65627	1.351e-08
AF-A0A0C4DH35-F1-model_v4_out_pocket2_atm.pdb_AF-A0A0J9YXX1-F1-model_v4_out_pocket1_atm.pdb	A0A0C4DH35	A0A0J9YXX1	0.61208	1.935e-08
AF-A0A0C4DH28-F1-model_v4_out_pocket1_atm.pdb_AF-A0A0J9YXX1-F1-model_v4_out_pocket1_atm.pdb	A0A0C4DH28	A0A0J9YXX1	0.66549	2.677e-08
AF-A0A0C4DH26-F1-model_v4_out_pocket1_atm.pdb_AF-A0A0J9YXX1-F1-model_v4_out_pocket1_atm.pdb	A0A0C4DH26	A0A0J9YXX1	0.79448	1.3e-11
AF-A0A0A0MS03-F1-model_v4_out_pocket1_atm.pdb_AF-A0A0J9YXX1-F1-model_v4_out_pocket1_atm.pdb	A0A0A0MS03	A0A0J9YXX1	0.81642	5.284e-12
AF-A0A0B4J245-F1-model_v4_out_pocket2_atm.pdb_AF-A0A0J9YXX1-F1-model_v4_out_pocket1_atm.pdb	A0A0B4J245	A0A0J9YXX1	0.67003	6.606e-09
AF-A0A0B4J1Y9-F1-model_v4_out_pocket1_atm.pdb_AF-A0A0J9YXX1-F1-model_v4_out_pocket1_atm.pdb	A0A0B4J1Y9	A0A0J9YXX1	0.68785	2.615e-09
AF-A0A0G2JMI3-F1-model_v4_out_pocket1_atm.pdb_AF-A0A0J9YXX1-F1-model_v4_out_pocket1_atm.pdb	A0A0G2JMI3	A0A0J9YXX1	0.87679	1.85e-13
AF-A0A0C4DH32-F1-model_v4_out_pocket1_atm.pdb_AF-A0A0J9YXX1-F1-model_v4_out_pocket1_atm.pdb	A0A0C4DH32	A0A0J9YXX1	0.69838	1.862e-09
AF-A0A075B6N1-F1-model_v4_out_pocket4_atm.pdb_AF-A0A0J9YXX1-F1-model_v4_out_pocket1_atm.pdb	A0A075B6N1	A0A0J9YXX1	0.64208	8.623e-08
AF-A0A0A6YYK6-F1-model_v4_out_pocket2_atm.pdb_AF-A0A0J9YXX1-F1-model_v4_out_pocket1_atm.pdb	A0A0A6YYK6	A0A0J9YXX1	0.74778	1.158e-10
AF-A0A087WV62-F1-model_v4_out_pocket2_atm.pdb_AF-A0A0J9YXX1-F1-model_v4_out_pocket1_atm.pdb	A0A087WV62	A0A0J9YXX1	0.73212	1.137e-10
AF-A0A075B6S6-F1-model_v4_out_pocket1_atm.pdb_AF-A0A0J9YXX1-F1-model_v4_out_pocket1_atm.pdb	A0A075B6S6	A0A0J9YXX1	0.64444	2.339e-09
AF-A0A0C4DH38-F1-model_v4_out_pocket1_atm.pdb_AF-A0A0J9YXX1-F1-model_v4_out_pocket1_atm.pdb	A0A0C4DH38	A0A0J9YXX1	0.98113	6.212e-16
AF-A0A0A6YYD4-F1-model_v4_out_pocket1_atm.pdb_AF-A0A0J9YXX1-F1-model_v4_out_pocket1_atm.pdb	A0A0A6YYD4	A0A0J9YXX1	0.74629	1.567e-10
AF-A0A0B4J1V0-F1-model_v4_out_pocket1_atm.pdb_AF-A0A0J9YXX1-F1-model_v4_out_pocket1_atm.pdb	A0A0B4J1V0	A0A0J9YXX1	0.68767	2.64e-09
AF-A0A0B4J1V6-F1-model_v4_out_pocket1_atm.pdb_AF-A0A0J9YXX1-F1-model_v4_out_pocket1_atm.pdb	A0A0B4J1V6	A0A0J9YXX1	0.69602	1.71e-09
AF-A0A0A6YYG3-F1-model_v4_out_pocket1_atm.pdb_AF-A0A0J9YXX1-F1-model_v4_out_pocket1_atm.pdb	A0A0A6YYG3	A0A0J9YXX1	0.69168	2.632e-09
AF-A0A0B4J1V7-F1-model_v4_out_pocket1_atm.pdb_AF-A0A0J9YXX1-F1-model_v4_out_pocket1_atm.pdb	A0A0B4J1V7	A0A0J9YXX1	0.81107	4.308e-12
AF-A0A0A0MS02-F1-model_v4_out_pocket8_atm.pdb_AF-A0A0J9YXX1-F1-model_v4_out_pocket1_atm.pdb	A0A0A0MS02	A0A0J9YXX1	0.68827	8.575e-09
AF-A0A0C4DH39-F1-model_v4_out_pocket1_atm.pdb_AF-A0A0J9YXX1-F1-model_v4_out_pocket1_atm.pdb	A0A0C4DH39	A0A0J9YXX1	0.88964	7.239e-14
AF-A0A0C4DH68-F1-model_v4_out_pocket1_atm.pdb_AF-A0A0J9YXX1-F1-model_v4_out_pocket1_atm.pdb	A0A0C4DH68	A0A0J9YXX1	0.60421	2.717e-08
AF-A0A087WSZ9-F1-model_v4_out_pocket1_atm.pdb_AF-A0A0J9YXX1-F1-model_v4_out_pocket1_atm.pdb	A0A087WSZ9	A0A0J9YXX1	0.71521	7.807e-10
AF-A0A0A6YYG2-F1-model_v4_out_pocket1_atm.pdb_AF-A0A0J9YXX1-F1-model_v4_out_pocket1_atm.pdb	A0A0A6YYG2	A0A0J9YXX1	0.74194	4.232e-10
AF-A0A0A6YYK4-F1-model_v4_out_pocket2_atm.pdb_AF-A0A0J9YXX1-F1-model_v4_out_pocket1_atm.pdb	A0A0A6YYK4	A0A0J9YXX1	0.65803	3.886e-08
AF-A0A0B4J1V2-F1-model_v4_out_pocket1_atm.pdb_AF-A0A0J9YXX1-F1-model_v4_out_pocket1_atm.pdb	A0A0B4J1V2	A0A0J9YXX1	0.59136	1.338e-08
AF-A0A075B6H7-F1-model_v4_out_pocket1_atm.pdb_AF-A0A0J9YXX1-F1-model_v4_out_pocket1_atm.pdb	A0A075B6H7	A0A0J9YXX1	0.75155	2.607e-10
AF-A0A0B4J1X5-F1-model_v4_out_pocket1_atm.pdb_AF-A0A0J9YXX1-F1-model_v4_out_pocket1_atm.pdb	A0A0B4J1X5	A0A0J9YXX1	0.68623	2.845e-09
AF-A0A0J9YVY3-F1-model_v4_out_pocket1_atm.pdb_AF-A0A0J9YXX1-F1-model_v4_out_pocket1_atm.pdb	A0A0J9YVY3	A0A0J9YXX1	0.88934	9.67e-14
AF-A0A075B6X5-F1-model_v4_out_pocket1_atm.pdb_AF-A0A0J9YXX1-F1-model_v4_out_pocket1_atm.pdb	A0A075B6X5	A0A0J9YXX1	0.75425	1.039e-10
AF-A0A0B4J2H0-F1-model_v4_out_pocket2_atm.pdb_AF-A0A0J9YXX1-F1-model_v4_out_pocket1_atm.pdb	A0A0B4J2H0	A0A0J9YXX1	0.88791	1.041e-13
AF-A0A0C4DH25-F1-model_v4_out_pocket1_atm.pdb_AF-A0A0J9YXX1-F1-model_v4_out_pocket1_atm.pdb	A0A0C4DH25	A0A0J9YXX1	0.81131	1.536e-11
AF-A0A0A0MT36-F1-model_v4_out_pocket1_atm.pdb_AF-A0A0J9YXX1-F1-model_v4_out_pocket1_atm.pdb	A0A0A0MT36	A0A0J9YXX1	0.79802	1.083e-11
AF-A0A075B6Q5-F1-model_v4_out_pocket1_atm.pdb_AF-A0A0J9YXX1-F1-model_v4_out_pocket1_atm.pdb	A0A075B6Q5	A0A0J9YXX1	0.64141	3.594e-09
AF-A0A0C4DH59-F1-model_v4_out_pocket1_atm.pdb_AF-A0A0J9YXX1-F1-model_v4_out_pocket1_atm.pdb	A0A0C4DH59	A0A0J9YXX1	0.82528	2.647e-12
AF-A0A087X0M5-F1-model_v4_out_pocket1_atm.pdb_AF-A0A0J9YXX1-F1-model_v4_out_pocket1_atm.pdb	A0A087X0M5	A0A0J9YXX1	0.64944	9.789e-09
AF-A0A0C4DH31-F1-model_v4_out_pocket1_atm.pdb_AF-A0A0J9YXX1-F1-model_v4_out_pocket1_atm.pdb	A0A0C4DH31	A0A0J9YXX1	0.88437	1.25e-13
AF-A0A087WSY4-F1-model_v4_out_pocket1_atm.pdb_AF-A0A0J9YXX1-F1-model_v4_out_pocket1_atm.pdb	A0A087WSY4	A0A0J9YXX1	0.66519	4.475e-09
AF-A0A0B4J274-F1-model_v4_out_pocket1_atm.pdb_AF-A0A0J9YXX1-F1-model_v4_out_pocket1_atm.pdb	A0A0B4J274	A0A0J9YXX1	0.63571	2.191e-08
AF-A0A0C4DH29-F1-model_v4_out_pocket1_atm.pdb_AF-A0A0J9YXX1-F1-model_v4_out_pocket1_atm.pdb	A0A0C4DH29	A0A0J9YXX1	0.86788	2.93e-13
AF-A0A0B4J1Z2-F1-model_v4_out_pocket1_atm.pdb_AF-A0A0J9YXX1-F1-model_v4_out_pocket1_atm.pdb	A0A0B4J1Z2	A0A0J9YXX1	0.64387	2.668e-09
AF-A0A087WSZ9-F1-model_v4_out_pocket1_atm.pdb_AF-A0A0K0K1A5-F1-model_v4_out_pocket1_atm.pdb	A0A087WSZ9	A0A0K0K1A5	0.67843	1.55e-10
AF-A0A0C4DH68-F1-model_v4_out_pocket1_atm.pdb_AF-A0A0K0K1A5-F1-model_v4_out_pocket1_atm.pdb	A0A0C4DH68	A0A0K0K1A5	0.50592	8.666e-07
AF-A0A0B4J1V0-F1-model_v4_out_pocket1_atm.pdb_AF-A0A0K0K1A5-F1-model_v4_out_pocket1_atm.pdb	A0A0B4J1V0	A0A0K0K1A5	0.60897	5.375e-09
AF-A0A0C4DH29-F1-model_v4_out_pocket1_atm.pdb_AF-A0A0K0K1A5-F1-model_v4_out_pocket1_atm.pdb	A0A0C4DH29	A0A0K0K1A5	0.61232	9.539e-09
AF-A0A0C4DH28-F1-model_v4_out_pocket1_atm.pdb_AF-A0A0K0K1A5-F1-model_v4_out_pocket1_atm.pdb	A0A0C4DH28	A0A0K0K1A5	0.58118	4.225e-07
AF-A0A0B4J245-F1-model_v4_out_pocket2_atm.pdb_AF-A0A0K0K1A5-F1-model_v4_out_pocket1_atm.pdb	A0A0B4J245	A0A0K0K1A5	0.55803	1.546e-07
AF-A0A0C4DH38-F1-model_v4_out_pocket1_atm.pdb_AF-A0A0K0K1A5-F1-model_v4_out_pocket1_atm.pdb	A0A0C4DH38	A0A0K0K1A5	0.63618	1.06e-09
AF-A0A0A0MT36-F1-model_v4_out_pocket1_atm.pdb_AF-A0A0K0K1A5-F1-model_v4_out_pocket1_atm.pdb	A0A0A0MT36	A0A0K0K1A5	0.70394	3.561e-11
AF-A0A0A6YYK4-F1-model_v4_out_pocket2_atm.pdb_AF-A0A0K0K1A5-F1-model_v4_out_pocket1_atm.pdb	A0A0A6YYK4	A0A0K0K1A5	0.61978	5.189e-08
AF-A0A0G2JMI3-F1-model_v4_out_pocket1_atm.pdb_AF-A0A0K0K1A5-F1-model_v4_out_pocket1_atm.pdb	A0A0G2JMI3	A0A0K0K1A5	0.61925	6.015e-09
AF-A0A0A6YYK6-F1-model_v4_out_pocket2_atm.pdb_AF-A0A0K0K1A5-F1-model_v4_out_pocket1_atm.pdb	A0A0A6YYK6	A0A0K0K1A5	0.63489	1.238e-09
AF-A0A0C4DH31-F1-model_v4_out_pocket1_atm.pdb_AF-A0A0K0K1A5-F1-model_v4_out_pocket1_atm.pdb	A0A0C4DH31	A0A0K0K1A5	0.62128	5.432e-09
AF-A0A0C4DH39-F1-model_v4_out_pocket1_atm.pdb_AF-A0A0K0K1A5-F1-model_v4_out_pocket1_atm.pdb	A0A0C4DH39	A0A0K0K1A5	0.62214	2.501e-09
AF-A0A075B6H7-F1-model_v4_out_pocket1_atm.pdb_AF-A0A0K0K1A5-F1-model_v4_out_pocket1_atm.pdb	A0A075B6H7	A0A0K0K1A5	0.70766	3.062e-10
AF-A0A0C4DH35-F1-model_v4_out_pocket2_atm.pdb_AF-A0A0K0K1A5-F1-model_v4_out_pocket1_atm.pdb	A0A0C4DH35	A0A0K0K1A5	0.5615	9.654e-09
AF-A0A0J9YXX1-F1-model_v4_out_pocket1_atm.pdb_AF-A0A0K0K1A5-F1-model_v4_out_pocket1_atm.pdb	A0A0J9YXX1	A0A0K0K1A5	0.63721	1.006e-09
AF-A0A0A6YYD4-F1-model_v4_out_pocket1_atm.pdb_AF-A0A0K0K1A5-F1-model_v4_out_pocket1_atm.pdb	A0A0A6YYD4	A0A0K0K1A5	0.65915	4.975e-10
AF-A0A075B6S6-F1-model_v4_out_pocket1_atm.pdb_AF-A0A0K0K1A5-F1-model_v4_out_pocket1_atm.pdb	A0A075B6S6	A0A0K0K1A5	0.57086	7.054e-09
AF-A0A075B6N1-F1-model_v4_out_pocket4_atm.pdb_AF-A0A0K0K1A5-F1-model_v4_out_pocket1_atm.pdb	A0A075B6N1	A0A0K0K1A5	0.62931	3.092e-08
AF-A0A0B4J274-F1-model_v4_out_pocket1_atm.pdb_AF-A0A0K0K1A5-F1-model_v4_out_pocket1_atm.pdb	A0A0B4J274	A0A0K0K1A5	0.62264	1.361e-09
AF-A0A0C4DH36-F1-model_v4_out_pocket1_atm.pdb_AF-A0A0K0K1A5-F1-model_v4_out_pocket1_atm.pdb	A0A0C4DH36	A0A0K0K1A5	0.59794	1.053e-08
AF-A0A087WSY4-F1-model_v4_out_pocket1_atm.pdb_AF-A0A0K0K1A5-F1-model_v4_out_pocket1_atm.pdb	A0A087WSY4	A0A0K0K1A5	0.56225	5.359e-08
AF-A0A0B4J1V2-F1-model_v4_out_pocket1_atm.pdb_AF-A0A0K0K1A5-F1-model_v4_out_pocket1_atm.pdb	A0A0B4J1V2	A0A0K0K1A5	0.51206	7.569e-08
AF-A0A0B4J2H0-F1-model_v4_out_pocket2_atm.pdb_AF-A0A0K0K1A5-F1-model_v4_out_pocket1_atm.pdb	A0A0B4J2H0	A0A0K0K1A5	0.62112	5.491e-09
AF-A0A0B4J1V7-F1-model_v4_out_pocket1_atm.pdb_AF-A0A0K0K1A5-F1-model_v4_out_pocket1_atm.pdb	A0A0B4J1V7	A0A0K0K1A5	0.62746	2.037e-09
AF-A0A0B4J1Y9-F1-model_v4_out_pocket1_atm.pdb_AF-A0A0K0K1A5-F1-model_v4_out_pocket1_atm.pdb	A0A0B4J1Y9	A0A0K0K1A5	0.61241	4.192e-09
AF-A0A0C4DH32-F1-model_v4_out_pocket1_atm.pdb_AF-A0A0K0K1A5-F1-model_v4_out_pocket1_atm.pdb	A0A0C4DH32	A0A0K0K1A5	0.64212	1.482e-09
AF-A0A0A6YYG2-F1-model_v4_out_pocket1_atm.pdb_AF-A0A0K0K1A5-F1-model_v4_out_pocket1_atm.pdb	A0A0A6YYG2	A0A0K0K1A5	0.97848	1.062e-16
AF-A0A087X0M5-F1-model_v4_out_pocket1_atm.pdb_AF-A0A0K0K1A5-F1-model_v4_out_pocket1_atm.pdb	A0A087X0M5	A0A0K0K1A5	0.59583	6.472e-09
AF-A0A0A0MS02-F1-model_v4_out_pocket8_atm.pdb_AF-A0A0K0K1A5-F1-model_v4_out_pocket1_atm.pdb	A0A0A0MS02	A0A0K0K1A5	0.62655	3.593e-08
AF-A0A087WV62-F1-model_v4_out_pocket2_atm.pdb_AF-A0A0K0K1A5-F1-model_v4_out_pocket1_atm.pdb	A0A087WV62	A0A0K0K1A5	0.64481	2.431e-10
AF-A0A075B6Q5-F1-model_v4_out_pocket1_atm.pdb_AF-A0A0K0K1A5-F1-model_v4_out_pocket1_atm.pdb	A0A075B6Q5	A0A0K0K1A5	0.53193	1.393e-07
AF-A0A0J9YVY3-F1-model_v4_out_pocket1_atm.pdb_AF-A0A0K0K1A5-F1-model_v4_out_pocket1_atm.pdb	A0A0J9YVY3	A0A0K0K1A5	0.64717	1.215e-09
AF-A0A075B6X5-F1-model_v4_out_pocket1_atm.pdb_AF-A0A0K0K1A5-F1-model_v4_out_pocket1_atm.pdb	A0A075B6X5	A0A0K0K1A5	0.6563	6.175e-10
AF-A0A0C4DH59-F1-model_v4_out_pocket1_atm.pdb_AF-A0A0K0K1A5-F1-model_v4_out_pocket1_atm.pdb	A0A0C4DH59	A0A0K0K1A5	0.69657	4.991e-11
AF-A0A0A6YYG3-F1-model_v4_out_pocket1_atm.pdb_AF-A0A0K0K1A5-F1-model_v4_out_pocket1_atm.pdb	A0A0A6YYG3	A0A0K0K1A5	0.84151	6.328e-15
AF-A0A0A0MS03-F1-model_v4_out_pocket1_atm.pdb_AF-A0A0K0K1A5-F1-model_v4_out_pocket1_atm.pdb	A0A0A0MS03	A0A0K0K1A5	0.75457	3.986e-12
AF-A0A0B4J1Z2-F1-model_v4_out_pocket1_atm.pdb_AF-A0A0K0K1A5-F1-model_v4_out_pocket1_atm.pdb	A0A0B4J1Z2	A0A0K0K1A5	0.57629	4.096e-09
AF-A0A0B4J1V6-F1-model_v4_out_pocket1_atm.pdb_AF-A0A0K0K1A5-F1-model_v4_out_pocket1_atm.pdb	A0A0B4J1V6	A0A0K0K1A5	0.60374	7.628e-09
AF-A0A0B4J1X5-F1-model_v4_out_pocket1_atm.pdb_AF-A0A0K0K1A5-F1-model_v4_out_pocket1_atm.pdb	A0A0B4J1X5	A0A0K0K1A5	0.61496	3.529e-09
AF-A0A0C4DH26-F1-model_v4_out_pocket1_atm.pdb_AF-A0A0K0K1A5-F1-model_v4_out_pocket1_atm.pdb	A0A0C4DH26	A0A0K0K1A5	0.70202	3.895e-11
AF-A0A0C4DH25-F1-model_v4_out_pocket1_atm.pdb_AF-A0A0K0K1A5-F1-model_v4_out_pocket1_atm.pdb	A0A0C4DH25	A0A0K0K1A5	0.69592	6.988e-10
AF-A0A087WV62-F1-model_v4_out_pocket2_atm.pdb_AF-A0A0K0K1B3-F1-model_v4_out_pocket1_atm.pdb	A0A087WV62	A0A0K0K1B3	0.67501	9.796e-11
AF-A0A0B4J1V6-F1-model_v4_out_pocket1_atm.pdb_AF-A0A0K0K1B3-F1-model_v4_out_pocket1_atm.pdb	A0A0B4J1V6	A0A0K0K1B3	0.60557	1.575e-08
AF-A0A0B4J1V7-F1-model_v4_out_pocket1_atm.pdb_AF-A0A0K0K1B3-F1-model_v4_out_pocket1_atm.pdb	A0A0B4J1V7	A0A0K0K1B3	0.63562	2.929e-09
AF-A0A087WSY4-F1-model_v4_out_pocket1_atm.pdb_AF-A0A0K0K1B3-F1-model_v4_out_pocket1_atm.pdb	A0A087WSY4	A0A0K0K1B3	0.58068	4.735e-08
AF-A0A0C4DH59-F1-model_v4_out_pocket1_atm.pdb_AF-A0A0K0K1B3-F1-model_v4_out_pocket1_atm.pdb	A0A0C4DH59	A0A0K0K1B3	0.8071	2.478e-13
AF-A0A0A6YYK4-F1-model_v4_out_pocket2_atm.pdb_AF-A0A0K0K1B3-F1-model_v4_out_pocket1_atm.pdb	A0A0A6YYK4	A0A0K0K1B3	0.66383	7.434e-09
AF-A0A0K0K1A5-F1-model_v4_out_pocket1_atm.pdb_AF-A0A0K0K1B3-F1-model_v4_out_pocket1_atm.pdb	A0A0K0K1A5	A0A0K0K1B3	0.76826	1.59e-11
AF-A0A0B4J1V2-F1-model_v4_out_pocket1_atm.pdb_AF-A0A0K0K1B3-F1-model_v4_out_pocket1_atm.pdb	A0A0B4J1V2	A0A0K0K1B3	0.52053	1.063e-07
AF-A0A075B6Q5-F1-model_v4_out_pocket1_atm.pdb_AF-A0A0K0K1B3-F1-model_v4_out_pocket1_atm.pdb	A0A075B6Q5	A0A0K0K1B3	0.54953	6.907e-08
AF-A0A0A6YYK6-F1-model_v4_out_pocket2_atm.pdb_AF-A0A0K0K1B3-F1-model_v4_out_pocket1_atm.pdb	A0A0A6YYK6	A0A0K0K1B3	0.66254	6.155e-10
AF-A0A0B4J245-F1-model_v4_out_pocket2_atm.pdb_AF-A0A0K0K1B3-F1-model_v4_out_pocket1_atm.pdb	A0A0B4J245	A0A0K0K1B3	0.57593	1.084e-07
AF-A0A087X0M5-F1-model_v4_out_pocket1_atm.pdb_AF-A0A0K0K1B3-F1-model_v4_out_pocket1_atm.pdb	A0A087X0M5	A0A0K0K1B3	0.66969	1.441e-10
AF-A0A0C4DH28-F1-model_v4_out_pocket1_atm.pdb_AF-A0A0K0K1B3-F1-model_v4_out_pocket1_atm.pdb	A0A0C4DH28	A0A0K0K1B3	0.62513	5.835e-08
AF-A0A0A6YYG3-F1-model_v4_out_pocket1_atm.pdb_AF-A0A0K0K1B3-F1-model_v4_out_pocket1_atm.pdb	A0A0A6YYG3	A0A0K0K1B3	0.68254	3.176e-10
AF-A0A0C4DH39-F1-model_v4_out_pocket1_atm.pdb_AF-A0A0K0K1B3-F1-model_v4_out_pocket1_atm.pdb	A0A0C4DH39	A0A0K0K1B3	0.667	4.878e-10
AF-A0A0C4DH35-F1-model_v4_out_pocket2_atm.pdb_AF-A0A0K0K1B3-F1-model_v4_out_pocket1_atm.pdb	A0A0C4DH35	A0A0K0K1B3	0.54347	7.994e-08
AF-A0A0A6YYD4-F1-model_v4_out_pocket1_atm.pdb_AF-A0A0K0K1B3-F1-model_v4_out_pocket1_atm.pdb	A0A0A6YYD4	A0A0K0K1B3	0.71376	5.554e-11
AF-A0A087WSZ9-F1-model_v4_out_pocket1_atm.pdb_AF-A0A0K0K1B3-F1-model_v4_out_pocket1_atm.pdb	A0A087WSZ9	A0A0K0K1B3	0.71165	6.408e-11
AF-A0A0C4DH29-F1-model_v4_out_pocket1_atm.pdb_AF-A0A0K0K1B3-F1-model_v4_out_pocket1_atm.pdb	A0A0C4DH29	A0A0K0K1B3	0.651	2.467e-09
AF-A0A0B4J1X5-F1-model_v4_out_pocket1_atm.pdb_AF-A0A0K0K1B3-F1-model_v4_out_pocket1_atm.pdb	A0A0B4J1X5	A0A0K0K1B3	0.59201	3.586e-08
AF-A0A0C4DH32-F1-model_v4_out_pocket1_atm.pdb_AF-A0A0K0K1B3-F1-model_v4_out_pocket1_atm.pdb	A0A0C4DH32	A0A0K0K1B3	0.63391	5.842e-09
AF-A0A0G2JMI3-F1-model_v4_out_pocket1_atm.pdb_AF-A0A0K0K1B3-F1-model_v4_out_pocket1_atm.pdb	A0A0G2JMI3	A0A0K0K1B3	0.65327	2.17e-09
AF-A0A075B6N1-F1-model_v4_out_pocket4_atm.pdb_AF-A0A0K0K1B3-F1-model_v4_out_pocket1_atm.pdb	A0A075B6N1	A0A0K0K1B3	0.7016	9.946e-10
AF-A0A075B6S6-F1-model_v4_out_pocket1_atm.pdb_AF-A0A0K0K1B3-F1-model_v4_out_pocket1_atm.pdb	A0A075B6S6	A0A0K0K1B3	0.62279	3.853e-10
AF-A0A0B4J2H0-F1-model_v4_out_pocket2_atm.pdb_AF-A0A0K0K1B3-F1-model_v4_out_pocket1_atm.pdb	A0A0B4J2H0	A0A0K0K1B3	0.66012	1.433e-09
AF-A0A0A0MS02-F1-model_v4_out_pocket8_atm.pdb_AF-A0A0K0K1B3-F1-model_v4_out_pocket1_atm.pdb	A0A0A0MS02	A0A0K0K1B3	0.68722	2.139e-09
AF-A0A0A0MT36-F1-model_v4_out_pocket1_atm.pdb_AF-A0A0K0K1B3-F1-model_v4_out_pocket1_atm.pdb	A0A0A0MT36	A0A0K0K1B3	0.71616	5.034e-11
AF-A0A0B4J1Y9-F1-model_v4_out_pocket1_atm.pdb_AF-A0A0K0K1B3-F1-model_v4_out_pocket1_atm.pdb	A0A0B4J1Y9	A0A0K0K1B3	0.59619	2.746e-08
AF-A0A075B6H7-F1-model_v4_out_pocket1_atm.pdb_AF-A0A0K0K1B3-F1-model_v4_out_pocket1_atm.pdb	A0A075B6H7	A0A0K0K1B3	0.74092	8.508e-11
AF-A0A0C4DH25-F1-model_v4_out_pocket1_atm.pdb_AF-A0A0K0K1B3-F1-model_v4_out_pocket1_atm.pdb	A0A0C4DH25	A0A0K0K1B3	0.76882	2.305e-11
AF-A0A0C4DH68-F1-model_v4_out_pocket1_atm.pdb_AF-A0A0K0K1B3-F1-model_v4_out_pocket1_atm.pdb	A0A0C4DH68	A0A0K0K1B3	0.54597	7.628e-08
AF-A0A0B4J274-F1-model_v4_out_pocket1_atm.pdb_AF-A0A0K0K1B3-F1-model_v4_out_pocket1_atm.pdb	A0A0B4J274	A0A0K0K1B3	0.60993	7.441e-09
AF-A0A0B4J1V0-F1-model_v4_out_pocket1_atm.pdb_AF-A0A0K0K1B3-F1-model_v4_out_pocket1_atm.pdb	A0A0B4J1V0	A0A0K0K1B3	0.59551	3.03e-08
AF-A0A0A0MS03-F1-model_v4_out_pocket1_atm.pdb_AF-A0A0K0K1B3-F1-model_v4_out_pocket1_atm.pdb	A0A0A0MS03	A0A0K0K1B3	0.76998	5.185e-12
AF-A0A075B6X5-F1-model_v4_out_pocket1_atm.pdb_AF-A0A0K0K1B3-F1-model_v4_out_pocket1_atm.pdb	A0A075B6X5	A0A0K0K1B3	0.69012	2.297e-10
AF-A0A0C4DH36-F1-model_v4_out_pocket1_atm.pdb_AF-A0A0K0K1B3-F1-model_v4_out_pocket1_atm.pdb	A0A0C4DH36	A0A0K0K1B3	0.57184	1.377e-07
AF-A0A0C4DH38-F1-model_v4_out_pocket1_atm.pdb_AF-A0A0K0K1B3-F1-model_v4_out_pocket1_atm.pdb	A0A0C4DH38	A0A0K0K1B3	0.71354	2.338e-11
AF-A0A0C4DH26-F1-model_v4_out_pocket1_atm.pdb_AF-A0A0K0K1B3-F1-model_v4_out_pocket1_atm.pdb	A0A0C4DH26	A0A0K0K1B3	0.73056	2.201e-11
AF-A0A0J9YXX1-F1-model_v4_out_pocket1_atm.pdb_AF-A0A0K0K1B3-F1-model_v4_out_pocket1_atm.pdb	A0A0J9YXX1	A0A0K0K1B3	0.7189	1.684e-11
AF-A0A0A6YYG2-F1-model_v4_out_pocket1_atm.pdb_AF-A0A0K0K1B3-F1-model_v4_out_pocket1_atm.pdb	A0A0A6YYG2	A0A0K0K1B3	0.78948	6.237e-12
AF-A0A0C4DH31-F1-model_v4_out_pocket1_atm.pdb_AF-A0A0K0K1B3-F1-model_v4_out_pocket1_atm.pdb	A0A0C4DH31	A0A0K0K1B3	0.66039	1.393e-09
AF-A0A0J9YVY3-F1-model_v4_out_pocket1_atm.pdb_AF-A0A0K0K1B3-F1-model_v4_out_pocket1_atm.pdb	A0A0J9YVY3	A0A0K0K1B3	0.67669	5.354e-10
AF-A0A0B4J1Z2-F1-model_v4_out_pocket1_atm.pdb_AF-A0A0K0K1B3-F1-model_v4_out_pocket1_atm.pdb	A0A0B4J1Z2	A0A0K0K1B3	0.62307	4.281e-10
AF-A0A0A6YYG2-F1-model_v4_out_pocket1_atm.pdb_AF-A0A0K0K1C0-F1-model_v4_out_pocket1_atm.pdb	A0A0A6YYG2	A0A0K0K1C0	0.80398	9.88e-12
AF-A0A0K0K1B3-F1-model_v4_out_pocket1_atm.pdb_AF-A0A0K0K1C0-F1-model_v4_out_pocket1_atm.pdb	A0A0K0K1B3	A0A0K0K1C0	0.79408	1.096e-11
AF-A0A0C4DH25-F1-model_v4_out_pocket1_atm.pdb_AF-A0A0K0K1C0-F1-model_v4_out_pocket1_atm.pdb	A0A0C4DH25	A0A0K0K1C0	0.79978	1.483e-11
AF-A0A0B4J1V6-F1-model_v4_out_pocket1_atm.pdb_AF-A0A0K0K1C0-F1-model_v4_out_pocket1_atm.pdb	A0A0B4J1V6	A0A0K0K1C0	0.66671	2.92e-09
AF-A0A0K0K1A5-F1-model_v4_out_pocket1_atm.pdb_AF-A0A0K0K1C0-F1-model_v4_out_pocket1_atm.pdb	A0A0K0K1A5	A0A0K0K1C0	0.77143	4.375e-11
AF-A0A0A6YYG3-F1-model_v4_out_pocket1_atm.pdb_AF-A0A0K0K1C0-F1-model_v4_out_pocket1_atm.pdb	A0A0A6YYG3	A0A0K0K1C0	0.74766	8.057e-11
AF-A0A0A0MS02-F1-model_v4_out_pocket8_atm.pdb_AF-A0A0K0K1C0-F1-model_v4_out_pocket1_atm.pdb	A0A0A0MS02	A0A0K0K1C0	0.64858	4.01e-08
AF-A0A087WSY4-F1-model_v4_out_pocket1_atm.pdb_AF-A0A0K0K1C0-F1-model_v4_out_pocket1_atm.pdb	A0A087WSY4	A0A0K0K1C0	0.63256	9.889e-09
AF-A0A0C4DH31-F1-model_v4_out_pocket1_atm.pdb_AF-A0A0K0K1C0-F1-model_v4_out_pocket1_atm.pdb	A0A0C4DH31	A0A0K0K1C0	0.76701	2.899e-11
AF-A0A0B4J1Z2-F1-model_v4_out_pocket1_atm.pdb_AF-A0A0K0K1C0-F1-model_v4_out_pocket1_atm.pdb	A0A0B4J1Z2	A0A0K0K1C0	0.64724	7.18e-10
AF-A0A0B4J1V0-F1-model_v4_out_pocket1_atm.pdb_AF-A0A0K0K1C0-F1-model_v4_out_pocket1_atm.pdb	A0A0B4J1V0	A0A0K0K1C0	0.66931	2.503e-09
AF-A0A0B4J245-F1-model_v4_out_pocket2_atm.pdb_AF-A0A0K0K1C0-F1-model_v4_out_pocket1_atm.pdb	A0A0B4J245	A0A0K0K1C0	0.68788	9.357e-10
AF-A0A0C4DH28-F1-model_v4_out_pocket1_atm.pdb_AF-A0A0K0K1C0-F1-model_v4_out_pocket1_atm.pdb	A0A0C4DH28	A0A0K0K1C0	0.63189	9.405e-08
AF-A0A0A0MS03-F1-model_v4_out_pocket1_atm.pdb_AF-A0A0K0K1C0-F1-model_v4_out_pocket1_atm.pdb	A0A0A0MS03	A0A0K0K1C0	0.83947	8.097e-13
AF-A0A0C4DH29-F1-model_v4_out_pocket1_atm.pdb_AF-A0A0K0K1C0-F1-model_v4_out_pocket1_atm.pdb	A0A0C4DH29	A0A0K0K1C0	0.76004	4.189e-11
AF-A0A087X0M5-F1-model_v4_out_pocket1_atm.pdb_AF-A0A0K0K1C0-F1-model_v4_out_pocket1_atm.pdb	A0A087X0M5	A0A0K0K1C0	0.68276	4.878e-10
AF-A0A0C4DH39-F1-model_v4_out_pocket1_atm.pdb_AF-A0A0K0K1C0-F1-model_v4_out_pocket1_atm.pdb	A0A0C4DH39	A0A0K0K1C0	0.7532	2.584e-11
AF-A0A075B6Q5-F1-model_v4_out_pocket1_atm.pdb_AF-A0A0K0K1C0-F1-model_v4_out_pocket1_atm.pdb	A0A075B6Q5	A0A0K0K1C0	0.54142	5.913e-07
AF-A0A075B6H7-F1-model_v4_out_pocket1_atm.pdb_AF-A0A0K0K1C0-F1-model_v4_out_pocket1_atm.pdb	A0A075B6H7	A0A0K0K1C0	0.77492	4.426e-11
AF-A0A075B6S6-F1-model_v4_out_pocket1_atm.pdb_AF-A0A0K0K1C0-F1-model_v4_out_pocket1_atm.pdb	A0A075B6S6	A0A0K0K1C0	0.63439	1.564e-09
AF-A0A0B4J1Y9-F1-model_v4_out_pocket1_atm.pdb_AF-A0A0K0K1C0-F1-model_v4_out_pocket1_atm.pdb	A0A0B4J1Y9	A0A0K0K1C0	0.68071	1.334e-09
AF-A0A0B4J1V7-F1-model_v4_out_pocket1_atm.pdb_AF-A0A0K0K1C0-F1-model_v4_out_pocket1_atm.pdb	A0A0B4J1V7	A0A0K0K1C0	0.68804	9.295e-10
AF-A0A0C4DH36-F1-model_v4_out_pocket1_atm.pdb_AF-A0A0K0K1C0-F1-model_v4_out_pocket1_atm.pdb	A0A0C4DH36	A0A0K0K1C0	0.6567	5.081e-09
AF-A0A0C4DH68-F1-model_v4_out_pocket1_atm.pdb_AF-A0A0K0K1C0-F1-model_v4_out_pocket1_atm.pdb	A0A0C4DH68	A0A0K0K1C0	0.56367	1.096e-07
AF-A0A087WV62-F1-model_v4_out_pocket2_atm.pdb_AF-A0A0K0K1C0-F1-model_v4_out_pocket1_atm.pdb	A0A087WV62	A0A0K0K1C0	0.74749	1.361e-11
AF-A0A075B6X5-F1-model_v4_out_pocket1_atm.pdb_AF-A0A0K0K1C0-F1-model_v4_out_pocket1_atm.pdb	A0A075B6X5	A0A0K0K1C0	0.72506	2.66e-10
AF-A0A087WSZ9-F1-model_v4_out_pocket1_atm.pdb_AF-A0A0K0K1C0-F1-model_v4_out_pocket1_atm.pdb	A0A087WSZ9	A0A0K0K1C0	0.78086	1.395e-11
AF-A0A0C4DH38-F1-model_v4_out_pocket1_atm.pdb_AF-A0A0K0K1C0-F1-model_v4_out_pocket1_atm.pdb	A0A0C4DH38	A0A0K0K1C0	0.74275	4.632e-11
AF-A0A0J9YXX1-F1-model_v4_out_pocket1_atm.pdb_AF-A0A0K0K1C0-F1-model_v4_out_pocket1_atm.pdb	A0A0J9YXX1	A0A0K0K1C0	0.73574	6.872e-11
AF-A0A0G2JMI3-F1-model_v4_out_pocket1_atm.pdb_AF-A0A0K0K1C0-F1-model_v4_out_pocket1_atm.pdb	A0A0G2JMI3	A0A0K0K1C0	0.76322	3.542e-11
AF-A0A0C4DH35-F1-model_v4_out_pocket2_atm.pdb_AF-A0A0K0K1C0-F1-model_v4_out_pocket1_atm.pdb	A0A0C4DH35	A0A0K0K1C0	0.61996	3.491e-09
AF-A0A0B4J1X5-F1-model_v4_out_pocket1_atm.pdb_AF-A0A0K0K1C0-F1-model_v4_out_pocket1_atm.pdb	A0A0B4J1X5	A0A0K0K1C0	0.68185	1.244e-09
AF-A0A0B4J274-F1-model_v4_out_pocket1_atm.pdb_AF-A0A0K0K1C0-F1-model_v4_out_pocket1_atm.pdb	A0A0B4J274	A0A0K0K1C0	0.69663	2.737e-10
AF-A0A0A6YYK4-F1-model_v4_out_pocket2_atm.pdb_AF-A0A0K0K1C0-F1-model_v4_out_pocket1_atm.pdb	A0A0A6YYK4	A0A0K0K1C0	0.66785	1.498e-08
AF-A0A0A0MT36-F1-model_v4_out_pocket1_atm.pdb_AF-A0A0K0K1C0-F1-model_v4_out_pocket1_atm.pdb	A0A0A0MT36	A0A0K0K1C0	0.80173	4.629e-12
AF-A0A0J9YVY3-F1-model_v4_out_pocket1_atm.pdb_AF-A0A0K0K1C0-F1-model_v4_out_pocket1_atm.pdb	A0A0J9YVY3	A0A0K0K1C0	0.74663	8.509e-11
AF-A0A0C4DH26-F1-model_v4_out_pocket1_atm.pdb_AF-A0A0K0K1C0-F1-model_v4_out_pocket1_atm.pdb	A0A0C4DH26	A0A0K0K1C0	0.80055	4.926e-12
AF-A0A0B4J2H0-F1-model_v4_out_pocket2_atm.pdb_AF-A0A0K0K1C0-F1-model_v4_out_pocket1_atm.pdb	A0A0B4J2H0	A0A0K0K1C0	0.76841	2.692e-11
AF-A0A0C4DH32-F1-model_v4_out_pocket1_atm.pdb_AF-A0A0K0K1C0-F1-model_v4_out_pocket1_atm.pdb	A0A0C4DH32	A0A0K0K1C0	0.67488	3.771e-09
AF-A0A0A6YYK6-F1-model_v4_out_pocket2_atm.pdb_AF-A0A0K0K1C0-F1-model_v4_out_pocket1_atm.pdb	A0A0A6YYK6	A0A0K0K1C0	0.78266	5.349e-12
AF-A0A0A6YYD4-F1-model_v4_out_pocket1_atm.pdb_AF-A0A0K0K1C0-F1-model_v4_out_pocket1_atm.pdb	A0A0A6YYD4	A0A0K0K1C0	0.8187	1.888e-12
AF-A0A075B6N1-F1-model_v4_out_pocket4_atm.pdb_AF-A0A0K0K1C0-F1-model_v4_out_pocket1_atm.pdb	A0A075B6N1	A0A0K0K1C0	0.72125	9.8e-10
AF-A0A0B4J1V2-F1-model_v4_out_pocket1_atm.pdb_AF-A0A0K0K1C0-F1-model_v4_out_pocket1_atm.pdb	A0A0B4J1V2	A0A0K0K1C0	0.58591	4.589e-09
AF-A0A0C4DH59-F1-model_v4_out_pocket1_atm.pdb_AF-A0A0K0K1C0-F1-model_v4_out_pocket1_atm.pdb	A0A0C4DH59	A0A0K0K1C0	0.83713	7.13e-13
AF-A0A0G2JMI3-F1-model_v4_out_pocket1_atm.pdb_AF-A0A0K0K1C4-F1-model_v4_out_pocket2_atm.pdb	A0A0G2JMI3	A0A0K0K1C4	0.59029	3.992e-09
AF-A0A0C4DH39-F1-model_v4_out_pocket1_atm.pdb_AF-A0A0K0K1C4-F1-model_v4_out_pocket2_atm.pdb	A0A0C4DH39	A0A0K0K1C4	0.57954	3.573e-09
AF-A0A0B4J245-F1-model_v4_out_pocket2_atm.pdb_AF-A0A0K0K1C4-F1-model_v4_out_pocket2_atm.pdb	A0A0B4J245	A0A0K0K1C4	0.50764	7.271e-07
AF-A0A0B4J1Z2-F1-model_v4_out_pocket1_atm.pdb_AF-A0A0K0K1C4-F1-model_v4_out_pocket2_atm.pdb	A0A0B4J1Z2	A0A0K0K1C4	0.52857	2.941e-08
AF-A0A0K0K1A5-F1-model_v4_out_pocket1_atm.pdb_AF-A0A0K0K1C4-F1-model_v4_out_pocket2_atm.pdb	A0A0K0K1A5	A0A0K0K1C4	0.73714	2.419e-12
AF-A0A0C4DH28-F1-model_v4_out_pocket1_atm.pdb_AF-A0A0K0K1C4-F1-model_v4_out_pocket2_atm.pdb	A0A0C4DH28	A0A0K0K1C4	0.54942	8.975e-07
AF-A0A0C4DH26-F1-model_v4_out_pocket1_atm.pdb_AF-A0A0K0K1C4-F1-model_v4_out_pocket2_atm.pdb	A0A0C4DH26	A0A0K0K1C4	0.62906	2.938e-10
AF-A0A0C4DH29-F1-model_v4_out_pocket1_atm.pdb_AF-A0A0K0K1C4-F1-model_v4_out_pocket2_atm.pdb	A0A0C4DH29	A0A0K0K1C4	0.585	5.245e-09
AF-A0A0A0MS03-F1-model_v4_out_pocket1_atm.pdb_AF-A0A0K0K1C4-F1-model_v4_out_pocket2_atm.pdb	A0A0A0MS03	A0A0K0K1C4	0.67312	3.859e-11
AF-A0A0A0MT36-F1-model_v4_out_pocket1_atm.pdb_AF-A0A0K0K1C4-F1-model_v4_out_pocket2_atm.pdb	A0A0A0MT36	A0A0K0K1C4	0.61536	8.405e-10
AF-A0A0K0K1C0-F1-model_v4_out_pocket1_atm.pdb_AF-A0A0K0K1C4-F1-model_v4_out_pocket2_atm.pdb	A0A0K0K1C0	A0A0K0K1C4	0.64975	7.185e-11
AF-A0A0C4DH38-F1-model_v4_out_pocket1_atm.pdb_AF-A0A0K0K1C4-F1-model_v4_out_pocket2_atm.pdb	A0A0C4DH38	A0A0K0K1C4	0.59441	1.565e-09
AF-A0A087WSY4-F1-model_v4_out_pocket1_atm.pdb_AF-A0A0K0K1C4-F1-model_v4_out_pocket2_atm.pdb	A0A087WSY4	A0A0K0K1C4	0.5234	8.49e-08
AF-A0A0B4J1V7-F1-model_v4_out_pocket1_atm.pdb_AF-A0A0K0K1C4-F1-model_v4_out_pocket2_atm.pdb	A0A0B4J1V7	A0A0K0K1C4	0.54813	3.821e-08
AF-A0A075B6S6-F1-model_v4_out_pocket1_atm.pdb_AF-A0A0K0K1C4-F1-model_v4_out_pocket2_atm.pdb	A0A075B6S6	A0A0K0K1C4	0.52013	4.99e-08
AF-A0A075B6X5-F1-model_v4_out_pocket1_atm.pdb_AF-A0A0K0K1C4-F1-model_v4_out_pocket2_atm.pdb	A0A075B6X5	A0A0K0K1C4	0.58587	4.943e-09
AF-A0A0B4J1V6-F1-model_v4_out_pocket1_atm.pdb_AF-A0A0K0K1C4-F1-model_v4_out_pocket2_atm.pdb	A0A0B4J1V6	A0A0K0K1C4	0.54345	4.751e-08
AF-A0A0C4DH68-F1-model_v4_out_pocket1_atm.pdb_AF-A0A0K0K1C4-F1-model_v4_out_pocket2_atm.pdb	A0A0C4DH68	A0A0K0K1C4	0.46581	2.487e-06
AF-A0A0B4J1Y9-F1-model_v4_out_pocket1_atm.pdb_AF-A0A0K0K1C4-F1-model_v4_out_pocket2_atm.pdb	A0A0B4J1Y9	A0A0K0K1C4	0.55106	2.721e-08
AF-A0A075B6Q5-F1-model_v4_out_pocket1_atm.pdb_AF-A0A0K0K1C4-F1-model_v4_out_pocket2_atm.pdb	A0A075B6Q5	A0A0K0K1C4	0.47807	1.292e-06
AF-A0A075B6H7-F1-model_v4_out_pocket1_atm.pdb_AF-A0A0K0K1C4-F1-model_v4_out_pocket2_atm.pdb	A0A075B6H7	A0A0K0K1C4	0.61622	7.377e-09
AF-A0A0C4DH35-F1-model_v4_out_pocket2_atm.pdb_AF-A0A0K0K1C4-F1-model_v4_out_pocket2_atm.pdb	A0A0C4DH35	A0A0K0K1C4	0.51458	3.255e-08
AF-A0A0B4J2H0-F1-model_v4_out_pocket2_atm.pdb_AF-A0A0K0K1C4-F1-model_v4_out_pocket2_atm.pdb	A0A0B4J2H0	A0A0K0K1C4	0.59149	3.734e-09
AF-A0A0J9YVY3-F1-model_v4_out_pocket1_atm.pdb_AF-A0A0K0K1C4-F1-model_v4_out_pocket2_atm.pdb	A0A0J9YVY3	A0A0K0K1C4	0.58804	4.522e-09
AF-A0A0A6YYK6-F1-model_v4_out_pocket2_atm.pdb_AF-A0A0K0K1C4-F1-model_v4_out_pocket2_atm.pdb	A0A0A6YYK6	A0A0K0K1C4	0.57741	4.486e-09
AF-A0A0A0MS02-F1-model_v4_out_pocket8_atm.pdb_AF-A0A0K0K1C4-F1-model_v4_out_pocket2_atm.pdb	A0A0A0MS02	A0A0K0K1C4	0.59419	6.825e-08
AF-A0A0C4DH25-F1-model_v4_out_pocket1_atm.pdb_AF-A0A0K0K1C4-F1-model_v4_out_pocket2_atm.pdb	A0A0C4DH25	A0A0K0K1C4	0.62556	7.102e-09
AF-A0A0A6YYD4-F1-model_v4_out_pocket1_atm.pdb_AF-A0A0K0K1C4-F1-model_v4_out_pocket2_atm.pdb	A0A0A6YYD4	A0A0K0K1C4	0.60903	1.465e-09
AF-A0A0B4J1X5-F1-model_v4_out_pocket1_atm.pdb_AF-A0A0K0K1C4-F1-model_v4_out_pocket2_atm.pdb	A0A0B4J1X5	A0A0K0K1C4	0.55163	2.557e-08
AF-A0A0C4DH31-F1-model_v4_out_pocket1_atm.pdb_AF-A0A0K0K1C4-F1-model_v4_out_pocket2_atm.pdb	A0A0C4DH31	A0A0K0K1C4	0.59069	3.881e-09
AF-A0A0B4J1V2-F1-model_v4_out_pocket1_atm.pdb_AF-A0A0K0K1C4-F1-model_v4_out_pocket2_atm.pdb	A0A0B4J1V2	A0A0K0K1C4	0.4687	2.541e-07
AF-A0A0A6YYG3-F1-model_v4_out_pocket1_atm.pdb_AF-A0A0K0K1C4-F1-model_v4_out_pocket2_atm.pdb	A0A0A6YYG3	A0A0K0K1C4	0.66903	1.812e-11
AF-A0A0C4DH32-F1-model_v4_out_pocket1_atm.pdb_AF-A0A0K0K1C4-F1-model_v4_out_pocket2_atm.pdb	A0A0C4DH32	A0A0K0K1C4	0.57953	7.565e-09
AF-A0A075B6N1-F1-model_v4_out_pocket4_atm.pdb_AF-A0A0K0K1C4-F1-model_v4_out_pocket2_atm.pdb	A0A075B6N1	A0A0K0K1C4	0.5742	2.157e-07
AF-A0A087X0M5-F1-model_v4_out_pocket1_atm.pdb_AF-A0A0K0K1C4-F1-model_v4_out_pocket2_atm.pdb	A0A087X0M5	A0A0K0K1C4	0.52617	1.094e-07
AF-A0A087WSZ9-F1-model_v4_out_pocket1_atm.pdb_AF-A0A0K0K1C4-F1-model_v4_out_pocket2_atm.pdb	A0A087WSZ9	A0A0K0K1C4	0.60785	1.495e-09
AF-A0A0B4J1V0-F1-model_v4_out_pocket1_atm.pdb_AF-A0A0K0K1C4-F1-model_v4_out_pocket2_atm.pdb	A0A0B4J1V0	A0A0K0K1C4	0.54725	3.792e-08
AF-A0A0C4DH36-F1-model_v4_out_pocket1_atm.pdb_AF-A0A0K0K1C4-F1-model_v4_out_pocket2_atm.pdb	A0A0C4DH36	A0A0K0K1C4	0.53493	9.118e-08
AF-A0A0K0K1B3-F1-model_v4_out_pocket1_atm.pdb_AF-A0A0K0K1C4-F1-model_v4_out_pocket2_atm.pdb	A0A0K0K1B3	A0A0K0K1C4	0.67108	6.766e-11
AF-A0A0C4DH59-F1-model_v4_out_pocket1_atm.pdb_AF-A0A0K0K1C4-F1-model_v4_out_pocket2_atm.pdb	A0A0C4DH59	A0A0K0K1C4	0.6195	6.346e-10
AF-A0A0J9YXX1-F1-model_v4_out_pocket1_atm.pdb_AF-A0A0K0K1C4-F1-model_v4_out_pocket2_atm.pdb	A0A0J9YXX1	A0A0K0K1C4	0.60684	5.971e-10
AF-A0A0A6YYG2-F1-model_v4_out_pocket1_atm.pdb_AF-A0A0K0K1C4-F1-model_v4_out_pocket2_atm.pdb	A0A0A6YYG2	A0A0K0K1C4	0.74371	3.514e-12
AF-A0A0A6YYK4-F1-model_v4_out_pocket2_atm.pdb_AF-A0A0K0K1C4-F1-model_v4_out_pocket2_atm.pdb	A0A0A6YYK4	A0A0K0K1C4	0.57398	2.184e-07
AF-A0A087WV62-F1-model_v4_out_pocket2_atm.pdb_AF-A0A0K0K1C4-F1-model_v4_out_pocket2_atm.pdb	A0A087WV62	A0A0K0K1C4	0.59763	6.123e-10
AF-A0A0B4J274-F1-model_v4_out_pocket1_atm.pdb_AF-A0A0K0K1C4-F1-model_v4_out_pocket2_atm.pdb	A0A0B4J274	A0A0K0K1C4	0.54701	3.625e-08
AF-A0A087WSZ9-F1-model_v4_out_pocket1_atm.pdb_AF-A0A0K0K1G6-F1-model_v4_out_pocket1_atm.pdb	A0A087WSZ9	A0A0K0K1G6	0.70559	3.499e-11
AF-A0A0C4DH68-F1-model_v4_out_pocket1_atm.pdb_AF-A0A0K0K1G6-F1-model_v4_out_pocket1_atm.pdb	A0A0C4DH68	A0A0K0K1G6	0.53492	1.024e-07
AF-A0A0J9YVY3-F1-model_v4_out_pocket1_atm.pdb_AF-A0A0K0K1G6-F1-model_v4_out_pocket1_atm.pdb	A0A0J9YVY3	A0A0K0K1G6	0.6778	2.096e-10
AF-A0A0A6YYK6-F1-model_v4_out_pocket2_atm.pdb_AF-A0A0K0K1G6-F1-model_v4_out_pocket1_atm.pdb	A0A0A6YYK6	A0A0K0K1G6	0.66522	2.008e-10
AF-A0A0C4DH25-F1-model_v4_out_pocket1_atm.pdb_AF-A0A0K0K1G6-F1-model_v4_out_pocket1_atm.pdb	A0A0C4DH25	A0A0K0K1G6	0.75811	2.34e-11
AF-A0A0K0K1C4-F1-model_v4_out_pocket2_atm.pdb_AF-A0A0K0K1G6-F1-model_v4_out_pocket1_atm.pdb	A0A0K0K1C4	A0A0K0K1G6	0.86125	1.042e-13
AF-A0A0A6YYG2-F1-model_v4_out_pocket1_atm.pdb_AF-A0A0K0K1G6-F1-model_v4_out_pocket1_atm.pdb	A0A0A6YYG2	A0A0K0K1G6	0.82208	5.71e-13
AF-A0A0J9YXX1-F1-model_v4_out_pocket1_atm.pdb_AF-A0A0K0K1G6-F1-model_v4_out_pocket1_atm.pdb	A0A0J9YXX1	A0A0K0K1G6	0.68755	4.276e-11
AF-A0A0C4DH39-F1-model_v4_out_pocket1_atm.pdb_AF-A0A0K0K1G6-F1-model_v4_out_pocket1_atm.pdb	A0A0C4DH39	A0A0K0K1G6	0.66087	2.757e-10
AF-A0A075B6Q5-F1-model_v4_out_pocket1_atm.pdb_AF-A0A0K0K1G6-F1-model_v4_out_pocket1_atm.pdb	A0A075B6Q5	A0A0K0K1G6	0.53538	1.423e-07
AF-A0A0C4DH26-F1-model_v4_out_pocket1_atm.pdb_AF-A0A0K0K1G6-F1-model_v4_out_pocket1_atm.pdb	A0A0C4DH26	A0A0K0K1G6	0.72636	9.619e-12
AF-A0A0C4DH36-F1-model_v4_out_pocket1_atm.pdb_AF-A0A0K0K1G6-F1-model_v4_out_pocket1_atm.pdb	A0A0C4DH36	A0A0K0K1G6	0.63015	1.856e-09
AF-A0A0C4DH32-F1-model_v4_out_pocket1_atm.pdb_AF-A0A0K0K1G6-F1-model_v4_out_pocket1_atm.pdb	A0A0C4DH32	A0A0K0K1G6	0.66565	3.81e-10
AF-A0A0K0K1C0-F1-model_v4_out_pocket1_atm.pdb_AF-A0A0K0K1G6-F1-model_v4_out_pocket1_atm.pdb	A0A0K0K1C0	A0A0K0K1G6	0.78058	3.375e-13
AF-A0A0C4DH31-F1-model_v4_out_pocket1_atm.pdb_AF-A0A0K0K1G6-F1-model_v4_out_pocket1_atm.pdb	A0A0C4DH31	A0A0K0K1G6	0.68124	1.67e-10
AF-A0A087X0M5-F1-model_v4_out_pocket1_atm.pdb_AF-A0A0K0K1G6-F1-model_v4_out_pocket1_atm.pdb	A0A087X0M5	A0A0K0K1G6	0.64154	3.497e-10
AF-A0A0B4J1Y9-F1-model_v4_out_pocket1_atm.pdb_AF-A0A0K0K1G6-F1-model_v4_out_pocket1_atm.pdb	A0A0B4J1Y9	A0A0K0K1G6	0.64114	8.559e-10
AF-A0A0A0MS03-F1-model_v4_out_pocket1_atm.pdb_AF-A0A0K0K1G6-F1-model_v4_out_pocket1_atm.pdb	A0A0A0MS03	A0A0K0K1G6	0.75718	3.433e-12
AF-A0A0C4DH29-F1-model_v4_out_pocket1_atm.pdb_AF-A0A0K0K1G6-F1-model_v4_out_pocket1_atm.pdb	A0A0C4DH29	A0A0K0K1G6	0.67221	2.934e-10
AF-A0A0A6YYD4-F1-model_v4_out_pocket1_atm.pdb_AF-A0A0K0K1G6-F1-model_v4_out_pocket1_atm.pdb	A0A0A6YYD4	A0A0K0K1G6	0.75201	2e-12
AF-A0A0A6YYK4-F1-model_v4_out_pocket2_atm.pdb_AF-A0A0K0K1G6-F1-model_v4_out_pocket1_atm.pdb	A0A0A6YYK4	A0A0K0K1G6	0.65246	8.79e-09
AF-A0A087WSY4-F1-model_v4_out_pocket1_atm.pdb_AF-A0A0K0K1G6-F1-model_v4_out_pocket1_atm.pdb	A0A087WSY4	A0A0K0K1G6	0.57912	2.563e-08
AF-A0A0C4DH28-F1-model_v4_out_pocket1_atm.pdb_AF-A0A0K0K1G6-F1-model_v4_out_pocket1_atm.pdb	A0A0C4DH28	A0A0K0K1G6	0.59419	2.084e-07
AF-A0A0A0MS02-F1-model_v4_out_pocket8_atm.pdb_AF-A0A0K0K1G6-F1-model_v4_out_pocket1_atm.pdb	A0A0A0MS02	A0A0K0K1G6	0.64851	1.09e-08
AF-A0A0A0MT36-F1-model_v4_out_pocket1_atm.pdb_AF-A0A0K0K1G6-F1-model_v4_out_pocket1_atm.pdb	A0A0A0MT36	A0A0K0K1G6	0.7209	1.373e-11
AF-A0A0B4J1V2-F1-model_v4_out_pocket1_atm.pdb_AF-A0A0K0K1G6-F1-model_v4_out_pocket1_atm.pdb	A0A0B4J1V2	A0A0K0K1G6	0.5028	1.808e-07
AF-A0A0G2JMI3-F1-model_v4_out_pocket1_atm.pdb_AF-A0A0K0K1G6-F1-model_v4_out_pocket1_atm.pdb	A0A0G2JMI3	A0A0K0K1G6	0.67789	2.059e-10
AF-A0A075B6H7-F1-model_v4_out_pocket1_atm.pdb_AF-A0A0K0K1G6-F1-model_v4_out_pocket1_atm.pdb	A0A075B6H7	A0A0K0K1G6	0.74674	3.58e-11
AF-A0A075B6N1-F1-model_v4_out_pocket4_atm.pdb_AF-A0A0K0K1G6-F1-model_v4_out_pocket1_atm.pdb	A0A075B6N1	A0A0K0K1G6	0.70166	6.073e-10
AF-A0A0K0K1A5-F1-model_v4_out_pocket1_atm.pdb_AF-A0A0K0K1G6-F1-model_v4_out_pocket1_atm.pdb	A0A0K0K1A5	A0A0K0K1G6	0.79858	1.66e-12
AF-A0A0C4DH35-F1-model_v4_out_pocket2_atm.pdb_AF-A0A0K0K1G6-F1-model_v4_out_pocket1_atm.pdb	A0A0C4DH35	A0A0K0K1G6	0.576	4.165e-09
AF-A0A087WV62-F1-model_v4_out_pocket2_atm.pdb_AF-A0A0K0K1G6-F1-model_v4_out_pocket1_atm.pdb	A0A087WV62	A0A0K0K1G6	0.69906	8.04e-12
AF-A0A0A6YYG3-F1-model_v4_out_pocket1_atm.pdb_AF-A0A0K0K1G6-F1-model_v4_out_pocket1_atm.pdb	A0A0A6YYG3	A0A0K0K1G6	0.72202	1.079e-11
AF-A0A0C4DH38-F1-model_v4_out_pocket1_atm.pdb_AF-A0A0K0K1G6-F1-model_v4_out_pocket1_atm.pdb	A0A0C4DH38	A0A0K0K1G6	0.68674	4.4e-11
AF-A0A0B4J1X5-F1-model_v4_out_pocket1_atm.pdb_AF-A0A0K0K1G6-F1-model_v4_out_pocket1_atm.pdb	A0A0B4J1X5	A0A0K0K1G6	0.63477	1.249e-09
AF-A0A0B4J245-F1-model_v4_out_pocket2_atm.pdb_AF-A0A0K0K1G6-F1-model_v4_out_pocket1_atm.pdb	A0A0B4J245	A0A0K0K1G6	0.58765	2.662e-08
AF-A0A075B6S6-F1-model_v4_out_pocket1_atm.pdb_AF-A0A0K0K1G6-F1-model_v4_out_pocket1_atm.pdb	A0A075B6S6	A0A0K0K1G6	0.60384	7.013e-10
AF-A0A0B4J274-F1-model_v4_out_pocket1_atm.pdb_AF-A0A0K0K1G6-F1-model_v4_out_pocket1_atm.pdb	A0A0B4J274	A0A0K0K1G6	0.60576	4.548e-09
AF-A0A0B4J1Z2-F1-model_v4_out_pocket1_atm.pdb_AF-A0A0K0K1G6-F1-model_v4_out_pocket1_atm.pdb	A0A0B4J1Z2	A0A0K0K1G6	0.62586	1.314e-10
AF-A0A0B4J1V0-F1-model_v4_out_pocket1_atm.pdb_AF-A0A0K0K1G6-F1-model_v4_out_pocket1_atm.pdb	A0A0B4J1V0	A0A0K0K1G6	0.63111	1.709e-09
AF-A0A0K0K1B3-F1-model_v4_out_pocket1_atm.pdb_AF-A0A0K0K1G6-F1-model_v4_out_pocket1_atm.pdb	A0A0K0K1B3	A0A0K0K1G6	0.7992	6.785e-13
AF-A0A075B6X5-F1-model_v4_out_pocket1_atm.pdb_AF-A0A0K0K1G6-F1-model_v4_out_pocket1_atm.pdb	A0A075B6X5	A0A0K0K1G6	0.66038	4.834e-10
AF-A0A0C4DH59-F1-model_v4_out_pocket1_atm.pdb_AF-A0A0K0K1G6-F1-model_v4_out_pocket1_atm.pdb	A0A0C4DH59	A0A0K0K1G6	0.76901	6.48e-13
AF-A0A0B4J1V6-F1-model_v4_out_pocket1_atm.pdb_AF-A0A0K0K1G6-F1-model_v4_out_pocket1_atm.pdb	A0A0B4J1V6	A0A0K0K1G6	0.63608	1.292e-09
AF-A0A0B4J2H0-F1-model_v4_out_pocket2_atm.pdb_AF-A0A0K0K1G6-F1-model_v4_out_pocket1_atm.pdb	A0A0B4J2H0	A0A0K0K1G6	0.67891	1.977e-10
AF-A0A0B4J1V7-F1-model_v4_out_pocket1_atm.pdb_AF-A0A0K0K1G6-F1-model_v4_out_pocket1_atm.pdb	A0A0B4J1V7	A0A0K0K1G6	0.64189	9.217e-10
AF-A0A0K0K1A5-F1-model_v4_out_pocket1_atm.pdb_AF-A0A0K0K1G8-F1-model_v4_out_pocket1_atm.pdb	A0A0K0K1A5	A0A0K0K1G8	0.80389	3.728e-13
AF-A0A0B4J1X5-F1-model_v4_out_pocket1_atm.pdb_AF-A0A0K0K1G8-F1-model_v4_out_pocket1_atm.pdb	A0A0B4J1X5	A0A0K0K1G8	0.61849	1.442e-09
AF-A0A0K0K1C4-F1-model_v4_out_pocket2_atm.pdb_AF-A0A0K0K1G8-F1-model_v4_out_pocket1_atm.pdb	A0A0K0K1C4	A0A0K0K1G8	0.83361	2.489e-13
AF-A0A0A6YYD4-F1-model_v4_out_pocket1_atm.pdb_AF-A0A0K0K1G8-F1-model_v4_out_pocket1_atm.pdb	A0A0A6YYD4	A0A0K0K1G8	0.73788	1.436e-12
AF-A0A0C4DH25-F1-model_v4_out_pocket1_atm.pdb_AF-A0A0K0K1G8-F1-model_v4_out_pocket1_atm.pdb	A0A0C4DH25	A0A0K0K1G8	0.74339	3.046e-11
AF-A0A0G2JMI3-F1-model_v4_out_pocket1_atm.pdb_AF-A0A0K0K1G8-F1-model_v4_out_pocket1_atm.pdb	A0A0G2JMI3	A0A0K0K1G8	0.65154	3.816e-10
AF-A0A0C4DH26-F1-model_v4_out_pocket1_atm.pdb_AF-A0A0K0K1G8-F1-model_v4_out_pocket1_atm.pdb	A0A0C4DH26	A0A0K0K1G8	0.71505	6.325e-12
AF-A0A087WSY4-F1-model_v4_out_pocket1_atm.pdb_AF-A0A0K0K1G8-F1-model_v4_out_pocket1_atm.pdb	A0A087WSY4	A0A0K0K1G8	0.56661	2.444e-08
AF-A0A0K0K1C0-F1-model_v4_out_pocket1_atm.pdb_AF-A0A0K0K1G8-F1-model_v4_out_pocket1_atm.pdb	A0A0K0K1C0	A0A0K0K1G8	0.76722	2.144e-13
AF-A0A075B6H7-F1-model_v4_out_pocket1_atm.pdb_AF-A0A0K0K1G8-F1-model_v4_out_pocket1_atm.pdb	A0A075B6H7	A0A0K0K1G8	0.72512	6.928e-11
AF-A0A0C4DH31-F1-model_v4_out_pocket1_atm.pdb_AF-A0A0K0K1G8-F1-model_v4_out_pocket1_atm.pdb	A0A0C4DH31	A0A0K0K1G8	0.65732	2.81e-10
AF-A0A0C4DH39-F1-model_v4_out_pocket1_atm.pdb_AF-A0A0K0K1G8-F1-model_v4_out_pocket1_atm.pdb	A0A0C4DH39	A0A0K0K1G8	0.63676	4.855e-10
AF-A0A0A6YYK4-F1-model_v4_out_pocket2_atm.pdb_AF-A0A0K0K1G8-F1-model_v4_out_pocket1_atm.pdb	A0A0A6YYK4	A0A0K0K1G8	0.66322	3.133e-09
AF-A0A087WSZ9-F1-model_v4_out_pocket1_atm.pdb_AF-A0A0K0K1G8-F1-model_v4_out_pocket1_atm.pdb	A0A087WSZ9	A0A0K0K1G8	0.69241	2.704e-11
AF-A0A0A6YYG2-F1-model_v4_out_pocket1_atm.pdb_AF-A0A0K0K1G8-F1-model_v4_out_pocket1_atm.pdb	A0A0A6YYG2	A0A0K0K1G8	0.82508	2.561e-13
AF-A0A0C4DH28-F1-model_v4_out_pocket1_atm.pdb_AF-A0A0K0K1G8-F1-model_v4_out_pocket1_atm.pdb	A0A0C4DH28	A0A0K0K1G8	0.59541	1.342e-07
AF-A0A0B4J1V7-F1-model_v4_out_pocket1_atm.pdb_AF-A0A0K0K1G8-F1-model_v4_out_pocket1_atm.pdb	A0A0B4J1V7	A0A0K0K1G8	0.61895	1.657e-09
AF-A0A0B4J245-F1-model_v4_out_pocket2_atm.pdb_AF-A0A0K0K1G8-F1-model_v4_out_pocket1_atm.pdb	A0A0B4J245	A0A0K0K1G8	0.57463	2.944e-08
AF-A0A087WV62-F1-model_v4_out_pocket2_atm.pdb_AF-A0A0K0K1G8-F1-model_v4_out_pocket1_atm.pdb	A0A087WV62	A0A0K0K1G8	0.68049	8.267e-12
AF-A0A075B6S6-F1-model_v4_out_pocket1_atm.pdb_AF-A0A0K0K1G8-F1-model_v4_out_pocket1_atm.pdb	A0A075B6S6	A0A0K0K1G8	0.5953	4.44e-10
AF-A0A0C4DH32-F1-model_v4_out_pocket1_atm.pdb_AF-A0A0K0K1G8-F1-model_v4_out_pocket1_atm.pdb	A0A0C4DH32	A0A0K0K1G8	0.65221	3.409e-10
AF-A0A087X0M5-F1-model_v4_out_pocket1_atm.pdb_AF-A0A0K0K1G8-F1-model_v4_out_pocket1_atm.pdb	A0A087X0M5	A0A0K0K1G8	0.65731	4.38e-11
AF-A0A075B6X5-F1-model_v4_out_pocket1_atm.pdb_AF-A0A0K0K1G8-F1-model_v4_out_pocket1_atm.pdb	A0A075B6X5	A0A0K0K1G8	0.64874	3.74e-10
AF-A0A0K0K1B3-F1-model_v4_out_pocket1_atm.pdb_AF-A0A0K0K1G8-F1-model_v4_out_pocket1_atm.pdb	A0A0K0K1B3	A0A0K0K1G8	0.80532	1.334e-13
AF-A0A0C4DH68-F1-model_v4_out_pocket1_atm.pdb_AF-A0A0K0K1G8-F1-model_v4_out_pocket1_atm.pdb	A0A0C4DH68	A0A0K0K1G8	0.52693	7.658e-08
AF-A0A0K0K1G6-F1-model_v4_out_pocket1_atm.pdb_AF-A0A0K0K1G8-F1-model_v4_out_pocket1_atm.pdb	A0A0K0K1G6	A0A0K0K1G8	0.94429	1.1e-16
AF-A0A0A0MT36-F1-model_v4_out_pocket1_atm.pdb_AF-A0A0K0K1G8-F1-model_v4_out_pocket1_atm.pdb	A0A0A0MT36	A0A0K0K1G8	0.71257	7.521e-12
AF-A0A0C4DH36-F1-model_v4_out_pocket1_atm.pdb_AF-A0A0K0K1G8-F1-model_v4_out_pocket1_atm.pdb	A0A0C4DH36	A0A0K0K1G8	0.61204	2.679e-09
AF-A0A0C4DH38-F1-model_v4_out_pocket1_atm.pdb_AF-A0A0K0K1G8-F1-model_v4_out_pocket1_atm.pdb	A0A0C4DH38	A0A0K0K1G8	0.67174	3.901e-11
AF-A0A0B4J274-F1-model_v4_out_pocket1_atm.pdb_AF-A0A0K0K1G8-F1-model_v4_out_pocket1_atm.pdb	A0A0B4J274	A0A0K0K1G8	0.59143	5.138e-09
AF-A0A0B4J1Z2-F1-model_v4_out_pocket1_atm.pdb_AF-A0A0K0K1G8-F1-model_v4_out_pocket1_atm.pdb	A0A0B4J1Z2	A0A0K0K1G8	0.61281	1.077e-10
AF-A0A0A0MS02-F1-model_v4_out_pocket8_atm.pdb_AF-A0A0K0K1G8-F1-model_v4_out_pocket1_atm.pdb	A0A0A0MS02	A0A0K0K1G8	0.64509	8.552e-09
AF-A0A0C4DH29-F1-model_v4_out_pocket1_atm.pdb_AF-A0A0K0K1G8-F1-model_v4_out_pocket1_atm.pdb	A0A0C4DH29	A0A0K0K1G8	0.64785	5.13e-10
AF-A0A0J9YXX1-F1-model_v4_out_pocket1_atm.pdb_AF-A0A0K0K1G8-F1-model_v4_out_pocket1_atm.pdb	A0A0J9YXX1	A0A0K0K1G8	0.67492	3.202e-11
AF-A0A0J9YVY3-F1-model_v4_out_pocket1_atm.pdb_AF-A0A0K0K1G8-F1-model_v4_out_pocket1_atm.pdb	A0A0J9YVY3	A0A0K0K1G8	0.65834	2.737e-10
AF-A0A0B4J2H0-F1-model_v4_out_pocket2_atm.pdb_AF-A0A0K0K1G8-F1-model_v4_out_pocket1_atm.pdb	A0A0B4J2H0	A0A0K0K1G8	0.65425	3.57e-10
AF-A0A0C4DH35-F1-model_v4_out_pocket2_atm.pdb_AF-A0A0K0K1G8-F1-model_v4_out_pocket1_atm.pdb	A0A0C4DH35	A0A0K0K1G8	0.55899	5.84e-09
AF-A0A075B6Q5-F1-model_v4_out_pocket1_atm.pdb_AF-A0A0K0K1G8-F1-model_v4_out_pocket1_atm.pdb	A0A075B6Q5	A0A0K0K1G8	0.52846	1.047e-07
AF-A0A0C4DH59-F1-model_v4_out_pocket1_atm.pdb_AF-A0A0K0K1G8-F1-model_v4_out_pocket1_atm.pdb	A0A0C4DH59	A0A0K0K1G8	0.74391	8.877e-13
AF-A0A0A6YYG3-F1-model_v4_out_pocket1_atm.pdb_AF-A0A0K0K1G8-F1-model_v4_out_pocket1_atm.pdb	A0A0A6YYG3	A0A0K0K1G8	0.70743	8.691e-12
AF-A0A0B4J1V0-F1-model_v4_out_pocket1_atm.pdb_AF-A0A0K0K1G8-F1-model_v4_out_pocket1_atm.pdb	A0A0B4J1V0	A0A0K0K1G8	0.61073	2.596e-09
AF-A0A0B4J1V6-F1-model_v4_out_pocket1_atm.pdb_AF-A0A0K0K1G8-F1-model_v4_out_pocket1_atm.pdb	A0A0B4J1V6	A0A0K0K1G8	0.619	1.583e-09
AF-A0A0A6YYK6-F1-model_v4_out_pocket2_atm.pdb_AF-A0A0K0K1G8-F1-model_v4_out_pocket1_atm.pdb	A0A0A6YYK6	A0A0K0K1G8	0.6553	1.362e-10
AF-A0A0B4J1V2-F1-model_v4_out_pocket1_atm.pdb_AF-A0A0K0K1G8-F1-model_v4_out_pocket1_atm.pdb	A0A0B4J1V2	A0A0K0K1G8	0.49335	1.57e-07
AF-A0A075B6N1-F1-model_v4_out_pocket4_atm.pdb_AF-A0A0K0K1G8-F1-model_v4_out_pocket1_atm.pdb	A0A075B6N1	A0A0K0K1G8	0.70889	2.495e-10
AF-A0A0B4J1Y9-F1-model_v4_out_pocket1_atm.pdb_AF-A0A0K0K1G8-F1-model_v4_out_pocket1_atm.pdb	A0A0B4J1Y9	A0A0K0K1G8	0.61994	1.315e-09
AF-A0A0A0MS03-F1-model_v4_out_pocket1_atm.pdb_AF-A0A0K0K1G8-F1-model_v4_out_pocket1_atm.pdb	A0A0A0MS03	A0A0K0K1G8	0.73306	4.632e-12
AF-A0A087WTH1-F1-model_v4_out_pocket3_atm.pdb_AF-A0A1B0GWB2-F1-model_v4_out_pocket7_atm.pdb	A0A087WTH1	A0A1B0GWB2	0.40653	4.606e-05
AF-A0A0U1RQS6-F1-model_v4_out_pocket2_atm.pdb_AF-A0A1B0GWB2-F1-model_v4_out_pocket7_atm.pdb	A0A0U1RQS6	A0A1B0GWB2	0.38239	4.563e-05
AF-A0A0C4DH26-F1-model_v4_out_pocket1_atm.pdb_AF-A0A1B0GX51-F1-model_v4_out_pocket1_atm.pdb	A0A0C4DH26	A0A1B0GX51	0.71796	4.444e-12
AF-A0A0K0K1A5-F1-model_v4_out_pocket1_atm.pdb_AF-A0A1B0GX51-F1-model_v4_out_pocket1_atm.pdb	A0A0K0K1A5	A0A1B0GX51	0.70591	1.065e-10
AF-A0A0C4DH59-F1-model_v4_out_pocket1_atm.pdb_AF-A0A1B0GX51-F1-model_v4_out_pocket1_atm.pdb	A0A0C4DH59	A0A1B0GX51	0.75745	3.272e-13
AF-A0A0C4DH29-F1-model_v4_out_pocket1_atm.pdb_AF-A0A1B0GX51-F1-model_v4_out_pocket1_atm.pdb	A0A0C4DH29	A0A1B0GX51	0.66366	1.322e-10
AF-A0A0B4J1V0-F1-model_v4_out_pocket1_atm.pdb_AF-A0A1B0GX51-F1-model_v4_out_pocket1_atm.pdb	A0A0B4J1V0	A0A1B0GX51	0.62481	8.387e-10
AF-A0A075B6S6-F1-model_v4_out_pocket1_atm.pdb_AF-A0A1B0GX51-F1-model_v4_out_pocket1_atm.pdb	A0A075B6S6	A0A1B0GX51	0.5987	1.959e-10
AF-A0A075B6X5-F1-model_v4_out_pocket1_atm.pdb_AF-A0A1B0GX51-F1-model_v4_out_pocket1_atm.pdb	A0A075B6X5	A0A1B0GX51	0.61781	2.726e-09
AF-A0A0A6YYK6-F1-model_v4_out_pocket2_atm.pdb_AF-A0A1B0GX51-F1-model_v4_out_pocket1_atm.pdb	A0A0A6YYK6	A0A1B0GX51	0.66552	6.315e-11
AF-A0A0C4DH25-F1-model_v4_out_pocket1_atm.pdb_AF-A0A1B0GX51-F1-model_v4_out_pocket1_atm.pdb	A0A0C4DH25	A0A1B0GX51	0.86372	3.741e-14
AF-A0A075B6Q5-F1-model_v4_out_pocket1_atm.pdb_AF-A0A1B0GX51-F1-model_v4_out_pocket1_atm.pdb	A0A075B6Q5	A0A1B0GX51	0.56978	3.258e-09
AF-A0A0K0K1C0-F1-model_v4_out_pocket1_atm.pdb_AF-A0A1B0GX51-F1-model_v4_out_pocket1_atm.pdb	A0A0K0K1C0	A0A1B0GX51	0.72375	2.993e-12
AF-A0A0C4DH35-F1-model_v4_out_pocket2_atm.pdb_AF-A0A1B0GX51-F1-model_v4_out_pocket1_atm.pdb	A0A0C4DH35	A0A1B0GX51	0.55135	8.75e-09
AF-A0A0A6YYD4-F1-model_v4_out_pocket1_atm.pdb_AF-A0A1B0GX51-F1-model_v4_out_pocket1_atm.pdb	A0A0A6YYD4	A0A1B0GX51	0.74173	8.027e-13
AF-A0A0B4J274-F1-model_v4_out_pocket1_atm.pdb_AF-A0A1B0GX51-F1-model_v4_out_pocket1_atm.pdb	A0A0B4J274	A0A1B0GX51	0.62671	3.029e-10
AF-A0A0C4DH32-F1-model_v4_out_pocket1_atm.pdb_AF-A0A1B0GX51-F1-model_v4_out_pocket1_atm.pdb	A0A0C4DH32	A0A1B0GX51	0.62461	1.772e-09
AF-A0A0J9YVY3-F1-model_v4_out_pocket1_atm.pdb_AF-A0A1B0GX51-F1-model_v4_out_pocket1_atm.pdb	A0A0J9YVY3	A0A1B0GX51	0.6995	1.353e-11
AF-A0A0J9YXX1-F1-model_v4_out_pocket1_atm.pdb_AF-A0A1B0GX51-F1-model_v4_out_pocket1_atm.pdb	A0A0J9YXX1	A0A1B0GX51	0.65125	1.355e-10
AF-A0A0B4J245-F1-model_v4_out_pocket2_atm.pdb_AF-A0A1B0GX51-F1-model_v4_out_pocket1_atm.pdb	A0A0B4J245	A0A1B0GX51	0.6031	3.327e-09
AF-A0A0C4DH38-F1-model_v4_out_pocket1_atm.pdb_AF-A0A1B0GX51-F1-model_v4_out_pocket1_atm.pdb	A0A0C4DH38	A0A1B0GX51	0.6499	1.445e-10
AF-A0A087WSZ9-F1-model_v4_out_pocket1_atm.pdb_AF-A0A1B0GX51-F1-model_v4_out_pocket1_atm.pdb	A0A087WSZ9	A0A1B0GX51	0.68401	3.663e-11
AF-A0A0B4J2H0-F1-model_v4_out_pocket2_atm.pdb_AF-A0A1B0GX51-F1-model_v4_out_pocket1_atm.pdb	A0A0B4J2H0	A0A1B0GX51	0.66913	8.942e-11
AF-A0A0K0K1B3-F1-model_v4_out_pocket1_atm.pdb_AF-A0A1B0GX51-F1-model_v4_out_pocket1_atm.pdb	A0A0K0K1B3	A0A1B0GX51	0.70119	6.56e-11
AF-A0A0A6YYK4-F1-model_v4_out_pocket2_atm.pdb_AF-A0A1B0GX51-F1-model_v4_out_pocket1_atm.pdb	A0A0A6YYK4	A0A1B0GX51	0.63956	1.162e-08
AF-A0A0A0MT36-F1-model_v4_out_pocket1_atm.pdb_AF-A0A1B0GX51-F1-model_v4_out_pocket1_atm.pdb	A0A0A0MT36	A0A1B0GX51	0.71895	4.146e-12
AF-A0A0B4J1V7-F1-model_v4_out_pocket1_atm.pdb_AF-A0A1B0GX51-F1-model_v4_out_pocket1_atm.pdb	A0A0B4J1V7	A0A1B0GX51	0.68839	1.11e-11
AF-A0A0B4J1V2-F1-model_v4_out_pocket1_atm.pdb_AF-A0A1B0GX51-F1-model_v4_out_pocket1_atm.pdb	A0A0B4J1V2	A0A1B0GX51	0.52795	7.551e-09
AF-A0A087X0M5-F1-model_v4_out_pocket1_atm.pdb_AF-A0A1B0GX51-F1-model_v4_out_pocket1_atm.pdb	A0A087X0M5	A0A1B0GX51	0.64496	6.126e-11
AF-A0A0A0MS03-F1-model_v4_out_pocket1_atm.pdb_AF-A0A1B0GX51-F1-model_v4_out_pocket1_atm.pdb	A0A0A0MS03	A0A1B0GX51	0.74567	1.944e-12
AF-A0A0C4DH68-F1-model_v4_out_pocket1_atm.pdb_AF-A0A1B0GX51-F1-model_v4_out_pocket1_atm.pdb	A0A0C4DH68	A0A1B0GX51	0.56234	5.312e-09
AF-A0A0G2JMI3-F1-model_v4_out_pocket1_atm.pdb_AF-A0A1B0GX51-F1-model_v4_out_pocket1_atm.pdb	A0A0G2JMI3	A0A1B0GX51	0.66406	1.273e-10
AF-A0A0K0K1G8-F1-model_v4_out_pocket1_atm.pdb_AF-A0A1B0GX51-F1-model_v4_out_pocket1_atm.pdb	A0A0K0K1G8	A0A1B0GX51	0.75724	1.146e-11
AF-A0A0B4J1X5-F1-model_v4_out_pocket1_atm.pdb_AF-A0A1B0GX51-F1-model_v4_out_pocket1_atm.pdb	A0A0B4J1X5	A0A1B0GX51	0.62167	1.065e-09
AF-A0A0B4J1V6-F1-model_v4_out_pocket1_atm.pdb_AF-A0A1B0GX51-F1-model_v4_out_pocket1_atm.pdb	A0A0B4J1V6	A0A1B0GX51	0.62791	6.807e-10
AF-A0A0A6YYG2-F1-model_v4_out_pocket1_atm.pdb_AF-A0A1B0GX51-F1-model_v4_out_pocket1_atm.pdb	A0A0A6YYG2	A0A1B0GX51	0.71199	1.446e-10
AF-A0A0K0K1G6-F1-model_v4_out_pocket1_atm.pdb_AF-A0A1B0GX51-F1-model_v4_out_pocket1_atm.pdb	A0A0K0K1G6	A0A1B0GX51	0.7455	1.092e-11
AF-A0A0B4J1Z2-F1-model_v4_out_pocket1_atm.pdb_AF-A0A1B0GX51-F1-model_v4_out_pocket1_atm.pdb	A0A0B4J1Z2	A0A1B0GX51	0.61239	7.326e-11
AF-A0A075B6N1-F1-model_v4_out_pocket4_atm.pdb_AF-A0A1B0GX51-F1-model_v4_out_pocket1_atm.pdb	A0A075B6N1	A0A1B0GX51	0.64348	9.352e-09
AF-A0A087WV62-F1-model_v4_out_pocket2_atm.pdb_AF-A0A1B0GX51-F1-model_v4_out_pocket1_atm.pdb	A0A087WV62	A0A1B0GX51	0.70158	1.205e-12
AF-A0A0C4DH28-F1-model_v4_out_pocket1_atm.pdb_AF-A0A1B0GX51-F1-model_v4_out_pocket1_atm.pdb	A0A0C4DH28	A0A1B0GX51	0.60472	8.009e-08
AF-A0A087WSY4-F1-model_v4_out_pocket1_atm.pdb_AF-A0A1B0GX51-F1-model_v4_out_pocket1_atm.pdb	A0A087WSY4	A0A1B0GX51	0.60842	1.094e-09
AF-A0A0C4DH39-F1-model_v4_out_pocket1_atm.pdb_AF-A0A1B0GX51-F1-model_v4_out_pocket1_atm.pdb	A0A0C4DH39	A0A1B0GX51	0.67243	2.842e-11
AF-A0A0C4DH31-F1-model_v4_out_pocket1_atm.pdb_AF-A0A1B0GX51-F1-model_v4_out_pocket1_atm.pdb	A0A0C4DH31	A0A1B0GX51	0.66828	9.465e-11
AF-A0A075B6H7-F1-model_v4_out_pocket1_atm.pdb_AF-A0A1B0GX51-F1-model_v4_out_pocket1_atm.pdb	A0A075B6H7	A0A1B0GX51	0.84761	7.25e-14
AF-A0A0C4DH36-F1-model_v4_out_pocket1_atm.pdb_AF-A0A1B0GX51-F1-model_v4_out_pocket1_atm.pdb	A0A0C4DH36	A0A1B0GX51	0.61809	1.254e-09
AF-A0A0K0K1C4-F1-model_v4_out_pocket2_atm.pdb_AF-A0A1B0GX51-F1-model_v4_out_pocket1_atm.pdb	A0A0K0K1C4	A0A1B0GX51	0.64908	6.858e-09
AF-A0A0A6YYG3-F1-model_v4_out_pocket1_atm.pdb_AF-A0A1B0GX51-F1-model_v4_out_pocket1_atm.pdb	A0A0A6YYG3	A0A1B0GX51	0.65481	2.526e-10
AF-A0A0B4J1Y9-F1-model_v4_out_pocket1_atm.pdb_AF-A0A1B0GX51-F1-model_v4_out_pocket1_atm.pdb	A0A0B4J1Y9	A0A1B0GX51	0.62532	8.032e-10
AF-A0A0A0MS02-F1-model_v4_out_pocket8_atm.pdb_AF-A0A1B0GX51-F1-model_v4_out_pocket1_atm.pdb	A0A0A0MS02	A0A1B0GX51	0.61222	5.284e-08
AF-A0A1W2PPE2-F1-model_v4_out_pocket1_atm.pdb_AF-A0A1W2PPL8-F1-model_v4_out_pocket2_atm.pdb	A0A1W2PPE2	A0A1W2PPL8	0.92477	7.5e-13
AF-A0A1B0GWB2-F1-model_v4_out_pocket7_atm.pdb_AF-A0A286YF58-F1-model_v4_out_pocket23_atm.pdb	A0A1B0GWB2	A0A286YF58	0.57431	7.206e-06
AF-A0A087WTH1-F1-model_v4_out_pocket3_atm.pdb_AF-A0A286YF58-F1-model_v4_out_pocket23_atm.pdb	A0A087WTH1	A0A286YF58	0.49996	1.088e-05
AF-A0A1B0GWB2-F1-model_v4_out_pocket7_atm.pdb_AF-A0A286YF58-F1-model_v4_out_pocket17_atm.pdb	A0A1B0GWB2	A0A286YF58	0.49647	8.126e-05
AF-A0A286YF58-F1-model_v4_out_pocket23_atm.pdb_AF-A0A2R8Y619-F1-model_v4_out_pocket1_atm.pdb	A0A286YF58	A0A2R8Y619	0.56478	1.207e-05
AF-A0A1W2PPF3-F1-model_v4_out_pocket27_atm.pdb_AF-A0A2R8Y619-F1-model_v4_out_pocket6_atm.pdb	A0A1W2PPF3	A0A2R8Y619	0.52462	9.363e-05
AF-A0A1B0GWB2-F1-model_v4_out_pocket7_atm.pdb_AF-A0A2R8Y619-F1-model_v4_out_pocket1_atm.pdb	A0A1B0GWB2	A0A2R8Y619	0.62114	3.14e-06
AF-A0A1B0GTZ2-F1-model_v4_out_pocket1_atm.pdb_AF-A0A3B3IRV3-F1-model_v4_out_pocket2_atm.pdb	A0A1B0GTZ2	A0A3B3IRV3	0.46139	8.643e-05
AF-A0A0B4J1W7-F1-model_v4_out_pocket24_atm.pdb_AF-A0A3B3IT33-F1-model_v4_out_pocket1_atm.pdb	A0A0B4J1W7	A0A3B3IT33	0.53625	3.495e-05
AF-A0A0C4DH36-F1-model_v4_out_pocket1_atm.pdb_AF-A0A577-F1-model_v4_out_pocket1_atm.pdb	A0A0C4DH36	A0A577	0.55378	1.972e-07
AF-A0A0B4J1Z2-F1-model_v4_out_pocket1_atm.pdb_AF-A0A577-F1-model_v4_out_pocket1_atm.pdb	A0A0B4J1Z2	A0A577	0.58127	2.831e-09
AF-A0A0K0K1C4-F1-model_v4_out_pocket2_atm.pdb_AF-A0A577-F1-model_v4_out_pocket1_atm.pdb	A0A0K0K1C4	A0A577	0.7451	5.733e-11
AF-A0A087WSZ9-F1-model_v4_out_pocket1_atm.pdb_AF-A0A577-F1-model_v4_out_pocket1_atm.pdb	A0A087WSZ9	A0A577	0.65186	9.262e-10
AF-A0A1B0GX51-F1-model_v4_out_pocket1_atm.pdb_AF-A0A577-F1-model_v4_out_pocket1_atm.pdb	A0A1B0GX51	A0A577	0.72475	1.198e-10
AF-A0A0B4J1V0-F1-model_v4_out_pocket1_atm.pdb_AF-A0A577-F1-model_v4_out_pocket1_atm.pdb	A0A0B4J1V0	A0A577	0.574	5.407e-08
AF-A0A0A0MT36-F1-model_v4_out_pocket1_atm.pdb_AF-A0A577-F1-model_v4_out_pocket1_atm.pdb	A0A0A0MT36	A0A577	0.66911	3.077e-10
AF-A0A0B4J274-F1-model_v4_out_pocket1_atm.pdb_AF-A0A577-F1-model_v4_out_pocket1_atm.pdb	A0A0B4J274	A0A577	0.71403	2.588e-12
AF-A0A0C4DH59-F1-model_v4_out_pocket1_atm.pdb_AF-A0A577-F1-model_v4_out_pocket1_atm.pdb	A0A0C4DH59	A0A577	0.74615	2.935e-12
AF-A0A0A6YYD4-F1-model_v4_out_pocket1_atm.pdb_AF-A0A577-F1-model_v4_out_pocket1_atm.pdb	A0A0A6YYD4	A0A577	0.71152	2.045e-11
AF-A0A0A6YYG2-F1-model_v4_out_pocket1_atm.pdb_AF-A0A577-F1-model_v4_out_pocket1_atm.pdb	A0A0A6YYG2	A0A577	0.70337	3.876e-10
AF-A0A0B4J2H0-F1-model_v4_out_pocket2_atm.pdb_AF-A0A577-F1-model_v4_out_pocket1_atm.pdb	A0A0B4J2H0	A0A577	0.65165	8.426e-10
AF-A0A0C4DH35-F1-model_v4_out_pocket2_atm.pdb_AF-A0A577-F1-model_v4_out_pocket1_atm.pdb	A0A0C4DH35	A0A577	0.51723	2.351e-07
AF-A0A0B4J1Y9-F1-model_v4_out_pocket1_atm.pdb_AF-A0A577-F1-model_v4_out_pocket1_atm.pdb	A0A0B4J1Y9	A0A577	0.57605	4.692e-08
AF-A0A0C4DH38-F1-model_v4_out_pocket1_atm.pdb_AF-A0A577-F1-model_v4_out_pocket1_atm.pdb	A0A0C4DH38	A0A577	0.62446	2.43e-09
AF-A0A0B4J1V6-F1-model_v4_out_pocket1_atm.pdb_AF-A0A577-F1-model_v4_out_pocket1_atm.pdb	A0A0B4J1V6	A0A577	0.5703	6.738e-08
AF-A0A0K0K1B3-F1-model_v4_out_pocket1_atm.pdb_AF-A0A577-F1-model_v4_out_pocket1_atm.pdb	A0A0K0K1B3	A0A577	0.69485	2.728e-10
AF-A0A0G2JMI3-F1-model_v4_out_pocket1_atm.pdb_AF-A0A577-F1-model_v4_out_pocket1_atm.pdb	A0A0G2JMI3	A0A577	0.65313	7.616e-10
AF-A0A075B6H7-F1-model_v4_out_pocket1_atm.pdb_AF-A0A577-F1-model_v4_out_pocket1_atm.pdb	A0A075B6H7	A0A577	0.68933	8.378e-10
AF-A0A0A6YYG3-F1-model_v4_out_pocket1_atm.pdb_AF-A0A577-F1-model_v4_out_pocket1_atm.pdb	A0A0A6YYG3	A0A577	0.66361	3.902e-10
AF-A0A0B4J1V2-F1-model_v4_out_pocket1_atm.pdb_AF-A0A577-F1-model_v4_out_pocket1_atm.pdb	A0A0B4J1V2	A0A577	0.52344	2.47e-08
AF-A0A0J9YVY3-F1-model_v4_out_pocket1_atm.pdb_AF-A0A577-F1-model_v4_out_pocket1_atm.pdb	A0A0J9YVY3	A0A577	0.65111	8.966e-10
AF-A0A0C4DH68-F1-model_v4_out_pocket1_atm.pdb_AF-A0A577-F1-model_v4_out_pocket1_atm.pdb	A0A0C4DH68	A0A577	0.52873	1.59e-07
AF-A0A0B4J245-F1-model_v4_out_pocket2_atm.pdb_AF-A0A577-F1-model_v4_out_pocket1_atm.pdb	A0A0B4J245	A0A577	0.57215	5.82e-08
AF-A0A0J9YXX1-F1-model_v4_out_pocket1_atm.pdb_AF-A0A577-F1-model_v4_out_pocket1_atm.pdb	A0A0J9YXX1	A0A577	0.63898	9.188e-10
AF-A0A0B4J1V7-F1-model_v4_out_pocket1_atm.pdb_AF-A0A577-F1-model_v4_out_pocket1_atm.pdb	A0A0B4J1V7	A0A577	0.60651	7.447e-09
AF-A0A087X0M5-F1-model_v4_out_pocket1_atm.pdb_AF-A0A577-F1-model_v4_out_pocket1_atm.pdb	A0A087X0M5	A0A577	0.65255	1.135e-10
AF-A0A0A0MS03-F1-model_v4_out_pocket1_atm.pdb_AF-A0A577-F1-model_v4_out_pocket1_atm.pdb	A0A0A0MS03	A0A577	0.71515	4.111e-11
AF-A0A0A6YYK6-F1-model_v4_out_pocket2_atm.pdb_AF-A0A577-F1-model_v4_out_pocket1_atm.pdb	A0A0A6YYK6	A0A577	0.68963	3.672e-11
AF-A0A075B6Q5-F1-model_v4_out_pocket1_atm.pdb_AF-A0A577-F1-model_v4_out_pocket1_atm.pdb	A0A075B6Q5	A0A577	0.52271	2.394e-07
AF-A0A0C4DH26-F1-model_v4_out_pocket1_atm.pdb_AF-A0A577-F1-model_v4_out_pocket1_atm.pdb	A0A0C4DH26	A0A577	0.68387	1.235e-10
AF-A0A075B6S6-F1-model_v4_out_pocket1_atm.pdb_AF-A0A577-F1-model_v4_out_pocket1_atm.pdb	A0A075B6S6	A0A577	0.5926	1.148e-09
AF-A0A0B4J1X5-F1-model_v4_out_pocket1_atm.pdb_AF-A0A577-F1-model_v4_out_pocket1_atm.pdb	A0A0B4J1X5	A0A577	0.57675	4.451e-08
AF-A0A087WSY4-F1-model_v4_out_pocket1_atm.pdb_AF-A0A577-F1-model_v4_out_pocket1_atm.pdb	A0A087WSY4	A0A577	0.59632	5.788e-09
AF-A0A0K0K1A5-F1-model_v4_out_pocket1_atm.pdb_AF-A0A577-F1-model_v4_out_pocket1_atm.pdb	A0A0K0K1A5	A0A577	0.67517	1.518e-09
AF-A0A0K0K1G6-F1-model_v4_out_pocket1_atm.pdb_AF-A0A577-F1-model_v4_out_pocket1_atm.pdb	A0A0K0K1G6	A0A577	0.70302	3.26e-10
AF-A0A0C4DH39-F1-model_v4_out_pocket1_atm.pdb_AF-A0A577-F1-model_v4_out_pocket1_atm.pdb	A0A0C4DH39	A0A577	0.66769	1.321e-10
AF-A0A0K0K1G8-F1-model_v4_out_pocket1_atm.pdb_AF-A0A577-F1-model_v4_out_pocket1_atm.pdb	A0A0K0K1G8	A0A577	0.69707	5.478e-10
AF-A0A0K0K1C0-F1-model_v4_out_pocket1_atm.pdb_AF-A0A577-F1-model_v4_out_pocket1_atm.pdb	A0A0K0K1C0	A0A577	0.70697	2.789e-11
AF-A0A0C4DH25-F1-model_v4_out_pocket1_atm.pdb_AF-A0A577-F1-model_v4_out_pocket1_atm.pdb	A0A0C4DH25	A0A577	0.73408	8.69e-11
AF-A0A075B6N1-F1-model_v4_out_pocket4_atm.pdb_AF-A0A577-F1-model_v4_out_pocket1_atm.pdb	A0A075B6N1	A0A577	0.64475	1.337e-08
AF-A0A0A0MS02-F1-model_v4_out_pocket8_atm.pdb_AF-A0A577-F1-model_v4_out_pocket1_atm.pdb	A0A0A0MS02	A0A577	0.60515	1.149e-07
AF-A0A0C4DH28-F1-model_v4_out_pocket1_atm.pdb_AF-A0A577-F1-model_v4_out_pocket1_atm.pdb	A0A0C4DH28	A0A577	0.58135	4.187e-07
AF-A0A087WV62-F1-model_v4_out_pocket2_atm.pdb_AF-A0A577-F1-model_v4_out_pocket1_atm.pdb	A0A087WV62	A0A577	0.69897	5.712e-12
AF-A0A0C4DH32-F1-model_v4_out_pocket1_atm.pdb_AF-A0A577-F1-model_v4_out_pocket1_atm.pdb	A0A0C4DH32	A0A577	0.57403	9.197e-08
AF-A0A0C4DH31-F1-model_v4_out_pocket1_atm.pdb_AF-A0A577-F1-model_v4_out_pocket1_atm.pdb	A0A0C4DH31	A0A577	0.64324	1.442e-09
AF-A0A0A6YYK4-F1-model_v4_out_pocket2_atm.pdb_AF-A0A577-F1-model_v4_out_pocket1_atm.pdb	A0A0A6YYK4	A0A577	0.59993	1.526e-07
AF-A0A075B6X5-F1-model_v4_out_pocket1_atm.pdb_AF-A0A577-F1-model_v4_out_pocket1_atm.pdb	A0A075B6X5	A0A577	0.60977	1.05e-08
AF-A0A0C4DH29-F1-model_v4_out_pocket1_atm.pdb_AF-A0A577-F1-model_v4_out_pocket1_atm.pdb	A0A0C4DH29	A0A577	0.64516	1.278e-09
AF-A0A0K0K1B3-F1-model_v4_out_pocket1_atm.pdb_AF-A0A578-F1-model_v4_out_pocket1_atm.pdb	A0A0K0K1B3	A0A578	0.79436	1.08e-11
AF-A0A0A6YYK6-F1-model_v4_out_pocket2_atm.pdb_AF-A0A578-F1-model_v4_out_pocket1_atm.pdb	A0A0A6YYK6	A0A578	0.73597	7.093e-11
AF-A0A0B4J1V0-F1-model_v4_out_pocket1_atm.pdb_AF-A0A578-F1-model_v4_out_pocket1_atm.pdb	A0A0B4J1V0	A0A578	0.67652	1.754e-09
AF-A0A0C4DH38-F1-model_v4_out_pocket1_atm.pdb_AF-A0A578-F1-model_v4_out_pocket1_atm.pdb	A0A0C4DH38	A0A578	0.76084	1.64e-11
AF-A0A087WV62-F1-model_v4_out_pocket2_atm.pdb_AF-A0A578-F1-model_v4_out_pocket1_atm.pdb	A0A087WV62	A0A578	0.76968	3.945e-12
AF-A0A075B6S6-F1-model_v4_out_pocket1_atm.pdb_AF-A0A578-F1-model_v4_out_pocket1_atm.pdb	A0A075B6S6	A0A578	0.68321	7.036e-11
AF-A0A0B4J1X5-F1-model_v4_out_pocket1_atm.pdb_AF-A0A578-F1-model_v4_out_pocket1_atm.pdb	A0A0B4J1X5	A0A578	0.66848	2.749e-09
AF-A0A0K0K1C0-F1-model_v4_out_pocket1_atm.pdb_AF-A0A578-F1-model_v4_out_pocket1_atm.pdb	A0A0K0K1C0	A0A578	0.82525	1.336e-12
AF-A0A1B0GX51-F1-model_v4_out_pocket1_atm.pdb_AF-A0A578-F1-model_v4_out_pocket1_atm.pdb	A0A1B0GX51	A0A578	0.87065	3.169e-13
AF-A0A0G2JMI3-F1-model_v4_out_pocket1_atm.pdb_AF-A0A578-F1-model_v4_out_pocket1_atm.pdb	A0A0G2JMI3	A0A578	0.72559	2.587e-10
AF-A0A0A0MS02-F1-model_v4_out_pocket8_atm.pdb_AF-A0A578-F1-model_v4_out_pocket1_atm.pdb	A0A0A0MS02	A0A578	0.66436	1.79e-08
AF-A0A0C4DH39-F1-model_v4_out_pocket1_atm.pdb_AF-A0A578-F1-model_v4_out_pocket1_atm.pdb	A0A0C4DH39	A0A578	0.73355	7.623e-11
AF-A0A087WSY4-F1-model_v4_out_pocket1_atm.pdb_AF-A0A578-F1-model_v4_out_pocket1_atm.pdb	A0A087WSY4	A0A578	0.63747	7.647e-09
AF-A0A0C4DH26-F1-model_v4_out_pocket1_atm.pdb_AF-A0A578-F1-model_v4_out_pocket1_atm.pdb	A0A0C4DH26	A0A578	0.86237	1.878e-13
AF-A0A0A0MT36-F1-model_v4_out_pocket1_atm.pdb_AF-A0A578-F1-model_v4_out_pocket1_atm.pdb	A0A0A0MT36	A0A578	0.85727	2.459e-13
AF-A0A0C4DH29-F1-model_v4_out_pocket1_atm.pdb_AF-A0A578-F1-model_v4_out_pocket1_atm.pdb	A0A0C4DH29	A0A578	0.72112	3.275e-10
AF-A0A0C4DH36-F1-model_v4_out_pocket1_atm.pdb_AF-A0A578-F1-model_v4_out_pocket1_atm.pdb	A0A0C4DH36	A0A578	0.66012	4.339e-09
AF-A0A0C4DH59-F1-model_v4_out_pocket1_atm.pdb_AF-A0A578-F1-model_v4_out_pocket1_atm.pdb	A0A0C4DH59	A0A578	0.88979	4.408e-14
AF-A0A0C4DH68-F1-model_v4_out_pocket1_atm.pdb_AF-A0A578-F1-model_v4_out_pocket1_atm.pdb	A0A0C4DH68	A0A578	0.62338	2.916e-09
AF-A0A0J9YVY3-F1-model_v4_out_pocket1_atm.pdb_AF-A0A578-F1-model_v4_out_pocket1_atm.pdb	A0A0J9YVY3	A0A578	0.75277	6.15e-11
AF-A0A075B6X5-F1-model_v4_out_pocket1_atm.pdb_AF-A0A578-F1-model_v4_out_pocket1_atm.pdb	A0A075B6X5	A0A578	0.74493	9.307e-11
AF-A0A0C4DH25-F1-model_v4_out_pocket1_atm.pdb_AF-A0A578-F1-model_v4_out_pocket1_atm.pdb	A0A0C4DH25	A0A578	0.8521	1.012e-12
AF-A0A087WSZ9-F1-model_v4_out_pocket1_atm.pdb_AF-A0A578-F1-model_v4_out_pocket1_atm.pdb	A0A087WSZ9	A0A578	0.76233	3.712e-11
AF-A0A075B6N1-F1-model_v4_out_pocket4_atm.pdb_AF-A0A578-F1-model_v4_out_pocket1_atm.pdb	A0A075B6N1	A0A578	0.72162	9.616e-10
AF-A0A0A6YYG2-F1-model_v4_out_pocket1_atm.pdb_AF-A0A578-F1-model_v4_out_pocket1_atm.pdb	A0A0A6YYG2	A0A578	0.84282	1.332e-12
AF-A0A0B4J1Z2-F1-model_v4_out_pocket1_atm.pdb_AF-A0A578-F1-model_v4_out_pocket1_atm.pdb	A0A0B4J1Z2	A0A578	0.70132	2.236e-11
AF-A0A0B4J245-F1-model_v4_out_pocket2_atm.pdb_AF-A0A578-F1-model_v4_out_pocket1_atm.pdb	A0A0B4J245	A0A578	0.6614	4.094e-09
AF-A0A0B4J1V6-F1-model_v4_out_pocket1_atm.pdb_AF-A0A578-F1-model_v4_out_pocket1_atm.pdb	A0A0B4J1V6	A0A578	0.68151	1.321e-09
AF-A0A075B6H7-F1-model_v4_out_pocket1_atm.pdb_AF-A0A578-F1-model_v4_out_pocket1_atm.pdb	A0A075B6H7	A0A578	0.85425	7.382e-13
AF-A0A075B6Q5-F1-model_v4_out_pocket1_atm.pdb_AF-A0A578-F1-model_v4_out_pocket1_atm.pdb	A0A075B6Q5	A0A578	0.60661	1.099e-08
AF-A0A0C4DH28-F1-model_v4_out_pocket1_atm.pdb_AF-A0A578-F1-model_v4_out_pocket1_atm.pdb	A0A0C4DH28	A0A578	0.64895	3.933e-08
AF-A0A0J9YXX1-F1-model_v4_out_pocket1_atm.pdb_AF-A0A578-F1-model_v4_out_pocket1_atm.pdb	A0A0J9YXX1	A0A578	0.75681	2.081e-11
AF-A0A0K0K1A5-F1-model_v4_out_pocket1_atm.pdb_AF-A0A578-F1-model_v4_out_pocket1_atm.pdb	A0A0K0K1A5	A0A578	0.84874	7.924e-13
AF-A0A0C4DH32-F1-model_v4_out_pocket1_atm.pdb_AF-A0A578-F1-model_v4_out_pocket1_atm.pdb	A0A0C4DH32	A0A578	0.67824	3.157e-09
AF-A0A0C4DH31-F1-model_v4_out_pocket1_atm.pdb_AF-A0A578-F1-model_v4_out_pocket1_atm.pdb	A0A0C4DH31	A0A578	0.73407	1.653e-10
AF-A0A0A6YYD4-F1-model_v4_out_pocket1_atm.pdb_AF-A0A578-F1-model_v4_out_pocket1_atm.pdb	A0A0A6YYD4	A0A578	0.81967	1.794e-12
AF-A0A0A6YYG3-F1-model_v4_out_pocket1_atm.pdb_AF-A0A578-F1-model_v4_out_pocket1_atm.pdb	A0A0A6YYG3	A0A578	0.78731	9.915e-12
AF-A0A0K0K1G6-F1-model_v4_out_pocket1_atm.pdb_AF-A0A578-F1-model_v4_out_pocket1_atm.pdb	A0A0K0K1G6	A0A578	0.80957	6.045e-12
AF-A0A0C4DH35-F1-model_v4_out_pocket2_atm.pdb_AF-A0A578-F1-model_v4_out_pocket1_atm.pdb	A0A0C4DH35	A0A578	0.60587	9.627e-09
AF-A0A0A6YYK4-F1-model_v4_out_pocket2_atm.pdb_AF-A0A578-F1-model_v4_out_pocket1_atm.pdb	A0A0A6YYK4	A0A578	0.67855	8.675e-09
AF-A0A0A0MS03-F1-model_v4_out_pocket1_atm.pdb_AF-A0A578-F1-model_v4_out_pocket1_atm.pdb	A0A0A0MS03	A0A578	0.97659	6.05e-16
AF-A0A087X0M5-F1-model_v4_out_pocket1_atm.pdb_AF-A0A578-F1-model_v4_out_pocket1_atm.pdb	A0A087X0M5	A0A578	0.69249	3.102e-10
AF-A0A0B4J1Y9-F1-model_v4_out_pocket1_atm.pdb_AF-A0A578-F1-model_v4_out_pocket1_atm.pdb	A0A0B4J1Y9	A0A578	0.67509	1.897e-09
AF-A0A0B4J1V7-F1-model_v4_out_pocket1_atm.pdb_AF-A0A578-F1-model_v4_out_pocket1_atm.pdb	A0A0B4J1V7	A0A578	0.7273	1.136e-10
AF-A0A577-F1-model_v4_out_pocket1_atm.pdb_AF-A0A578-F1-model_v4_out_pocket1_atm.pdb	A0A577	A0A578	0.75206	1.195e-10
AF-A0A0B4J274-F1-model_v4_out_pocket1_atm.pdb_AF-A0A578-F1-model_v4_out_pocket1_atm.pdb	A0A0B4J274	A0A578	0.65782	2.715e-09
AF-A0A0B4J2H0-F1-model_v4_out_pocket2_atm.pdb_AF-A0A578-F1-model_v4_out_pocket1_atm.pdb	A0A0B4J2H0	A0A578	0.73429	1.633e-10
AF-A0A0K0K1C4-F1-model_v4_out_pocket2_atm.pdb_AF-A0A578-F1-model_v4_out_pocket1_atm.pdb	A0A0K0K1C4	A0A578	0.78812	3.221e-11
AF-A0A0B4J1V2-F1-model_v4_out_pocket1_atm.pdb_AF-A0A578-F1-model_v4_out_pocket1_atm.pdb	A0A0B4J1V2	A0A578	0.57426	1.408e-08
AF-A0A0K0K1G8-F1-model_v4_out_pocket1_atm.pdb_AF-A0A578-F1-model_v4_out_pocket1_atm.pdb	A0A0K0K1G8	A0A578	0.82709	2.999e-12
AF-A0A0G2JMI3-F1-model_v4_out_pocket1_atm.pdb_AF-A0A589-F1-model_v4_out_pocket1_atm.pdb	A0A0G2JMI3	A0A589	0.60813	1.283e-07
AF-A0A0A6YYG3-F1-model_v4_out_pocket1_atm.pdb_AF-A0A589-F1-model_v4_out_pocket1_atm.pdb	A0A0A6YYG3	A0A589	0.72	3.476e-10
AF-A0A0C4DH25-F1-model_v4_out_pocket1_atm.pdb_AF-A0A589-F1-model_v4_out_pocket1_atm.pdb	A0A0C4DH25	A0A589	0.69531	3.162e-09
AF-A0A0B4J2H0-F1-model_v4_out_pocket2_atm.pdb_AF-A0A589-F1-model_v4_out_pocket1_atm.pdb	A0A0B4J2H0	A0A589	0.61183	1.055e-07
AF-A0A0A6YYK4-F1-model_v4_out_pocket2_atm.pdb_AF-A0A589-F1-model_v4_out_pocket1_atm.pdb	A0A0A6YYK4	A0A589	0.61879	1.835e-07
AF-A0A0C4DH31-F1-model_v4_out_pocket1_atm.pdb_AF-A0A589-F1-model_v4_out_pocket1_atm.pdb	A0A0C4DH31	A0A589	0.60367	1.624e-07
AF-A0A0B4J1V0-F1-model_v4_out_pocket1_atm.pdb_AF-A0A589-F1-model_v4_out_pocket1_atm.pdb	A0A0B4J1V0	A0A589	0.55028	1.694e-06
AF-A0A087WSZ9-F1-model_v4_out_pocket1_atm.pdb_AF-A0A589-F1-model_v4_out_pocket1_atm.pdb	A0A087WSZ9	A0A589	0.63451	3.183e-08
AF-A0A0C4DH38-F1-model_v4_out_pocket1_atm.pdb_AF-A0A589-F1-model_v4_out_pocket1_atm.pdb	A0A0C4DH38	A0A589	0.62937	2.201e-08
AF-A0A0A6YYG2-F1-model_v4_out_pocket1_atm.pdb_AF-A0A589-F1-model_v4_out_pocket1_atm.pdb	A0A0A6YYG2	A0A589	0.70418	1.703e-09
AF-A0A0B4J1Y9-F1-model_v4_out_pocket1_atm.pdb_AF-A0A589-F1-model_v4_out_pocket1_atm.pdb	A0A0B4J1Y9	A0A589	0.55284	1.464e-06
AF-A0A578-F1-model_v4_out_pocket1_atm.pdb_AF-A0A589-F1-model_v4_out_pocket1_atm.pdb	A0A578	A0A589	0.69289	1.456e-09
AF-A0A0K0K1G6-F1-model_v4_out_pocket1_atm.pdb_AF-A0A589-F1-model_v4_out_pocket1_atm.pdb	A0A0K0K1G6	A0A589	0.70574	1.321e-09
AF-A0A0B4J1X5-F1-model_v4_out_pocket1_atm.pdb_AF-A0A589-F1-model_v4_out_pocket1_atm.pdb	A0A0B4J1X5	A0A589	0.55321	1.434e-06
AF-A0A0K0K1A5-F1-model_v4_out_pocket1_atm.pdb_AF-A0A589-F1-model_v4_out_pocket1_atm.pdb	A0A0K0K1A5	A0A589	0.68806	3.306e-09
AF-A0A1B0GX51-F1-model_v4_out_pocket1_atm.pdb_AF-A0A589-F1-model_v4_out_pocket1_atm.pdb	A0A1B0GX51	A0A589	0.69172	3.238e-09
AF-A0A0C4DH32-F1-model_v4_out_pocket1_atm.pdb_AF-A0A589-F1-model_v4_out_pocket1_atm.pdb	A0A0C4DH32	A0A589	0.55595	2.021e-06
AF-A0A0K0K1C4-F1-model_v4_out_pocket2_atm.pdb_AF-A0A589-F1-model_v4_out_pocket1_atm.pdb	A0A0K0K1C4	A0A589	0.77909	5.11e-11
AF-A0A075B6H7-F1-model_v4_out_pocket1_atm.pdb_AF-A0A589-F1-model_v4_out_pocket1_atm.pdb	A0A075B6H7	A0A589	0.64943	2.87e-08
AF-A0A0C4DH59-F1-model_v4_out_pocket1_atm.pdb_AF-A0A589-F1-model_v4_out_pocket1_atm.pdb	A0A0C4DH59	A0A589	0.71987	3.498e-10
AF-A0A0B4J1V6-F1-model_v4_out_pocket1_atm.pdb_AF-A0A589-F1-model_v4_out_pocket1_atm.pdb	A0A0B4J1V6	A0A589	0.54627	2.117e-06
AF-A0A0B4J1V7-F1-model_v4_out_pocket1_atm.pdb_AF-A0A589-F1-model_v4_out_pocket1_atm.pdb	A0A0B4J1V7	A0A589	0.59059	1.899e-07
AF-A0A075B6R0-F1-model_v4_out_pocket6_atm.pdb_AF-A0A589-F1-model_v4_out_pocket1_atm.pdb	A0A075B6R0	A0A589	0.48018	4.993e-05
AF-A0A0C4DH39-F1-model_v4_out_pocket1_atm.pdb_AF-A0A589-F1-model_v4_out_pocket1_atm.pdb	A0A0C4DH39	A0A589	0.63139	1.982e-08
AF-A0A0B4J245-F1-model_v4_out_pocket2_atm.pdb_AF-A0A589-F1-model_v4_out_pocket1_atm.pdb	A0A0B4J245	A0A589	0.52454	7.129e-06
AF-A0A577-F1-model_v4_out_pocket1_atm.pdb_AF-A0A589-F1-model_v4_out_pocket1_atm.pdb	A0A577	A0A589	0.91656	2.354e-14
AF-A0A087WSY4-F1-model_v4_out_pocket1_atm.pdb_AF-A0A589-F1-model_v4_out_pocket1_atm.pdb	A0A087WSY4	A0A589	0.55544	6.844e-07
AF-A0A0A0MT36-F1-model_v4_out_pocket1_atm.pdb_AF-A0A589-F1-model_v4_out_pocket1_atm.pdb	A0A0A0MT36	A0A589	0.66324	6.974e-09
AF-A0A0K0K1B3-F1-model_v4_out_pocket1_atm.pdb_AF-A0A589-F1-model_v4_out_pocket1_atm.pdb	A0A0K0K1B3	A0A589	0.70199	1.338e-09
AF-A0A0C4DH26-F1-model_v4_out_pocket1_atm.pdb_AF-A0A589-F1-model_v4_out_pocket1_atm.pdb	A0A0C4DH26	A0A589	0.67746	3.289e-09
AF-A0A0B4J1V2-F1-model_v4_out_pocket1_atm.pdb_AF-A0A589-F1-model_v4_out_pocket1_atm.pdb	A0A0B4J1V2	A0A589	0.47979	4.71e-06
AF-A0A075B6S6-F1-model_v4_out_pocket1_atm.pdb_AF-A0A589-F1-model_v4_out_pocket1_atm.pdb	A0A075B6S6	A0A589	0.63432	1.843e-09
AF-A0A0A6YYK6-F1-model_v4_out_pocket2_atm.pdb_AF-A0A589-F1-model_v4_out_pocket1_atm.pdb	A0A0A6YYK6	A0A589	0.65598	5.193e-09
AF-A0A0A0MS03-F1-model_v4_out_pocket1_atm.pdb_AF-A0A589-F1-model_v4_out_pocket1_atm.pdb	A0A0A0MS03	A0A589	0.7277	2.862e-10
AF-A0A0B4J274-F1-model_v4_out_pocket1_atm.pdb_AF-A0A589-F1-model_v4_out_pocket1_atm.pdb	A0A0B4J274	A0A589	0.66933	1.211e-09
AF-A0A0J9YVY3-F1-model_v4_out_pocket1_atm.pdb_AF-A0A589-F1-model_v4_out_pocket1_atm.pdb	A0A0J9YVY3	A0A589	0.62117	6.442e-08
AF-A0A0A6YYD4-F1-model_v4_out_pocket1_atm.pdb_AF-A0A589-F1-model_v4_out_pocket1_atm.pdb	A0A0A6YYD4	A0A589	0.66022	8.18e-09
AF-A0A075B6N1-F1-model_v4_out_pocket4_atm.pdb_AF-A0A589-F1-model_v4_out_pocket1_atm.pdb	A0A075B6N1	A0A589	0.65034	3.665e-08
AF-A0A0J9YXX1-F1-model_v4_out_pocket1_atm.pdb_AF-A0A589-F1-model_v4_out_pocket1_atm.pdb	A0A0J9YXX1	A0A589	0.64205	1.086e-08
AF-A0A0C4DH29-F1-model_v4_out_pocket1_atm.pdb_AF-A0A589-F1-model_v4_out_pocket1_atm.pdb	A0A0C4DH29	A0A589	0.6002	1.951e-07
AF-A0A0C4DH28-F1-model_v4_out_pocket1_atm.pdb_AF-A0A589-F1-model_v4_out_pocket1_atm.pdb	A0A0C4DH28	A0A589	0.58396	1.087e-06
AF-A0A087X0M5-F1-model_v4_out_pocket1_atm.pdb_AF-A0A589-F1-model_v4_out_pocket1_atm.pdb	A0A087X0M5	A0A589	0.65173	2.901e-09
AF-A0A0K0K1C0-F1-model_v4_out_pocket1_atm.pdb_AF-A0A589-F1-model_v4_out_pocket1_atm.pdb	A0A0K0K1C0	A0A589	0.69876	1.068e-09
AF-A0A075B6X5-F1-model_v4_out_pocket1_atm.pdb_AF-A0A589-F1-model_v4_out_pocket1_atm.pdb	A0A075B6X5	A0A589	0.5909	3.189e-07
AF-A0A0A0MS02-F1-model_v4_out_pocket8_atm.pdb_AF-A0A589-F1-model_v4_out_pocket1_atm.pdb	A0A0A0MS02	A0A589	0.60878	3.06e-07
AF-A0A0C4DH68-F1-model_v4_out_pocket1_atm.pdb_AF-A0A589-F1-model_v4_out_pocket1_atm.pdb	A0A0C4DH68	A0A589	0.49415	8.971e-06
AF-A0A0K0K1G8-F1-model_v4_out_pocket1_atm.pdb_AF-A0A589-F1-model_v4_out_pocket1_atm.pdb	A0A0K0K1G8	A0A589	0.69574	2.632e-09
AF-A0A0C4DH36-F1-model_v4_out_pocket1_atm.pdb_AF-A0A589-F1-model_v4_out_pocket1_atm.pdb	A0A0C4DH36	A0A589	0.5265	6.254e-06
AF-A0A0B4J1Z2-F1-model_v4_out_pocket1_atm.pdb_AF-A0A589-F1-model_v4_out_pocket1_atm.pdb	A0A0B4J1Z2	A0A589	0.62331	3.687e-09
AF-A0A075B6Q5-F1-model_v4_out_pocket1_atm.pdb_AF-A0A589-F1-model_v4_out_pocket1_atm.pdb	A0A075B6Q5	A0A589	0.51088	2.902e-06
AF-A0A087WV62-F1-model_v4_out_pocket2_atm.pdb_AF-A0A589-F1-model_v4_out_pocket1_atm.pdb	A0A087WV62	A0A589	0.73446	2.751e-11
AF-A0A0C4DH35-F1-model_v4_out_pocket2_atm.pdb_AF-A0A597-F1-model_v4_out_pocket1_atm.pdb	A0A0C4DH35	A0A597	0.53108	7.696e-07
AF-A0A0B4J1Y9-F1-model_v4_out_pocket1_atm.pdb_AF-A0A597-F1-model_v4_out_pocket1_atm.pdb	A0A0B4J1Y9	A0A597	0.59692	1.293e-07
AF-A0A0B4J274-F1-model_v4_out_pocket1_atm.pdb_AF-A0A597-F1-model_v4_out_pocket1_atm.pdb	A0A0B4J274	A0A597	0.65444	2.733e-09
AF-A0A0A6YYG3-F1-model_v4_out_pocket1_atm.pdb_AF-A0A597-F1-model_v4_out_pocket1_atm.pdb	A0A0A6YYG3	A0A597	0.7467	8.48e-11
AF-A0A0A6YYD4-F1-model_v4_out_pocket1_atm.pdb_AF-A0A597-F1-model_v4_out_pocket1_atm.pdb	A0A0A6YYD4	A0A597	0.73645	1.457e-10
AF-A0A087WSY4-F1-model_v4_out_pocket1_atm.pdb_AF-A0A597-F1-model_v4_out_pocket1_atm.pdb	A0A087WSY4	A0A597	0.56166	5.074e-07
AF-A0A578-F1-model_v4_out_pocket1_atm.pdb_AF-A0A597-F1-model_v4_out_pocket1_atm.pdb	A0A578	A0A597	0.80627	3.642e-12
AF-A0A075B6S6-F1-model_v4_out_pocket1_atm.pdb_AF-A0A597-F1-model_v4_out_pocket1_atm.pdb	A0A075B6S6	A0A597	0.70864	1.583e-11
AF-A0A0C4DH38-F1-model_v4_out_pocket1_atm.pdb_AF-A0A597-F1-model_v4_out_pocket1_atm.pdb	A0A0C4DH38	A0A597	0.70021	4.472e-10
AF-A0A075B6H7-F1-model_v4_out_pocket1_atm.pdb_AF-A0A597-F1-model_v4_out_pocket1_atm.pdb	A0A075B6H7	A0A597	0.75233	1.419e-10
AF-A0A0B4J1V2-F1-model_v4_out_pocket1_atm.pdb_AF-A0A597-F1-model_v4_out_pocket1_atm.pdb	A0A0B4J1V2	A0A597	0.48796	3.145e-06
AF-A0A075B6R0-F1-model_v4_out_pocket6_atm.pdb_AF-A0A597-F1-model_v4_out_pocket1_atm.pdb	A0A075B6R0	A0A597	0.48738	3.091e-05
AF-A0A0J9YXX1-F1-model_v4_out_pocket1_atm.pdb_AF-A0A597-F1-model_v4_out_pocket1_atm.pdb	A0A0J9YXX1	A0A597	0.69021	7.888e-10
AF-A0A087X0M5-F1-model_v4_out_pocket1_atm.pdb_AF-A0A597-F1-model_v4_out_pocket1_atm.pdb	A0A087X0M5	A0A597	0.69988	1.91e-10
AF-A0A075B6Q5-F1-model_v4_out_pocket1_atm.pdb_AF-A0A597-F1-model_v4_out_pocket1_atm.pdb	A0A075B6Q5	A0A597	0.52837	1.124e-06
AF-A0A0C4DH26-F1-model_v4_out_pocket1_atm.pdb_AF-A0A597-F1-model_v4_out_pocket1_atm.pdb	A0A0C4DH26	A0A597	0.78552	1.09e-11
AF-A0A0K0K1G8-F1-model_v4_out_pocket1_atm.pdb_AF-A0A597-F1-model_v4_out_pocket1_atm.pdb	A0A0K0K1G8	A0A597	0.75668	1.134e-10
AF-A0A087WV62-F1-model_v4_out_pocket2_atm.pdb_AF-A0A597-F1-model_v4_out_pocket1_atm.pdb	A0A087WV62	A0A597	0.77216	3.396e-12
AF-A0A0C4DH31-F1-model_v4_out_pocket1_atm.pdb_AF-A0A597-F1-model_v4_out_pocket1_atm.pdb	A0A0C4DH31	A0A597	0.67564	3.622e-09
AF-A0A0G2JMI3-F1-model_v4_out_pocket1_atm.pdb_AF-A0A597-F1-model_v4_out_pocket1_atm.pdb	A0A0G2JMI3	A0A597	0.67274	4.222e-09
AF-A0A0C4DH25-F1-model_v4_out_pocket1_atm.pdb_AF-A0A597-F1-model_v4_out_pocket1_atm.pdb	A0A0C4DH25	A0A597	0.76982	6.904e-11
AF-A0A0A6YYG2-F1-model_v4_out_pocket1_atm.pdb_AF-A0A597-F1-model_v4_out_pocket1_atm.pdb	A0A0A6YYG2	A0A597	0.74147	2.486e-10
AF-A0A1B0GX51-F1-model_v4_out_pocket1_atm.pdb_AF-A0A597-F1-model_v4_out_pocket1_atm.pdb	A0A1B0GX51	A0A597	0.75381	1.315e-10
AF-A0A087WSZ9-F1-model_v4_out_pocket1_atm.pdb_AF-A0A597-F1-model_v4_out_pocket1_atm.pdb	A0A087WSZ9	A0A597	0.70253	8.749e-10
AF-A0A0C4DH32-F1-model_v4_out_pocket1_atm.pdb_AF-A0A597-F1-model_v4_out_pocket1_atm.pdb	A0A0C4DH32	A0A597	0.59858	2.125e-07
AF-A0A0J9YVY3-F1-model_v4_out_pocket1_atm.pdb_AF-A0A597-F1-model_v4_out_pocket1_atm.pdb	A0A0J9YVY3	A0A597	0.70132	9.327e-10
AF-A0A0K0K1G6-F1-model_v4_out_pocket1_atm.pdb_AF-A0A597-F1-model_v4_out_pocket1_atm.pdb	A0A0K0K1G6	A0A597	0.76306	6.751e-11
AF-A0A0K0K1A5-F1-model_v4_out_pocket1_atm.pdb_AF-A0A597-F1-model_v4_out_pocket1_atm.pdb	A0A0K0K1A5	A0A597	0.70927	1.1e-09
AF-A0A0B4J1V6-F1-model_v4_out_pocket1_atm.pdb_AF-A0A597-F1-model_v4_out_pocket1_atm.pdb	A0A0B4J1V6	A0A597	0.59911	1.148e-07
AF-A0A0K0K1B3-F1-model_v4_out_pocket1_atm.pdb_AF-A0A597-F1-model_v4_out_pocket1_atm.pdb	A0A0K0K1B3	A0A597	0.73715	2.137e-10
AF-A0A0B4J245-F1-model_v4_out_pocket2_atm.pdb_AF-A0A597-F1-model_v4_out_pocket1_atm.pdb	A0A0B4J245	A0A597	0.62784	2.408e-08
AF-A0A0K0K1C0-F1-model_v4_out_pocket1_atm.pdb_AF-A0A597-F1-model_v4_out_pocket1_atm.pdb	A0A0K0K1C0	A0A597	0.74497	9.289e-11
AF-A0A075B6N1-F1-model_v4_out_pocket4_atm.pdb_AF-A0A597-F1-model_v4_out_pocket1_atm.pdb	A0A075B6N1	A0A597	0.70669	2.061e-09
AF-A0A0A0MS03-F1-model_v4_out_pocket1_atm.pdb_AF-A0A597-F1-model_v4_out_pocket1_atm.pdb	A0A0A0MS03	A0A597	0.86443	2.184e-13
AF-A0A0K0K1C4-F1-model_v4_out_pocket2_atm.pdb_AF-A0A597-F1-model_v4_out_pocket1_atm.pdb	A0A0K0K1C4	A0A597	0.72179	9.535e-10
AF-A0A0C4DH36-F1-model_v4_out_pocket1_atm.pdb_AF-A0A597-F1-model_v4_out_pocket1_atm.pdb	A0A0C4DH36	A0A597	0.59543	1.393e-07
AF-A0A0C4DH59-F1-model_v4_out_pocket1_atm.pdb_AF-A0A597-F1-model_v4_out_pocket1_atm.pdb	A0A0C4DH59	A0A597	0.82357	1.459e-12
AF-A0A0B4J1V0-F1-model_v4_out_pocket1_atm.pdb_AF-A0A597-F1-model_v4_out_pocket1_atm.pdb	A0A0B4J1V0	A0A597	0.59704	1.296e-07
AF-A0A0C4DH28-F1-model_v4_out_pocket1_atm.pdb_AF-A0A597-F1-model_v4_out_pocket1_atm.pdb	A0A0C4DH28	A0A597	0.64095	5.92e-08
AF-A0A0B4J2H0-F1-model_v4_out_pocket2_atm.pdb_AF-A0A597-F1-model_v4_out_pocket1_atm.pdb	A0A0B4J2H0	A0A597	0.67809	3.182e-09
AF-A0A0C4DH39-F1-model_v4_out_pocket1_atm.pdb_AF-A0A597-F1-model_v4_out_pocket1_atm.pdb	A0A0C4DH39	A0A597	0.67502	1.847e-09
AF-A0A0C4DH68-F1-model_v4_out_pocket1_atm.pdb_AF-A0A597-F1-model_v4_out_pocket1_atm.pdb	A0A0C4DH68	A0A597	0.54953	2.527e-07
AF-A0A577-F1-model_v4_out_pocket1_atm.pdb_AF-A0A597-F1-model_v4_out_pocket1_atm.pdb	A0A577	A0A597	0.76986	4.744e-11
AF-A0A0A6YYK6-F1-model_v4_out_pocket2_atm.pdb_AF-A0A597-F1-model_v4_out_pocket1_atm.pdb	A0A0A6YYK6	A0A597	0.65542	5.623e-09
AF-A0A0C4DH29-F1-model_v4_out_pocket1_atm.pdb_AF-A0A597-F1-model_v4_out_pocket1_atm.pdb	A0A0C4DH29	A0A597	0.6655	6.189e-09
AF-A0A0A0MT36-F1-model_v4_out_pocket1_atm.pdb_AF-A0A597-F1-model_v4_out_pocket1_atm.pdb	A0A0A0MT36	A0A597	0.78206	1.309e-11
AF-A0A0A6YYK4-F1-model_v4_out_pocket2_atm.pdb_AF-A0A597-F1-model_v4_out_pocket1_atm.pdb	A0A0A6YYK4	A0A597	0.64967	3.792e-08
AF-A0A589-F1-model_v4_out_pocket1_atm.pdb_AF-A0A597-F1-model_v4_out_pocket1_atm.pdb	A0A589	A0A597	0.80096	4.82e-12
AF-A0A0B4J1V7-F1-model_v4_out_pocket1_atm.pdb_AF-A0A597-F1-model_v4_out_pocket1_atm.pdb	A0A0B4J1V7	A0A597	0.65592	5.432e-09
AF-A0A0B4J1Z2-F1-model_v4_out_pocket1_atm.pdb_AF-A0A597-F1-model_v4_out_pocket1_atm.pdb	A0A0B4J1Z2	A0A597	0.74361	1.558e-12
AF-A0A075B6X5-F1-model_v4_out_pocket1_atm.pdb_AF-A0A597-F1-model_v4_out_pocket1_atm.pdb	A0A075B6X5	A0A597	0.64163	2.185e-08
AF-A0A0A0MS02-F1-model_v4_out_pocket8_atm.pdb_AF-A0A597-F1-model_v4_out_pocket1_atm.pdb	A0A0A0MS02	A0A597	0.65174	3.411e-08
AF-A0A0B4J1X5-F1-model_v4_out_pocket1_atm.pdb_AF-A0A597-F1-model_v4_out_pocket1_atm.pdb	A0A0B4J1X5	A0A597	0.59438	1.5e-07
AF-A0A0A0MS02-F1-model_v4_out_pocket8_atm.pdb_AF-A0A5A6-F1-model_v4_out_pocket1_atm.pdb	A0A0A0MS02	A0A5A6	0.62992	1.04e-07
AF-A0A0C4DH28-F1-model_v4_out_pocket1_atm.pdb_AF-A0A5A6-F1-model_v4_out_pocket1_atm.pdb	A0A0C4DH28	A0A5A6	0.62417	1.395e-07
AF-A0A0B4J1X5-F1-model_v4_out_pocket1_atm.pdb_AF-A0A5A6-F1-model_v4_out_pocket1_atm.pdb	A0A0B4J1X5	A0A5A6	0.70888	2.924e-10
AF-A0A0B4J1V0-F1-model_v4_out_pocket1_atm.pdb_AF-A0A5A6-F1-model_v4_out_pocket1_atm.pdb	A0A0B4J1V0	A0A5A6	0.70067	4.572e-10
AF-A0A075B6S6-F1-model_v4_out_pocket1_atm.pdb_AF-A0A5A6-F1-model_v4_out_pocket1_atm.pdb	A0A075B6S6	A0A5A6	0.64523	8.078e-10
AF-A0A0C4DH39-F1-model_v4_out_pocket1_atm.pdb_AF-A0A5A6-F1-model_v4_out_pocket1_atm.pdb	A0A0C4DH39	A0A5A6	0.71403	2.212e-10
AF-A0A0K0K1C0-F1-model_v4_out_pocket1_atm.pdb_AF-A0A5A6-F1-model_v4_out_pocket1_atm.pdb	A0A0K0K1C0	A0A5A6	0.92513	6.772e-15
AF-A0A578-F1-model_v4_out_pocket1_atm.pdb_AF-A0A5A6-F1-model_v4_out_pocket1_atm.pdb	A0A578	A0A5A6	0.8577	2.404e-13
AF-A0A0A0MT36-F1-model_v4_out_pocket1_atm.pdb_AF-A0A5A6-F1-model_v4_out_pocket1_atm.pdb	A0A0A0MT36	A0A5A6	0.82738	1.193e-12
AF-A0A0C4DH29-F1-model_v4_out_pocket1_atm.pdb_AF-A0A5A6-F1-model_v4_out_pocket1_atm.pdb	A0A0C4DH29	A0A5A6	0.73304	1.745e-10
AF-A0A597-F1-model_v4_out_pocket1_atm.pdb_AF-A0A5A6-F1-model_v4_out_pocket1_atm.pdb	A0A597	A0A5A6	0.74411	9.72e-11
AF-A0A577-F1-model_v4_out_pocket1_atm.pdb_AF-A0A5A6-F1-model_v4_out_pocket1_atm.pdb	A0A577	A0A5A6	0.72326	5.324e-10
AF-A0A0G2JMI3-F1-model_v4_out_pocket1_atm.pdb_AF-A0A5A6-F1-model_v4_out_pocket1_atm.pdb	A0A0G2JMI3	A0A5A6	0.72959	2.093e-10
AF-A0A0C4DH31-F1-model_v4_out_pocket1_atm.pdb_AF-A0A5A6-F1-model_v4_out_pocket1_atm.pdb	A0A0C4DH31	A0A5A6	0.73852	1.306e-10
AF-A0A0A6YYK6-F1-model_v4_out_pocket2_atm.pdb_AF-A0A5A6-F1-model_v4_out_pocket1_atm.pdb	A0A0A6YYK6	A0A5A6	0.72816	1.089e-10
AF-A0A0A6YYD4-F1-model_v4_out_pocket1_atm.pdb_AF-A0A5A6-F1-model_v4_out_pocket1_atm.pdb	A0A0A6YYD4	A0A5A6	0.79792	5.661e-12
AF-A0A0K0K1G8-F1-model_v4_out_pocket1_atm.pdb_AF-A0A5A6-F1-model_v4_out_pocket1_atm.pdb	A0A0K0K1G8	A0A5A6	0.85747	6.255e-13
AF-A0A0J9YXX1-F1-model_v4_out_pocket1_atm.pdb_AF-A0A5A6-F1-model_v4_out_pocket1_atm.pdb	A0A0J9YXX1	A0A5A6	0.69803	5.407e-10
AF-A0A0C4DH35-F1-model_v4_out_pocket2_atm.pdb_AF-A0A5A6-F1-model_v4_out_pocket1_atm.pdb	A0A0C4DH35	A0A5A6	0.65312	4.513e-10
AF-A0A0A0MS03-F1-model_v4_out_pocket1_atm.pdb_AF-A0A5A6-F1-model_v4_out_pocket1_atm.pdb	A0A0A0MS03	A0A5A6	0.83827	8.624e-13
AF-A0A087X0M5-F1-model_v4_out_pocket1_atm.pdb_AF-A0A5A6-F1-model_v4_out_pocket1_atm.pdb	A0A087X0M5	A0A5A6	0.67231	9.221e-10
AF-A0A087WV62-F1-model_v4_out_pocket2_atm.pdb_AF-A0A5A6-F1-model_v4_out_pocket1_atm.pdb	A0A087WV62	A0A5A6	0.73312	3.297e-11
AF-A0A0B4J1Y9-F1-model_v4_out_pocket1_atm.pdb_AF-A0A5A6-F1-model_v4_out_pocket1_atm.pdb	A0A0B4J1Y9	A0A5A6	0.70957	2.809e-10
AF-A0A0C4DH32-F1-model_v4_out_pocket1_atm.pdb_AF-A0A5A6-F1-model_v4_out_pocket1_atm.pdb	A0A0C4DH32	A0A5A6	0.70536	7.532e-10
AF-A0A0C4DH68-F1-model_v4_out_pocket1_atm.pdb_AF-A0A5A6-F1-model_v4_out_pocket1_atm.pdb	A0A0C4DH68	A0A5A6	0.59117	2.312e-08
AF-A0A075B6Q5-F1-model_v4_out_pocket1_atm.pdb_AF-A0A5A6-F1-model_v4_out_pocket1_atm.pdb	A0A075B6Q5	A0A5A6	0.56697	1.421e-07
AF-A0A1B0GX51-F1-model_v4_out_pocket1_atm.pdb_AF-A0A5A6-F1-model_v4_out_pocket1_atm.pdb	A0A1B0GX51	A0A5A6	0.84606	1.127e-12
AF-A0A0A6YYK4-F1-model_v4_out_pocket2_atm.pdb_AF-A0A5A6-F1-model_v4_out_pocket1_atm.pdb	A0A0A6YYK4	A0A5A6	0.63904	6.526e-08
AF-A0A0J9YVY3-F1-model_v4_out_pocket1_atm.pdb_AF-A0A5A6-F1-model_v4_out_pocket1_atm.pdb	A0A0J9YVY3	A0A5A6	0.74406	9.747e-11
AF-A0A0K0K1C4-F1-model_v4_out_pocket2_atm.pdb_AF-A0A5A6-F1-model_v4_out_pocket1_atm.pdb	A0A0K0K1C4	A0A5A6	0.76035	1.331e-10
AF-A0A0C4DH59-F1-model_v4_out_pocket1_atm.pdb_AF-A0A5A6-F1-model_v4_out_pocket1_atm.pdb	A0A0C4DH59	A0A5A6	0.79936	5.245e-12
AF-A0A0B4J1Z2-F1-model_v4_out_pocket1_atm.pdb_AF-A0A5A6-F1-model_v4_out_pocket1_atm.pdb	A0A0B4J1Z2	A0A5A6	0.66423	2.412e-10
AF-A0A0A6YYG3-F1-model_v4_out_pocket1_atm.pdb_AF-A0A5A6-F1-model_v4_out_pocket1_atm.pdb	A0A0A6YYG3	A0A5A6	0.72478	2.699e-10
AF-A0A0C4DH26-F1-model_v4_out_pocket1_atm.pdb_AF-A0A5A6-F1-model_v4_out_pocket1_atm.pdb	A0A0C4DH26	A0A5A6	0.82433	1.402e-12
AF-A0A589-F1-model_v4_out_pocket1_atm.pdb_AF-A0A5A6-F1-model_v4_out_pocket1_atm.pdb	A0A589	A0A5A6	0.65375	1.152e-08
AF-A0A0B4J1V6-F1-model_v4_out_pocket1_atm.pdb_AF-A0A5A6-F1-model_v4_out_pocket1_atm.pdb	A0A0B4J1V6	A0A5A6	0.70539	3.563e-10
AF-A0A0K0K1G6-F1-model_v4_out_pocket1_atm.pdb_AF-A0A5A6-F1-model_v4_out_pocket1_atm.pdb	A0A0K0K1G6	A0A5A6	0.85034	7.292e-13
AF-A0A0B4J274-F1-model_v4_out_pocket1_atm.pdb_AF-A0A5A6-F1-model_v4_out_pocket1_atm.pdb	A0A0B4J274	A0A5A6	0.65786	2.49e-09
AF-A0A0A6YYG2-F1-model_v4_out_pocket1_atm.pdb_AF-A0A5A6-F1-model_v4_out_pocket1_atm.pdb	A0A0A6YYG2	A0A5A6	0.7893	2.107e-11
AF-A0A0B4J2H0-F1-model_v4_out_pocket2_atm.pdb_AF-A0A5A6-F1-model_v4_out_pocket1_atm.pdb	A0A0B4J2H0	A0A5A6	0.73488	1.584e-10
AF-A0A075B6H7-F1-model_v4_out_pocket1_atm.pdb_AF-A0A5A6-F1-model_v4_out_pocket1_atm.pdb	A0A075B6H7	A0A5A6	0.81975	4.378e-12
AF-A0A0B4J245-F1-model_v4_out_pocket2_atm.pdb_AF-A0A5A6-F1-model_v4_out_pocket1_atm.pdb	A0A0B4J245	A0A5A6	0.67898	1.551e-09
AF-A0A0K0K1B3-F1-model_v4_out_pocket1_atm.pdb_AF-A0A5A6-F1-model_v4_out_pocket1_atm.pdb	A0A0K0K1B3	A0A5A6	0.75597	8.004e-11
AF-A0A0K0K1A5-F1-model_v4_out_pocket1_atm.pdb_AF-A0A5A6-F1-model_v4_out_pocket1_atm.pdb	A0A0K0K1A5	A0A5A6	0.78	2.803e-11
AF-A0A075B6N1-F1-model_v4_out_pocket4_atm.pdb_AF-A0A5A6-F1-model_v4_out_pocket1_atm.pdb	A0A075B6N1	A0A5A6	0.69249	4.258e-09
AF-A0A075B6X5-F1-model_v4_out_pocket1_atm.pdb_AF-A0A5A6-F1-model_v4_out_pocket1_atm.pdb	A0A075B6X5	A0A5A6	0.72579	2.559e-10
AF-A0A0C4DH38-F1-model_v4_out_pocket1_atm.pdb_AF-A0A5A6-F1-model_v4_out_pocket1_atm.pdb	A0A0C4DH38	A0A5A6	0.71067	2.649e-10
AF-A0A0C4DH25-F1-model_v4_out_pocket1_atm.pdb_AF-A0A5A6-F1-model_v4_out_pocket1_atm.pdb	A0A0C4DH25	A0A5A6	0.81315	7.466e-12
AF-A0A087WSZ9-F1-model_v4_out_pocket1_atm.pdb_AF-A0A5A6-F1-model_v4_out_pocket1_atm.pdb	A0A087WSZ9	A0A5A6	0.77761	1.655e-11
AF-A0A0C4DH36-F1-model_v4_out_pocket1_atm.pdb_AF-A0A5A6-F1-model_v4_out_pocket1_atm.pdb	A0A0C4DH36	A0A5A6	0.69088	8.062e-10
AF-A0A087WSY4-F1-model_v4_out_pocket1_atm.pdb_AF-A0A5A6-F1-model_v4_out_pocket1_atm.pdb	A0A087WSY4	A0A5A6	0.62163	1.912e-08
AF-A0A0B4J1V2-F1-model_v4_out_pocket1_atm.pdb_AF-A0A5A6-F1-model_v4_out_pocket1_atm.pdb	A0A0B4J1V2	A0A5A6	0.5711	1.709e-08
AF-A0A0B4J1V7-F1-model_v4_out_pocket1_atm.pdb_AF-A0A5A6-F1-model_v4_out_pocket1_atm.pdb	A0A0B4J1V7	A0A5A6	0.71632	2.025e-10
AF-A0A578-F1-model_v4_out_pocket1_atm.pdb_AF-A0A5B0-F1-model_v4_out_pocket1_atm.pdb	A0A578	A0A5B0	0.77162	1.996e-12
AF-A0A0A6YYD4-F1-model_v4_out_pocket1_atm.pdb_AF-A0A5B0-F1-model_v4_out_pocket1_atm.pdb	A0A0A6YYD4	A0A5B0	0.76792	2.42e-12
AF-A0A0B4J1Z2-F1-model_v4_out_pocket1_atm.pdb_AF-A0A5B0-F1-model_v4_out_pocket1_atm.pdb	A0A0B4J1Z2	A0A5B0	0.62716	2.572e-10
AF-A0A5A6-F1-model_v4_out_pocket1_atm.pdb_AF-A0A5B0-F1-model_v4_out_pocket1_atm.pdb	A0A5A6	A0A5B0	0.8477	2.22e-14
AF-A0A0C4DH25-F1-model_v4_out_pocket1_atm.pdb_AF-A0A5B0-F1-model_v4_out_pocket1_atm.pdb	A0A0C4DH25	A0A5B0	0.78682	8.796e-12
AF-A0A0A0MS03-F1-model_v4_out_pocket1_atm.pdb_AF-A0A5B0-F1-model_v4_out_pocket1_atm.pdb	A0A0A0MS03	A0A5B0	0.78777	1.931e-12
AF-A0A087WV62-F1-model_v4_out_pocket2_atm.pdb_AF-A0A5B0-F1-model_v4_out_pocket1_atm.pdb	A0A087WV62	A0A5B0	0.68486	5.563e-11
AF-A0A0C4DH68-F1-model_v4_out_pocket1_atm.pdb_AF-A0A5B0-F1-model_v4_out_pocket1_atm.pdb	A0A0C4DH68	A0A5B0	0.59026	4.035e-09
AF-A0A0J9YVY3-F1-model_v4_out_pocket1_atm.pdb_AF-A0A5B0-F1-model_v4_out_pocket1_atm.pdb	A0A0J9YVY3	A0A5B0	0.70863	7.751e-11
AF-A0A075B6S6-F1-model_v4_out_pocket1_atm.pdb_AF-A0A5B0-F1-model_v4_out_pocket1_atm.pdb	A0A075B6S6	A0A5B0	0.62823	2.484e-10
AF-A0A0C4DH32-F1-model_v4_out_pocket1_atm.pdb_AF-A0A5B0-F1-model_v4_out_pocket1_atm.pdb	A0A0C4DH32	A0A5B0	0.68711	2.542e-10
AF-A0A0K0K1C0-F1-model_v4_out_pocket1_atm.pdb_AF-A0A5B0-F1-model_v4_out_pocket1_atm.pdb	A0A0K0K1C0	A0A5B0	0.79322	5.339e-13
AF-A0A0K0K1A5-F1-model_v4_out_pocket1_atm.pdb_AF-A0A5B0-F1-model_v4_out_pocket1_atm.pdb	A0A0K0K1A5	A0A5B0	0.75636	3.028e-11
AF-A0A075B6H7-F1-model_v4_out_pocket1_atm.pdb_AF-A0A5B0-F1-model_v4_out_pocket1_atm.pdb	A0A075B6H7	A0A5B0	0.80325	2.972e-12
AF-A0A0C4DH31-F1-model_v4_out_pocket1_atm.pdb_AF-A0A5B0-F1-model_v4_out_pocket1_atm.pdb	A0A0C4DH31	A0A5B0	0.70613	8.822e-11
AF-A0A0B4J1V0-F1-model_v4_out_pocket1_atm.pdb_AF-A0A5B0-F1-model_v4_out_pocket1_atm.pdb	A0A0B4J1V0	A0A5B0	0.68504	1.297e-10
AF-A0A0C4DH28-F1-model_v4_out_pocket1_atm.pdb_AF-A0A5B0-F1-model_v4_out_pocket1_atm.pdb	A0A0C4DH28	A0A5B0	0.63465	3.515e-08
AF-A0A0A6YYG2-F1-model_v4_out_pocket1_atm.pdb_AF-A0A5B0-F1-model_v4_out_pocket1_atm.pdb	A0A0A6YYG2	A0A5B0	0.75189	4.716e-11
AF-A0A0B4J2H0-F1-model_v4_out_pocket2_atm.pdb_AF-A0A5B0-F1-model_v4_out_pocket1_atm.pdb	A0A0B4J2H0	A0A5B0	0.70015	1.27e-10
AF-A0A0A0MT36-F1-model_v4_out_pocket1_atm.pdb_AF-A0A5B0-F1-model_v4_out_pocket1_atm.pdb	A0A0A0MT36	A0A5B0	0.75924	3.847e-12
AF-A0A087WSZ9-F1-model_v4_out_pocket1_atm.pdb_AF-A0A5B0-F1-model_v4_out_pocket1_atm.pdb	A0A087WSZ9	A0A5B0	0.77351	1.683e-12
AF-A0A577-F1-model_v4_out_pocket1_atm.pdb_AF-A0A5B0-F1-model_v4_out_pocket1_atm.pdb	A0A577	A0A5B0	0.6935	9.1e-10
AF-A0A0C4DH59-F1-model_v4_out_pocket1_atm.pdb_AF-A0A5B0-F1-model_v4_out_pocket1_atm.pdb	A0A0C4DH59	A0A5B0	0.79166	5.992e-13
AF-A0A0G2JMI3-F1-model_v4_out_pocket1_atm.pdb_AF-A0A5B0-F1-model_v4_out_pocket1_atm.pdb	A0A0G2JMI3	A0A5B0	0.69997	1.281e-10
AF-A0A0B4J1V6-F1-model_v4_out_pocket1_atm.pdb_AF-A0A5B0-F1-model_v4_out_pocket1_atm.pdb	A0A0B4J1V6	A0A5B0	0.6909	9.335e-11
AF-A0A0K0K1G6-F1-model_v4_out_pocket1_atm.pdb_AF-A0A5B0-F1-model_v4_out_pocket1_atm.pdb	A0A0K0K1G6	A0A5B0	0.84151	3.015e-13
AF-A0A0B4J245-F1-model_v4_out_pocket2_atm.pdb_AF-A0A5B0-F1-model_v4_out_pocket1_atm.pdb	A0A0B4J245	A0A5B0	0.61283	1.126e-08
AF-A0A087WSY4-F1-model_v4_out_pocket1_atm.pdb_AF-A0A5B0-F1-model_v4_out_pocket1_atm.pdb	A0A087WSY4	A0A5B0	0.59092	2.634e-08
AF-A0A0B4J1V7-F1-model_v4_out_pocket1_atm.pdb_AF-A0A5B0-F1-model_v4_out_pocket1_atm.pdb	A0A0B4J1V7	A0A5B0	0.69448	8.294e-11
AF-A0A0C4DH36-F1-model_v4_out_pocket1_atm.pdb_AF-A0A5B0-F1-model_v4_out_pocket1_atm.pdb	A0A0C4DH36	A0A5B0	0.66763	4.17e-10
AF-A0A0K0K1B3-F1-model_v4_out_pocket1_atm.pdb_AF-A0A5B0-F1-model_v4_out_pocket1_atm.pdb	A0A0K0K1B3	A0A5B0	0.81664	9.178e-13
AF-A0A075B6Q5-F1-model_v4_out_pocket1_atm.pdb_AF-A0A5B0-F1-model_v4_out_pocket1_atm.pdb	A0A075B6Q5	A0A5B0	0.5565	6.447e-08
AF-A0A087X0M5-F1-model_v4_out_pocket1_atm.pdb_AF-A0A5B0-F1-model_v4_out_pocket1_atm.pdb	A0A087X0M5	A0A5B0	0.67332	1.067e-10
AF-A0A0B4J1X5-F1-model_v4_out_pocket1_atm.pdb_AF-A0A5B0-F1-model_v4_out_pocket1_atm.pdb	A0A0B4J1X5	A0A5B0	0.69018	9.545e-11
AF-A0A0A6YYK6-F1-model_v4_out_pocket2_atm.pdb_AF-A0A5B0-F1-model_v4_out_pocket1_atm.pdb	A0A0A6YYK6	A0A5B0	0.65884	7.597e-10
AF-A0A0B4J274-F1-model_v4_out_pocket1_atm.pdb_AF-A0A5B0-F1-model_v4_out_pocket1_atm.pdb	A0A0B4J274	A0A5B0	0.6295	1.786e-09
AF-A0A075B6X5-F1-model_v4_out_pocket1_atm.pdb_AF-A0A5B0-F1-model_v4_out_pocket1_atm.pdb	A0A075B6X5	A0A5B0	0.66349	1.043e-09
AF-A0A0B4J1Y9-F1-model_v4_out_pocket1_atm.pdb_AF-A0A5B0-F1-model_v4_out_pocket1_atm.pdb	A0A0B4J1Y9	A0A5B0	0.69278	8.138e-11
AF-A0A0K0K1C4-F1-model_v4_out_pocket2_atm.pdb_AF-A0A5B0-F1-model_v4_out_pocket1_atm.pdb	A0A0K0K1C4	A0A5B0	0.71915	3.908e-10
AF-A0A0C4DH38-F1-model_v4_out_pocket1_atm.pdb_AF-A0A5B0-F1-model_v4_out_pocket1_atm.pdb	A0A0C4DH38	A0A5B0	0.68165	1.574e-10
AF-A0A0K0K1G8-F1-model_v4_out_pocket1_atm.pdb_AF-A0A5B0-F1-model_v4_out_pocket1_atm.pdb	A0A0K0K1G8	A0A5B0	0.85739	1.612e-13
AF-A0A0C4DH39-F1-model_v4_out_pocket1_atm.pdb_AF-A0A5B0-F1-model_v4_out_pocket1_atm.pdb	A0A0C4DH39	A0A5B0	0.6702	3.4e-10
AF-A0A0A0MS02-F1-model_v4_out_pocket8_atm.pdb_AF-A0A5B0-F1-model_v4_out_pocket1_atm.pdb	A0A0A0MS02	A0A5B0	0.62015	7.607e-08
AF-A0A0J9YXX1-F1-model_v4_out_pocket1_atm.pdb_AF-A0A5B0-F1-model_v4_out_pocket1_atm.pdb	A0A0J9YXX1	A0A5B0	0.66908	3.616e-10
AF-A0A0C4DH29-F1-model_v4_out_pocket1_atm.pdb_AF-A0A5B0-F1-model_v4_out_pocket1_atm.pdb	A0A0C4DH29	A0A5B0	0.69982	1.298e-10
AF-A0A0C4DH26-F1-model_v4_out_pocket1_atm.pdb_AF-A0A5B0-F1-model_v4_out_pocket1_atm.pdb	A0A0C4DH26	A0A5B0	0.76249	3.148e-12
AF-A0A075B6N1-F1-model_v4_out_pocket4_atm.pdb_AF-A0A5B0-F1-model_v4_out_pocket1_atm.pdb	A0A075B6N1	A0A5B0	0.67926	3.268e-09
AF-A0A0A6YYG3-F1-model_v4_out_pocket1_atm.pdb_AF-A0A5B0-F1-model_v4_out_pocket1_atm.pdb	A0A0A6YYG3	A0A5B0	0.67936	4.125e-10
AF-A0A597-F1-model_v4_out_pocket1_atm.pdb_AF-A0A5B0-F1-model_v4_out_pocket1_atm.pdb	A0A597	A0A5B0	0.69687	1.375e-10
AF-A0A0C4DH35-F1-model_v4_out_pocket2_atm.pdb_AF-A0A5B0-F1-model_v4_out_pocket1_atm.pdb	A0A0C4DH35	A0A5B0	0.62402	3.116e-10
AF-A0A1B0GX51-F1-model_v4_out_pocket1_atm.pdb_AF-A0A5B0-F1-model_v4_out_pocket1_atm.pdb	A0A1B0GX51	A0A5B0	0.80078	3.395e-12
AF-A0A0B4J1V2-F1-model_v4_out_pocket1_atm.pdb_AF-A0A5B0-F1-model_v4_out_pocket1_atm.pdb	A0A0B4J1V2	A0A5B0	0.52597	7.905e-08
AF-A0A0A6YYK4-F1-model_v4_out_pocket2_atm.pdb_AF-A0A5B0-F1-model_v4_out_pocket1_atm.pdb	A0A0A6YYK4	A0A5B0	0.63369	3.7e-08
AF-A0A589-F1-model_v4_out_pocket1_atm.pdb_AF-A0A5B0-F1-model_v4_out_pocket1_atm.pdb	A0A589	A0A5B0	0.60958	2.349e-08
AF-A0A0B4J1W7-F1-model_v4_out_pocket24_atm.pdb_AF-A0A6I8PU40-F1-model_v4_out_pocket19_atm.pdb	A0A0B4J1W7	A0A6I8PU40	0.51887	3.734e-05
AF-A0A1B0GTI8-F1-model_v4_out_pocket6_atm.pdb_AF-A0AV02-F1-model_v4_out_pocket44_atm.pdb	A0A1B0GTI8	A0AV02	0.55938	5.265e-05
AF-A0A2R8Y619-F1-model_v4_out_pocket6_atm.pdb_AF-A0PJK1-F1-model_v4_out_pocket34_atm.pdb	A0A2R8Y619	A0PJK1	0.50821	4.745e-06
AF-A0A286YF58-F1-model_v4_out_pocket17_atm.pdb_AF-A0PJW6-F1-model_v4_out_pocket1_atm.pdb	A0A286YF58	A0PJW6	0.58976	9.723e-06
AF-A0A6I8PU40-F1-model_v4_out_pocket20_atm.pdb_AF-A0PJW6-F1-model_v4_out_pocket1_atm.pdb	A0A6I8PU40	A0PJW6	0.71543	2.708e-07
AF-A0A1B0GTZ2-F1-model_v4_out_pocket1_atm.pdb_AF-A0PJW6-F1-model_v4_out_pocket1_atm.pdb	A0A1B0GTZ2	A0PJW6	0.517	9.41e-05
AF-A0A286YF58-F1-model_v4_out_pocket29_atm.pdb_AF-A0PJW6-F1-model_v4_out_pocket1_atm.pdb	A0A286YF58	A0PJW6	0.56935	5.141e-05
AF-A0A1B0GWB2-F1-model_v4_out_pocket7_atm.pdb_AF-A0PJW6-F1-model_v4_out_pocket1_atm.pdb	A0A1B0GWB2	A0PJW6	0.70513	1.004e-07
AF-A0A0B4J1W7-F1-model_v4_out_pocket24_atm.pdb_AF-A0PJW6-F1-model_v4_out_pocket1_atm.pdb	A0A0B4J1W7	A0PJW6	0.66537	2.557e-06
AF-A0A087WTH1-F1-model_v4_out_pocket3_atm.pdb_AF-A0PJX8-F1-model_v4_out_pocket22_atm.pdb	A0A087WTH1	A0PJX8	0.40168	7.892e-05
AF-A0A2R8Y619-F1-model_v4_out_pocket6_atm.pdb_AF-A1A4F0-F1-model_v4_out_pocket1_atm.pdb	A0A2R8Y619	A1A4F0	0.41823	2.376e-05
AF-A0A2R8Y619-F1-model_v4_out_pocket6_atm.pdb_AF-A1A4Y4-F1-model_v4_out_pocket1_atm.pdb	A0A2R8Y619	A1A4Y4	0.43351	1.569e-05
AF-A0PJW6-F1-model_v4_out_pocket1_atm.pdb_AF-A1A4Y4-F1-model_v4_out_pocket1_atm.pdb	A0PJW6	A1A4Y4	0.48418	1.409e-06
AF-A0A1B0GWB2-F1-model_v4_out_pocket7_atm.pdb_AF-A1A4Y4-F1-model_v4_out_pocket1_atm.pdb	A0A1B0GWB2	A1A4Y4	0.52738	3.239e-05
AF-A0A6I8PU40-F1-model_v4_out_pocket20_atm.pdb_AF-A1A4Y4-F1-model_v4_out_pocket1_atm.pdb	A0A6I8PU40	A1A4Y4	0.56289	1.841e-05
AF-A0A087WTH1-F1-model_v4_out_pocket3_atm.pdb_AF-A1A5B4-F1-model_v4_out_pocket14_atm.pdb	A0A087WTH1	A1A5B4	0.54625	1.746e-05
AF-A0A0K2S4Q6-F1-model_v4_out_pocket4_atm.pdb_AF-A1A5B4-F1-model_v4_out_pocket52_atm.pdb	A0A0K2S4Q6	A1A5B4	0.51797	6.733e-05
AF-A0A1W2PQ72-F1-model_v4_out_pocket17_atm.pdb_AF-A1A5B4-F1-model_v4_out_pocket14_atm.pdb	A0A1W2PQ72	A1A5B4	0.5349	3.699e-05
AF-A0A1B0GWB2-F1-model_v4_out_pocket7_atm.pdb_AF-A1L157-F1-model_v4_out_pocket2_atm.pdb	A0A1B0GWB2	A1L157	0.51193	5.03e-05
AF-A0PJW6-F1-model_v4_out_pocket1_atm.pdb_AF-A1L157-F1-model_v4_out_pocket2_atm.pdb	A0PJW6	A1L157	0.43745	1.387e-05
AF-A0A286YF58-F1-model_v4_out_pocket23_atm.pdb_AF-A1L157-F1-model_v4_out_pocket2_atm.pdb	A0A286YF58	A1L157	0.49893	1.429e-05
AF-A0AV02-F1-model_v4_out_pocket44_atm.pdb_AF-A1L4L8-F1-model_v4_out_pocket1_atm.pdb	A0AV02	A1L4L8	0.46484	2.508e-05
AF-A0A3B3IT33-F1-model_v4_out_pocket1_atm.pdb_AF-A2A2Z9-F1-model_v4_out_pocket82_atm.pdb	A0A3B3IT33	A2A2Z9	0.52642	7.477e-05
AF-A0A0B4J1W7-F1-model_v4_out_pocket24_atm.pdb_AF-A2A2Z9-F1-model_v4_out_pocket82_atm.pdb	A0A0B4J1W7	A2A2Z9	0.57319	4.17e-05
AF-A0A2R8Y619-F1-model_v4_out_pocket1_atm.pdb_AF-A2A368-F1-model_v4_out_pocket2_atm.pdb	A0A2R8Y619	A2A368	0.3845	5.136e-05
AF-A0PJW6-F1-model_v4_out_pocket1_atm.pdb_AF-A2A368-F1-model_v4_out_pocket2_atm.pdb	A0PJW6	A2A368	0.39816	3.16e-05
AF-A0A1B0GWB2-F1-model_v4_out_pocket7_atm.pdb_AF-A2IDD5-F1-model_v4_out_pocket36_atm.pdb	A0A1B0GWB2	A2IDD5	0.52904	4.178e-05
AF-A0A1B0GTZ2-F1-model_v4_out_pocket1_atm.pdb_AF-A2IDD5-F1-model_v4_out_pocket36_atm.pdb	A0A1B0GTZ2	A2IDD5	0.45769	4.781e-05
AF-A0A0B4J1W7-F1-model_v4_out_pocket24_atm.pdb_AF-A2IDD5-F1-model_v4_out_pocket36_atm.pdb	A0A0B4J1W7	A2IDD5	0.61575	3.167e-06
AF-A2A2Z9-F1-model_v4_out_pocket82_atm.pdb_AF-A2IDD5-F1-model_v4_out_pocket36_atm.pdb	A2A2Z9	A2IDD5	0.4792	7.604e-05
AF-A0A087WTH1-F1-model_v4_out_pocket3_atm.pdb_AF-A2IDD5-F1-model_v4_out_pocket36_atm.pdb	A0A087WTH1	A2IDD5	0.44802	9.326e-05
AF-A0PJW6-F1-model_v4_out_pocket1_atm.pdb_AF-A2IDD5-F1-model_v4_out_pocket36_atm.pdb	A0PJW6	A2IDD5	0.43975	5.889e-05
AF-A0A087WTH1-F1-model_v4_out_pocket3_atm.pdb_AF-A2RTX5-F1-model_v4_out_pocket1_atm.pdb	A0A087WTH1	A2RTX5	0.35538	4.724e-05
AF-A0PJW6-F1-model_v4_out_pocket1_atm.pdb_AF-A2RTX5-F1-model_v4_out_pocket1_atm.pdb	A0PJW6	A2RTX5	0.34022	6.193e-05
AF-A2A2Z9-F1-model_v4_out_pocket82_atm.pdb_AF-A2RTX5-F1-model_v4_out_pocket1_atm.pdb	A2A2Z9	A2RTX5	0.36833	9.682e-05
AF-A0A087WTH1-F1-model_v4_out_pocket3_atm.pdb_AF-A2RU14-F1-model_v4_out_pocket4_atm.pdb	A0A087WTH1	A2RU14	0.51205	7.115e-05
AF-A0A087WTH1-F1-model_v4_out_pocket3_atm.pdb_AF-A3KFT3-F1-model_v4_out_pocket27_atm.pdb	A0A087WTH1	A3KFT3	0.3537	7.644e-06
AF-A0PJW6-F1-model_v4_out_pocket1_atm.pdb_AF-A4D0S4-F1-model_v4_out_pocket152_atm.pdb	A0PJW6	A4D0S4	0.49971	9.151e-06
AF-A0A0B4J1W7-F1-model_v4_out_pocket24_atm.pdb_AF-A4D0S4-F1-model_v4_out_pocket152_atm.pdb	A0A0B4J1W7	A4D0S4	0.57055	4.665e-05
AF-A1A4Y4-F1-model_v4_out_pocket1_atm.pdb_AF-A4D0S4-F1-model_v4_out_pocket152_atm.pdb	A1A4Y4	A4D0S4	0.52928	4.439e-05
AF-A0PJW6-F1-model_v4_out_pocket1_atm.pdb_AF-A4D0T7-F1-model_v4_out_pocket1_atm.pdb	A0PJW6	A4D0T7	0.52729	5.379e-05
AF-A0A2R8Y619-F1-model_v4_out_pocket1_atm.pdb_AF-A4D0T7-F1-model_v4_out_pocket1_atm.pdb	A0A2R8Y619	A4D0T7	0.50478	5.705e-05
AF-A0A3B3IRV3-F1-model_v4_out_pocket2_atm.pdb_AF-A4D126-F1-model_v4_out_pocket1_atm.pdb	A0A3B3IRV3	A4D126	0.50702	9.29e-05
AF-A0A1B0GWB2-F1-model_v4_out_pocket7_atm.pdb_AF-A4D2G3-F1-model_v4_out_pocket7_atm.pdb	A0A1B0GWB2	A4D2G3	0.56352	3.294e-05
AF-A0A286YF58-F1-model_v4_out_pocket17_atm.pdb_AF-A4D2G3-F1-model_v4_out_pocket7_atm.pdb	A0A286YF58	A4D2G3	0.56292	2.888e-05
AF-A2A2Z9-F1-model_v4_out_pocket82_atm.pdb_AF-A4D2G3-F1-model_v4_out_pocket7_atm.pdb	A2A2Z9	A4D2G3	0.55202	2.937e-05
AF-A1L157-F1-model_v4_out_pocket2_atm.pdb_AF-A4D2G3-F1-model_v4_out_pocket7_atm.pdb	A1L157	A4D2G3	0.53447	5.44e-05
AF-A3KFT3-F1-model_v4_out_pocket27_atm.pdb_AF-A4D2G3-F1-model_v4_out_pocket4_atm.pdb	A3KFT3	A4D2G3	0.55459	6.375e-06
AF-A0A0B4J1W7-F1-model_v4_out_pocket24_atm.pdb_AF-A4D2G3-F1-model_v4_out_pocket7_atm.pdb	A0A0B4J1W7	A4D2G3	0.57166	7.595e-05
AF-A0A286YF58-F1-model_v4_out_pocket23_atm.pdb_AF-A4D2G3-F1-model_v4_out_pocket7_atm.pdb	A0A286YF58	A4D2G3	0.529	6.956e-05
AF-A2IDD5-F1-model_v4_out_pocket36_atm.pdb_AF-A4D2G3-F1-model_v4_out_pocket7_atm.pdb	A2IDD5	A4D2G3	0.56923	1.736e-05
AF-A0PJX8-F1-model_v4_out_pocket22_atm.pdb_AF-A4D2G3-F1-model_v4_out_pocket7_atm.pdb	A0PJX8	A4D2G3	0.55338	4.796e-05
AF-A0A0X1KG70-F1-model_v4_out_pocket15_atm.pdb_AF-A4D2G3-F1-model_v4_out_pocket13_atm.pdb	A0A0X1KG70	A4D2G3	0.50113	1.799e-05
AF-A0A087WTH1-F1-model_v4_out_pocket3_atm.pdb_AF-A4D2G3-F1-model_v4_out_pocket7_atm.pdb	A0A087WTH1	A4D2G3	0.558	5.771e-06
AF-A2IDD5-F1-model_v4_out_pocket36_atm.pdb_AF-A4D2P6-F1-model_v4_out_pocket5_atm.pdb	A2IDD5	A4D2P6	0.43936	1.719e-05
AF-A0PJW6-F1-model_v4_out_pocket1_atm.pdb_AF-A4D2P6-F1-model_v4_out_pocket5_atm.pdb	A0PJW6	A4D2P6	0.37452	4.464e-05
AF-A0PJW6-F1-model_v4_out_pocket1_atm.pdb_AF-A4IF30-F1-model_v4_out_pocket2_atm.pdb	A0PJW6	A4IF30	0.41155	5.38e-06
AF-A0A2R8Y619-F1-model_v4_out_pocket1_atm.pdb_AF-A4IF30-F1-model_v4_out_pocket2_atm.pdb	A0A2R8Y619	A4IF30	0.37664	5.779e-05
AF-A0A1B0GWB2-F1-model_v4_out_pocket7_atm.pdb_AF-A5D6W6-F1-model_v4_out_pocket3_atm.pdb	A0A1B0GWB2	A5D6W6	0.56241	3.204e-05
AF-A0AV02-F1-model_v4_out_pocket44_atm.pdb_AF-A5D6W6-F1-model_v4_out_pocket3_atm.pdb	A0AV02	A5D6W6	0.47309	7.781e-05
AF-A0A286YF58-F1-model_v4_out_pocket29_atm.pdb_AF-A5D6W6-F1-model_v4_out_pocket3_atm.pdb	A0A286YF58	A5D6W6	0.55868	5.184e-05
AF-A2RTX5-F1-model_v4_out_pocket1_atm.pdb_AF-A5D6W6-F1-model_v4_out_pocket3_atm.pdb	A2RTX5	A5D6W6	0.57399	4.177e-05
AF-A0PJW6-F1-model_v4_out_pocket1_atm.pdb_AF-A5PLK6-F1-model_v4_out_pocket5_atm.pdb	A0PJW6	A5PLK6	0.46922	5.445e-05
AF-A0PJW6-F1-model_v4_out_pocket1_atm.pdb_AF-A5PLL7-F1-model_v4_out_pocket6_atm.pdb	A0PJW6	A5PLL7	0.31622	6.198e-05
AF-A0A2R8Y619-F1-model_v4_out_pocket6_atm.pdb_AF-A5X5Y0-F1-model_v4_out_pocket1_atm.pdb	A0A2R8Y619	A5X5Y0	0.44166	4.933e-05
AF-A0PJW6-F1-model_v4_out_pocket1_atm.pdb_AF-A6NCC3-F1-model_v4_out_pocket53_atm.pdb	A0PJW6	A6NCC3	0.46357	7.177e-05
AF-A5D6W6-F1-model_v4_out_pocket3_atm.pdb_AF-A6NCK2-F1-model_v4_out_pocket9_atm.pdb	A5D6W6	A6NCK2	0.4052	8.874e-05
AF-A4D2G3-F1-model_v4_out_pocket7_atm.pdb_AF-A6NCK2-F1-model_v4_out_pocket9_atm.pdb	A4D2G3	A6NCK2	0.40598	2.407e-05
AF-A2A2Z9-F1-model_v4_out_pocket82_atm.pdb_AF-A6NCK2-F1-model_v4_out_pocket9_atm.pdb	A2A2Z9	A6NCK2	0.42451	7.429e-05
AF-A6NCC3-F1-model_v4_out_pocket53_atm.pdb_AF-A6NCN2-F1-model_v4_out_pocket7_atm.pdb	A6NCC3	A6NCN2	0.52555	7.82e-05
AF-A4D2G3-F1-model_v4_out_pocket13_atm.pdb_AF-A6NCV1-F1-model_v4_out_pocket9_atm.pdb	A4D2G3	A6NCV1	0.76771	1.11e-09
AF-A0A2R8Y619-F1-model_v4_out_pocket6_atm.pdb_AF-A6ND48-F1-model_v4_out_pocket11_atm.pdb	A0A2R8Y619	A6ND48	0.44866	3.025e-05
AF-A0A0X1KG70-F1-model_v4_out_pocket1_atm.pdb_AF-A6ND48-F1-model_v4_out_pocket11_atm.pdb	A0A0X1KG70	A6ND48	0.5293	6.452e-05
AF-A2IDD5-F1-model_v4_out_pocket36_atm.pdb_AF-A6ND91-F1-model_v4_out_pocket4_atm.pdb	A2IDD5	A6ND91	0.51982	9.443e-05
AF-A6NCV1-F1-model_v4_out_pocket9_atm.pdb_AF-A6NDH6-F1-model_v4_out_pocket14_atm.pdb	A6NCV1	A6NDH6	0.56753	2.026e-07
AF-A4D2G3-F1-model_v4_out_pocket13_atm.pdb_AF-A6NDH6-F1-model_v4_out_pocket14_atm.pdb	A4D2G3	A6NDH6	0.64526	4.229e-08
AF-A6NC98-F1-model_v4_out_pocket54_atm.pdb_AF-A6NDH6-F1-model_v4_out_pocket22_atm.pdb	A6NC98	A6NDH6	0.542	4.201e-05
AF-A4D2G3-F1-model_v4_out_pocket7_atm.pdb_AF-A6NDH6-F1-model_v4_out_pocket22_atm.pdb	A4D2G3	A6NDH6	0.74335	2.232e-09
AF-A0A0X1KG70-F1-model_v4_out_pocket15_atm.pdb_AF-A6NDH6-F1-model_v4_out_pocket14_atm.pdb	A0A0X1KG70	A6NDH6	0.52799	1.926e-06
AF-A3KFT3-F1-model_v4_out_pocket27_atm.pdb_AF-A6NDH6-F1-model_v4_out_pocket22_atm.pdb	A3KFT3	A6NDH6	0.57302	5.202e-05
AF-A0A2R8Y619-F1-model_v4_out_pocket6_atm.pdb_AF-A6NDK9-F1-model_v4_out_pocket4_atm.pdb	A0A2R8Y619	A6NDK9	0.53499	2.445e-05
AF-A2RRH5-F1-model_v4_out_pocket50_atm.pdb_AF-A6NDK9-F1-model_v4_out_pocket4_atm.pdb	A2RRH5	A6NDK9	0.61831	2.053e-05
AF-A6NCC3-F1-model_v4_out_pocket53_atm.pdb_AF-A6NDK9-F1-model_v4_out_pocket4_atm.pdb	A6NCC3	A6NDK9	0.56433	2.909e-05
AF-A2A2Z9-F1-model_v4_out_pocket82_atm.pdb_AF-A6NDK9-F1-model_v4_out_pocket4_atm.pdb	A2A2Z9	A6NDK9	0.54306	6.568e-05
AF-A0A1B0GTZ2-F1-model_v4_out_pocket1_atm.pdb_AF-A6NDK9-F1-model_v4_out_pocket4_atm.pdb	A0A1B0GTZ2	A6NDK9	0.53177	7.33e-05
AF-A6NCV1-F1-model_v4_out_pocket1_atm.pdb_AF-A6NDL8-F1-model_v4_out_pocket2_atm.pdb	A6NCV1	A6NDL8	0.60089	7.551e-11
AF-A0PJW6-F1-model_v4_out_pocket1_atm.pdb_AF-A6NDP7-F1-model_v4_out_pocket4_atm.pdb	A0PJW6	A6NDP7	0.35878	4.659e-06
AF-A6NDK9-F1-model_v4_out_pocket4_atm.pdb_AF-A6NDR6-F1-model_v4_out_pocket1_atm.pdb	A6NDK9	A6NDR6	0.41254	7.679e-05
AF-A1L157-F1-model_v4_out_pocket2_atm.pdb_AF-A6NDX4-F1-model_v4_out_pocket12_atm.pdb	A1L157	A6NDX4	0.46079	9.015e-05
AF-A5X5Y0-F1-model_v4_out_pocket1_atm.pdb_AF-A6NE01-F1-model_v4_out_pocket131_atm.pdb	A5X5Y0	A6NE01	0.53844	3.532e-05
AF-A5D6W6-F1-model_v4_out_pocket3_atm.pdb_AF-A6NE01-F1-model_v4_out_pocket131_atm.pdb	A5D6W6	A6NE01	0.5281	4.27e-05
AF-A0A2R8Y619-F1-model_v4_out_pocket6_atm.pdb_AF-A6NE01-F1-model_v4_out_pocket131_atm.pdb	A0A2R8Y619	A6NE01	0.47401	9.298e-05
AF-A2A2Z9-F1-model_v4_out_pocket82_atm.pdb_AF-A6NE01-F1-model_v4_out_pocket131_atm.pdb	A2A2Z9	A6NE01	0.54286	2.709e-05
AF-A4D2P6-F1-model_v4_out_pocket84_atm.pdb_AF-A6NE01-F1-model_v4_out_pocket131_atm.pdb	A4D2P6	A6NE01	0.54395	4.489e-05
AF-A0A1B0GTZ2-F1-model_v4_out_pocket1_atm.pdb_AF-A6NE01-F1-model_v4_out_pocket131_atm.pdb	A0A1B0GTZ2	A6NE01	0.51802	4.302e-05
AF-A6NDK9-F1-model_v4_out_pocket4_atm.pdb_AF-A6NEL3-F1-model_v4_out_pocket3_atm.pdb	A6NDK9	A6NEL3	0.49529	9.224e-05
AF-A0A6I8PU40-F1-model_v4_out_pocket19_atm.pdb_AF-A6NEL3-F1-model_v4_out_pocket3_atm.pdb	A0A6I8PU40	A6NEL3	0.54897	8.333e-05
AF-A1L157-F1-model_v4_out_pocket2_atm.pdb_AF-A6NEL3-F1-model_v4_out_pocket3_atm.pdb	A1L157	A6NEL3	0.53201	7.59e-05
AF-A5X5Y0-F1-model_v4_out_pocket1_atm.pdb_AF-A6NEL3-F1-model_v4_out_pocket3_atm.pdb	A5X5Y0	A6NEL3	0.52374	8.69e-05
AF-A2IDD5-F1-model_v4_out_pocket36_atm.pdb_AF-A6NES4-F1-model_v4_out_pocket149_atm.pdb	A2IDD5	A6NES4	0.41026	1.077e-05
AF-A6NCV1-F1-model_v4_out_pocket9_atm.pdb_AF-A6NET4-F1-model_v4_out_pocket3_atm.pdb	A6NCV1	A6NET4	0.44228	2.675e-05
AF-A6NDH6-F1-model_v4_out_pocket14_atm.pdb_AF-A6NET4-F1-model_v4_out_pocket3_atm.pdb	A6NDH6	A6NET4	0.58148	5.289e-08
AF-A4D2G3-F1-model_v4_out_pocket13_atm.pdb_AF-A6NET4-F1-model_v4_out_pocket3_atm.pdb	A4D2G3	A6NET4	0.46509	5.279e-05
AF-A6NCV1-F1-model_v4_out_pocket1_atm.pdb_AF-A6NF89-F1-model_v4_out_pocket1_atm.pdb	A6NCV1	A6NF89	0.46091	8.209e-11
AF-A6NDH6-F1-model_v4_out_pocket14_atm.pdb_AF-A6NF89-F1-model_v4_out_pocket13_atm.pdb	A6NDH6	A6NF89	0.68434	3.006e-08
AF-A6NDL8-F1-model_v4_out_pocket2_atm.pdb_AF-A6NF89-F1-model_v4_out_pocket1_atm.pdb	A6NDL8	A6NF89	0.54903	6.727e-11
AF-A0PJW6-F1-model_v4_out_pocket1_atm.pdb_AF-A6NF89-F1-model_v4_out_pocket1_atm.pdb	A0PJW6	A6NF89	0.30996	4.102e-05
AF-A6NET4-F1-model_v4_out_pocket3_atm.pdb_AF-A6NF89-F1-model_v4_out_pocket13_atm.pdb	A6NET4	A6NF89	0.53728	3.264e-05
AF-A0A0X1KG70-F1-model_v4_out_pocket15_atm.pdb_AF-A6NF89-F1-model_v4_out_pocket13_atm.pdb	A0A0X1KG70	A6NF89	0.52235	1.707e-05
AF-A4D2G3-F1-model_v4_out_pocket13_atm.pdb_AF-A6NF89-F1-model_v4_out_pocket13_atm.pdb	A4D2G3	A6NF89	0.71363	7.595e-09
AF-A6NCV1-F1-model_v4_out_pocket9_atm.pdb_AF-A6NF89-F1-model_v4_out_pocket13_atm.pdb	A6NCV1	A6NF89	0.87452	6.806e-13
AF-A0PJW6-F1-model_v4_out_pocket1_atm.pdb_AF-A6NFC9-F1-model_v4_out_pocket33_atm.pdb	A0PJW6	A6NFC9	0.38133	7.951e-07
AF-A0A1B0GTZ2-F1-model_v4_out_pocket1_atm.pdb_AF-A6NFC9-F1-model_v4_out_pocket33_atm.pdb	A0A1B0GTZ2	A6NFC9	0.37299	1.552e-05
AF-A4D2G3-F1-model_v4_out_pocket7_atm.pdb_AF-A6NFC9-F1-model_v4_out_pocket32_atm.pdb	A4D2G3	A6NFC9	0.42073	2.687e-05
AF-A0A2R8Y619-F1-model_v4_out_pocket6_atm.pdb_AF-A6NFC9-F1-model_v4_out_pocket33_atm.pdb	A0A2R8Y619	A6NFC9	0.35548	1.197e-05
AF-A0PJW6-F1-model_v4_out_pocket1_atm.pdb_AF-A6NFE2-F1-model_v4_out_pocket38_atm.pdb	A0PJW6	A6NFE2	0.44418	2.175e-05
AF-A6NCK2-F1-model_v4_out_pocket9_atm.pdb_AF-A6NFE2-F1-model_v4_out_pocket38_atm.pdb	A6NCK2	A6NFE2	0.50232	9.786e-05
AF-A2A2Z9-F1-model_v4_out_pocket82_atm.pdb_AF-A6NFE2-F1-model_v4_out_pocket38_atm.pdb	A2A2Z9	A6NFE2	0.47568	4.28e-05
AF-A0A1B0GTZ2-F1-model_v4_out_pocket1_atm.pdb_AF-A6NFE2-F1-model_v4_out_pocket38_atm.pdb	A0A1B0GTZ2	A6NFE2	0.44888	4.352e-05
AF-A0A0B4J1W7-F1-model_v4_out_pocket24_atm.pdb_AF-A6NFE2-F1-model_v4_out_pocket38_atm.pdb	A0A0B4J1W7	A6NFE2	0.59196	6.455e-06
AF-A6NDH6-F1-model_v4_out_pocket22_atm.pdb_AF-A6NFR6-F1-model_v4_out_pocket3_atm.pdb	A6NDH6	A6NFR6	0.4799	6.921e-05
AF-A0PJW6-F1-model_v4_out_pocket1_atm.pdb_AF-A6NFX1-F1-model_v4_out_pocket30_atm.pdb	A0PJW6	A6NFX1	0.30787	6.787e-05
AF-A0A1B0GWB2-F1-model_v4_out_pocket7_atm.pdb_AF-A6NGB7-F1-model_v4_out_pocket17_atm.pdb	A0A1B0GWB2	A6NGB7	0.5447	2.842e-05
AF-A4D2G3-F1-model_v4_out_pocket7_atm.pdb_AF-A6NGB7-F1-model_v4_out_pocket17_atm.pdb	A4D2G3	A6NGB7	0.45212	7.239e-05
AF-A1L157-F1-model_v4_out_pocket2_atm.pdb_AF-A6NGB7-F1-model_v4_out_pocket17_atm.pdb	A1L157	A6NGB7	0.53923	2.206e-05
AF-A4D0S4-F1-model_v4_out_pocket107_atm.pdb_AF-A6NGB7-F1-model_v4_out_pocket17_atm.pdb	A4D0S4	A6NGB7	0.52457	4.421e-05
AF-A0PJW6-F1-model_v4_out_pocket1_atm.pdb_AF-A6NGB7-F1-model_v4_out_pocket17_atm.pdb	A0PJW6	A6NGB7	0.483	9.267e-06
AF-A0A1B0GW54-F1-model_v4_out_pocket2_atm.pdb_AF-A6NGC4-F1-model_v4_out_pocket1_atm.pdb	A0A1B0GW54	A6NGC4	0.39224	4.78e-05
AF-A6NDK9-F1-model_v4_out_pocket4_atm.pdb_AF-A6NGJ6-F1-model_v4_out_pocket23_atm.pdb	A6NDK9	A6NGJ6	0.46318	6.971e-05
AF-A6NCK2-F1-model_v4_out_pocket9_atm.pdb_AF-A6NGJ6-F1-model_v4_out_pocket23_atm.pdb	A6NCK2	A6NGJ6	0.80956	3.653e-10
AF-A4D2G3-F1-model_v4_out_pocket7_atm.pdb_AF-A6NGW2-F1-model_v4_out_pocket16_atm.pdb	A4D2G3	A6NGW2	0.44339	2.457e-05
AF-A0PJX8-F1-model_v4_out_pocket22_atm.pdb_AF-A6NGW2-F1-model_v4_out_pocket153_atm.pdb	A0PJX8	A6NGW2	0.5516	2.064e-05
AF-A0PJW6-F1-model_v4_out_pocket1_atm.pdb_AF-A6NGW2-F1-model_v4_out_pocket16_atm.pdb	A0PJW6	A6NGW2	0.42327	7.747e-05
AF-A0PJW6-F1-model_v4_out_pocket1_atm.pdb_AF-A6NGW2-F1-model_v4_out_pocket68_atm.pdb	A0PJW6	A6NGW2	0.34396	6.583e-05
AF-A6NDH6-F1-model_v4_out_pocket22_atm.pdb_AF-A6NGW2-F1-model_v4_out_pocket16_atm.pdb	A6NDH6	A6NGW2	0.43481	4.403e-05
AF-A4D0S4-F1-model_v4_out_pocket152_atm.pdb_AF-A6NGW2-F1-model_v4_out_pocket16_atm.pdb	A4D0S4	A6NGW2	0.48641	2.857e-05
AF-A2IDD5-F1-model_v4_out_pocket36_atm.pdb_AF-A6NGZ8-F1-model_v4_out_pocket1_atm.pdb	A2IDD5	A6NGZ8	0.51676	3.335e-05
AF-A6NFC9-F1-model_v4_out_pocket33_atm.pdb_AF-A6NGZ8-F1-model_v4_out_pocket1_atm.pdb	A6NFC9	A6NGZ8	0.54411	4.093e-05
AF-A4IF30-F1-model_v4_out_pocket2_atm.pdb_AF-A6NGZ8-F1-model_v4_out_pocket1_atm.pdb	A4IF30	A6NGZ8	0.51933	6.63e-05
AF-A6NDH6-F1-model_v4_out_pocket22_atm.pdb_AF-A6NGZ8-F1-model_v4_out_pocket1_atm.pdb	A6NDH6	A6NGZ8	0.44488	4.544e-05
AF-A0A0B4J1W7-F1-model_v4_out_pocket24_atm.pdb_AF-A6NGZ8-F1-model_v4_out_pocket1_atm.pdb	A0A0B4J1W7	A6NGZ8	0.57062	2.374e-05
AF-A0A286YF58-F1-model_v4_out_pocket17_atm.pdb_AF-A6NGZ8-F1-model_v4_out_pocket1_atm.pdb	A0A286YF58	A6NGZ8	0.5103	7.11e-05
AF-A0A1B0GWB2-F1-model_v4_out_pocket7_atm.pdb_AF-A6NGZ8-F1-model_v4_out_pocket1_atm.pdb	A0A1B0GWB2	A6NGZ8	0.54624	1.845e-05
AF-A1A4Y4-F1-model_v4_out_pocket1_atm.pdb_AF-A6NGZ8-F1-model_v4_out_pocket1_atm.pdb	A1A4Y4	A6NGZ8	0.52489	2.624e-05
AF-A0A2R8Y619-F1-model_v4_out_pocket1_atm.pdb_AF-A6NGZ8-F1-model_v4_out_pocket1_atm.pdb	A0A2R8Y619	A6NGZ8	0.42531	6.528e-05
AF-A0PJW6-F1-model_v4_out_pocket1_atm.pdb_AF-A6NGZ8-F1-model_v4_out_pocket1_atm.pdb	A0PJW6	A6NGZ8	0.49524	1.678e-06
AF-A4D2G3-F1-model_v4_out_pocket7_atm.pdb_AF-A6NGZ8-F1-model_v4_out_pocket1_atm.pdb	A4D2G3	A6NGZ8	0.48926	2.469e-06
AF-A4D0S4-F1-model_v4_out_pocket152_atm.pdb_AF-A6NGZ8-F1-model_v4_out_pocket1_atm.pdb	A4D0S4	A6NGZ8	0.47608	8.98e-05
AF-A3KFT3-F1-model_v4_out_pocket27_atm.pdb_AF-A6NH00-F1-model_v4_out_pocket24_atm.pdb	A3KFT3	A6NH00	0.62118	8.944e-09
AF-A0A087WTH1-F1-model_v4_out_pocket3_atm.pdb_AF-A6NH00-F1-model_v4_out_pocket24_atm.pdb	A0A087WTH1	A6NH00	0.35388	6.036e-05
AF-A6NF89-F1-model_v4_out_pocket1_atm.pdb_AF-A6NH00-F1-model_v4_out_pocket24_atm.pdb	A6NF89	A6NH00	0.53496	2.453e-06
AF-A4D2G3-F1-model_v4_out_pocket4_atm.pdb_AF-A6NH00-F1-model_v4_out_pocket24_atm.pdb	A4D2G3	A6NH00	0.49752	5.596e-07
AF-A5D6W6-F1-model_v4_out_pocket3_atm.pdb_AF-A6NH11-F1-model_v4_out_pocket23_atm.pdb	A5D6W6	A6NH11	0.40569	5.305e-05
AF-A6NEL3-F1-model_v4_out_pocket3_atm.pdb_AF-A6NH11-F1-model_v4_out_pocket23_atm.pdb	A6NEL3	A6NH11	0.39349	3.381e-05
AF-A0PJW6-F1-model_v4_out_pocket1_atm.pdb_AF-A6NH21-F1-model_v4_out_pocket11_atm.pdb	A0PJW6	A6NH21	0.34688	3.468e-06
AF-A6NEL3-F1-model_v4_out_pocket3_atm.pdb_AF-A6NH21-F1-model_v4_out_pocket11_atm.pdb	A6NEL3	A6NH21	0.33865	1.463e-05
AF-A6NGZ8-F1-model_v4_out_pocket1_atm.pdb_AF-A6NH21-F1-model_v4_out_pocket11_atm.pdb	A6NGZ8	A6NH21	0.35849	5.617e-05
AF-A6NCN2-F1-model_v4_out_pocket7_atm.pdb_AF-A6NH21-F1-model_v4_out_pocket47_atm.pdb	A6NCN2	A6NH21	0.38591	8.834e-05
AF-A1A4Y4-F1-model_v4_out_pocket1_atm.pdb_AF-A6NH21-F1-model_v4_out_pocket11_atm.pdb	A1A4Y4	A6NH21	0.36694	5.317e-05
AF-A0A2R8Y619-F1-model_v4_out_pocket6_atm.pdb_AF-A6NH52-F1-model_v4_out_pocket1_atm.pdb	A0A2R8Y619	A6NH52	0.45638	9.609e-05
AF-A0A1B0GTZ2-F1-model_v4_out_pocket1_atm.pdb_AF-A6NH52-F1-model_v4_out_pocket1_atm.pdb	A0A1B0GTZ2	A6NH52	0.50048	5.481e-05
AF-A0A0X1KG70-F1-model_v4_out_pocket1_atm.pdb_AF-A6NHA9-F1-model_v4_out_pocket1_atm.pdb	A0A0X1KG70	A6NHA9	0.63932	2.658e-08
AF-A4D2G3-F1-model_v4_out_pocket7_atm.pdb_AF-A6NHC0-F1-model_v4_out_pocket8_atm.pdb	A4D2G3	A6NHC0	0.50471	8.388e-05
AF-A6ND91-F1-model_v4_out_pocket4_atm.pdb_AF-A6NHC0-F1-model_v4_out_pocket8_atm.pdb	A6ND91	A6NHC0	0.53714	3.796e-05
AF-A1L4L8-F1-model_v4_out_pocket1_atm.pdb_AF-A6NHG4-F1-model_v4_out_pocket1_atm.pdb	A1L4L8	A6NHG4	0.51023	9.749e-05
AF-A0A2R8Y619-F1-model_v4_out_pocket6_atm.pdb_AF-A6NHG9-F1-model_v4_out_pocket1_atm.pdb	A0A2R8Y619	A6NHG9	0.44141	5.48e-05
AF-A6NF89-F1-model_v4_out_pocket1_atm.pdb_AF-A6NHG9-F1-model_v4_out_pocket1_atm.pdb	A6NF89	A6NHG9	0.57236	4.303e-05
AF-A6NET4-F1-model_v4_out_pocket1_atm.pdb_AF-A6NHG9-F1-model_v4_out_pocket1_atm.pdb	A6NET4	A6NHG9	0.66627	4.076e-09
AF-A4D2G3-F1-model_v4_out_pocket4_atm.pdb_AF-A6NHG9-F1-model_v4_out_pocket1_atm.pdb	A4D2G3	A6NHG9	0.59272	3.468e-06
AF-A3KFT3-F1-model_v4_out_pocket27_atm.pdb_AF-A6NHG9-F1-model_v4_out_pocket1_atm.pdb	A3KFT3	A6NHG9	0.59148	1.421e-05
AF-A0A0X1KG70-F1-model_v4_out_pocket1_atm.pdb_AF-A6NHG9-F1-model_v4_out_pocket1_atm.pdb	A0A0X1KG70	A6NHG9	0.56764	1.102e-05
AF-A6NDS4-F1-model_v4_out_pocket33_atm.pdb_AF-A6NHJ4-F1-model_v4_out_pocket2_atm.pdb	A6NDS4	A6NHJ4	0.57085	3.054e-05
AF-A6NCN2-F1-model_v4_out_pocket7_atm.pdb_AF-A6NHJ4-F1-model_v4_out_pocket2_atm.pdb	A6NCN2	A6NHJ4	0.5205	8.708e-05
AF-A6NDK9-F1-model_v4_out_pocket4_atm.pdb_AF-A6NHJ4-F1-model_v4_out_pocket2_atm.pdb	A6NDK9	A6NHJ4	0.52516	3.874e-05
AF-A4D0S4-F1-model_v4_out_pocket152_atm.pdb_AF-A6NHJ4-F1-model_v4_out_pocket2_atm.pdb	A4D0S4	A6NHJ4	0.52412	7.63e-05
AF-A6NE01-F1-model_v4_out_pocket131_atm.pdb_AF-A6NHJ4-F1-model_v4_out_pocket50_atm.pdb	A6NE01	A6NHJ4	0.48232	6.163e-05
AF-A4D2P6-F1-model_v4_out_pocket84_atm.pdb_AF-A6NHJ4-F1-model_v4_out_pocket2_atm.pdb	A4D2P6	A6NHJ4	0.53995	9.377e-05
AF-A0PK00-F1-model_v4_out_pocket2_atm.pdb_AF-A6NHJ4-F1-model_v4_out_pocket2_atm.pdb	A0PK00	A6NHJ4	0.54659	6.829e-05
AF-A5D6W6-F1-model_v4_out_pocket3_atm.pdb_AF-A6NHJ4-F1-model_v4_out_pocket2_atm.pdb	A5D6W6	A6NHJ4	0.53018	5.893e-05
AF-A6NDK9-F1-model_v4_out_pocket4_atm.pdb_AF-A6NHN6-F1-model_v4_out_pocket16_atm.pdb	A6NDK9	A6NHN6	0.50034	6.798e-05
AF-A4D0S4-F1-model_v4_out_pocket152_atm.pdb_AF-A6NHN6-F1-model_v4_out_pocket16_atm.pdb	A4D0S4	A6NHN6	0.49925	7.15e-05
AF-A6NHJ4-F1-model_v4_out_pocket2_atm.pdb_AF-A6NHN6-F1-model_v4_out_pocket16_atm.pdb	A6NHJ4	A6NHN6	0.50593	6.242e-05
AF-A0PJW6-F1-model_v4_out_pocket1_atm.pdb_AF-A6NHS7-F1-model_v4_out_pocket12_atm.pdb	A0PJW6	A6NHS7	0.4428	1.209e-05
AF-A6NE01-F1-model_v4_out_pocket131_atm.pdb_AF-A6NHS7-F1-model_v4_out_pocket12_atm.pdb	A6NE01	A6NHS7	0.46376	2.009e-05
AF-A5PLK6-F1-model_v4_out_pocket5_atm.pdb_AF-A6NHS7-F1-model_v4_out_pocket12_atm.pdb	A5PLK6	A6NHS7	0.46347	4.769e-05
AF-A5D6W6-F1-model_v4_out_pocket3_atm.pdb_AF-A6NHS7-F1-model_v4_out_pocket12_atm.pdb	A5D6W6	A6NHS7	0.42409	9.326e-05
AF-A0A6I8PU40-F1-model_v4_out_pocket20_atm.pdb_AF-A6NHS7-F1-model_v4_out_pocket12_atm.pdb	A0A6I8PU40	A6NHS7	0.52251	8.98e-05
AF-A1L157-F1-model_v4_out_pocket2_atm.pdb_AF-A6NHS7-F1-model_v4_out_pocket12_atm.pdb	A1L157	A6NHS7	0.49303	7.722e-05
AF-A6NFE2-F1-model_v4_out_pocket38_atm.pdb_AF-A6NHS7-F1-model_v4_out_pocket12_atm.pdb	A6NFE2	A6NHS7	0.50359	2.927e-05
AF-A2A2Z9-F1-model_v4_out_pocket82_atm.pdb_AF-A6NHS7-F1-model_v4_out_pocket12_atm.pdb	A2A2Z9	A6NHS7	0.45438	7.378e-05
AF-A6NGZ8-F1-model_v4_out_pocket1_atm.pdb_AF-A6NHS7-F1-model_v4_out_pocket12_atm.pdb	A6NGZ8	A6NHS7	0.50137	1.927e-05
AF-A0A2R8Y619-F1-model_v4_out_pocket6_atm.pdb_AF-A6NHS7-F1-model_v4_out_pocket12_atm.pdb	A0A2R8Y619	A6NHS7	0.42313	1.75e-05
AF-A6NDH6-F1-model_v4_out_pocket22_atm.pdb_AF-A6NHZ5-F1-model_v4_out_pocket6_atm.pdb	A6NDH6	A6NHZ5	0.48716	1.907e-05
AF-A6NHC0-F1-model_v4_out_pocket8_atm.pdb_AF-A6NHZ5-F1-model_v4_out_pocket6_atm.pdb	A6NHC0	A6NHZ5	0.47311	4.236e-05
AF-A1IGU5-F1-model_v4_out_pocket56_atm.pdb_AF-A6NHZ5-F1-model_v4_out_pocket6_atm.pdb	A1IGU5	A6NHZ5	0.52585	9.572e-05
AF-A4D2G3-F1-model_v4_out_pocket7_atm.pdb_AF-A6NHZ5-F1-model_v4_out_pocket6_atm.pdb	A4D2G3	A6NHZ5	0.46587	6.402e-05
AF-A2A3L6-F1-model_v4_out_pocket32_atm.pdb_AF-A6NI61-F1-model_v4_out_pocket2_atm.pdb	A2A3L6	A6NI61	0.59177	9.902e-06
AF-A6NDV4-F1-model_v4_out_pocket4_atm.pdb_AF-A6NI61-F1-model_v4_out_pocket2_atm.pdb	A6NDV4	A6NI61	0.68639	9.331e-08
AF-A3KFT3-F1-model_v4_out_pocket27_atm.pdb_AF-A6NIJ9-F1-model_v4_out_pocket2_atm.pdb	A3KFT3	A6NIJ9	0.52409	3.065e-05
AF-A4D2G3-F1-model_v4_out_pocket4_atm.pdb_AF-A6NIJ9-F1-model_v4_out_pocket2_atm.pdb	A4D2G3	A6NIJ9	0.49213	3.741e-05
AF-A6NHG9-F1-model_v4_out_pocket1_atm.pdb_AF-A6NIJ9-F1-model_v4_out_pocket2_atm.pdb	A6NHG9	A6NIJ9	0.46294	6.598e-06
AF-A6NF89-F1-model_v4_out_pocket1_atm.pdb_AF-A6NIJ9-F1-model_v4_out_pocket2_atm.pdb	A6NF89	A6NIJ9	0.78619	7.202e-11
AF-A6NH00-F1-model_v4_out_pocket24_atm.pdb_AF-A6NIJ9-F1-model_v4_out_pocket2_atm.pdb	A6NH00	A6NIJ9	0.54714	5.174e-06
AF-A2IDD5-F1-model_v4_out_pocket36_atm.pdb_AF-A6NJ46-F1-model_v4_out_pocket12_atm.pdb	A2IDD5	A6NJ46	0.51978	4.128e-05
AF-A6NHJ4-F1-model_v4_out_pocket50_atm.pdb_AF-A6NJ46-F1-model_v4_out_pocket12_atm.pdb	A6NHJ4	A6NJ46	0.48974	8.413e-05
AF-A6NE01-F1-model_v4_out_pocket131_atm.pdb_AF-A6NJ46-F1-model_v4_out_pocket12_atm.pdb	A6NE01	A6NJ46	0.48381	2.777e-05
AF-A6NDH6-F1-model_v4_out_pocket22_atm.pdb_AF-A6NJ46-F1-model_v4_out_pocket12_atm.pdb	A6NDH6	A6NJ46	0.45553	5.048e-05
AF-A0A3B3IT33-F1-model_v4_out_pocket1_atm.pdb_AF-A6NJ46-F1-model_v4_out_pocket12_atm.pdb	A0A3B3IT33	A6NJ46	0.5503	1.718e-05
AF-A4D2G3-F1-model_v4_out_pocket7_atm.pdb_AF-A6NJ46-F1-model_v4_out_pocket12_atm.pdb	A4D2G3	A6NJ46	0.46915	2.194e-05
AF-A2A2Z9-F1-model_v4_out_pocket82_atm.pdb_AF-A6NJ46-F1-model_v4_out_pocket12_atm.pdb	A2A2Z9	A6NJ46	0.492	7.786e-05
AF-A0A494C071-F1-model_v4_out_pocket17_atm.pdb_AF-A6NJ88-F1-model_v4_out_pocket51_atm.pdb	A0A494C071	A6NJ88	0.43938	8.544e-05
AF-A0A494C071-F1-model_v4_out_pocket2_atm.pdb_AF-A6NJ88-F1-model_v4_out_pocket51_atm.pdb	A0A494C071	A6NJ88	0.48198	3.338e-05
AF-A0A494C071-F1-model_v4_out_pocket4_atm.pdb_AF-A6NJ88-F1-model_v4_out_pocket51_atm.pdb	A0A494C071	A6NJ88	0.46017	1.759e-06
AF-A0A2R8Y619-F1-model_v4_out_pocket6_atm.pdb_AF-A6NJG2-F1-model_v4_out_pocket11_atm.pdb	A0A2R8Y619	A6NJG2	0.46772	8.754e-06
AF-A2IDD5-F1-model_v4_out_pocket36_atm.pdb_AF-A6NJV1-F1-model_v4_out_pocket14_atm.pdb	A2IDD5	A6NJV1	0.45961	4.75e-05
AF-A0A1B0GW54-F1-model_v4_out_pocket2_atm.pdb_AF-A6NJY1-F1-model_v4_out_pocket24_atm.pdb	A0A1B0GW54	A6NJY1	0.39061	1.029e-05
AF-A6NDL8-F1-model_v4_out_pocket2_atm.pdb_AF-A6NJZ3-F1-model_v4_out_pocket3_atm.pdb	A6NDL8	A6NJZ3	0.49744	3.525e-09
AF-A6NHG9-F1-model_v4_out_pocket1_atm.pdb_AF-A6NJZ3-F1-model_v4_out_pocket3_atm.pdb	A6NHG9	A6NJZ3	0.36416	2.237e-06
AF-A6NIJ9-F1-model_v4_out_pocket2_atm.pdb_AF-A6NJZ3-F1-model_v4_out_pocket3_atm.pdb	A6NIJ9	A6NJZ3	0.54335	1.547e-12
AF-A6NF89-F1-model_v4_out_pocket1_atm.pdb_AF-A6NJZ3-F1-model_v4_out_pocket3_atm.pdb	A6NF89	A6NJZ3	0.77273	3.22e-15
AF-A6NET4-F1-model_v4_out_pocket1_atm.pdb_AF-A6NJZ3-F1-model_v4_out_pocket3_atm.pdb	A6NET4	A6NJZ3	0.32579	5.716e-05
AF-A6NCV1-F1-model_v4_out_pocket1_atm.pdb_AF-A6NJZ3-F1-model_v4_out_pocket3_atm.pdb	A6NCV1	A6NJZ3	0.38973	1.36e-07
AF-A0A0X1KG70-F1-model_v4_out_pocket1_atm.pdb_AF-A6NJZ3-F1-model_v4_out_pocket3_atm.pdb	A0A0X1KG70	A6NJZ3	0.3752	7.793e-05
AF-A6NH00-F1-model_v4_out_pocket24_atm.pdb_AF-A6NJZ3-F1-model_v4_out_pocket3_atm.pdb	A6NH00	A6NJZ3	0.51241	1.114e-08
AF-A4D2G3-F1-model_v4_out_pocket4_atm.pdb_AF-A6NJZ3-F1-model_v4_out_pocket3_atm.pdb	A4D2G3	A6NJZ3	0.40045	8.588e-06
AF-A0PJW6-F1-model_v4_out_pocket1_atm.pdb_AF-A6NK53-F1-model_v4_out_pocket68_atm.pdb	A0PJW6	A6NK53	0.34838	2.477e-06
AF-A1A4Y4-F1-model_v4_out_pocket1_atm.pdb_AF-A6NK53-F1-model_v4_out_pocket68_atm.pdb	A1A4Y4	A6NK53	0.37099	8.427e-05
AF-A2IDD5-F1-model_v4_out_pocket36_atm.pdb_AF-A6NK53-F1-model_v4_out_pocket68_atm.pdb	A2IDD5	A6NK53	0.36419	5.859e-05
AF-A4D0S4-F1-model_v4_out_pocket152_atm.pdb_AF-A6NK53-F1-model_v4_out_pocket68_atm.pdb	A4D0S4	A6NK53	0.35801	5.505e-05
AF-A0A1B0GWB2-F1-model_v4_out_pocket7_atm.pdb_AF-A6NK53-F1-model_v4_out_pocket68_atm.pdb	A0A1B0GWB2	A6NK53	0.42522	7.493e-06
AF-A6NGZ8-F1-model_v4_out_pocket1_atm.pdb_AF-A6NK53-F1-model_v4_out_pocket68_atm.pdb	A6NGZ8	A6NK53	0.38167	1.823e-05
AF-A6NHJ4-F1-model_v4_out_pocket2_atm.pdb_AF-A6NK75-F1-model_v4_out_pocket33_atm.pdb	A6NHJ4	A6NK75	0.40529	3.5e-05
AF-A4D2G3-F1-model_v4_out_pocket7_atm.pdb_AF-A6NK75-F1-model_v4_out_pocket15_atm.pdb	A4D2G3	A6NK75	0.43958	6.967e-05
AF-A6NE01-F1-model_v4_out_pocket131_atm.pdb_AF-A6NK75-F1-model_v4_out_pocket33_atm.pdb	A6NE01	A6NK75	0.41776	6.927e-05
AF-A2IDD5-F1-model_v4_out_pocket36_atm.pdb_AF-A6NK75-F1-model_v4_out_pocket33_atm.pdb	A2IDD5	A6NK75	0.48638	1.65e-05
AF-A5D6W6-F1-model_v4_out_pocket3_atm.pdb_AF-A6NK75-F1-model_v4_out_pocket33_atm.pdb	A5D6W6	A6NK75	0.44582	1.153e-05
AF-A4D2G3-F1-model_v4_out_pocket7_atm.pdb_AF-A6NK75-F1-model_v4_out_pocket33_atm.pdb	A4D2G3	A6NK75	0.42407	1.955e-05
AF-A2A2Z9-F1-model_v4_out_pocket82_atm.pdb_AF-A6NK75-F1-model_v4_out_pocket33_atm.pdb	A2A2Z9	A6NK75	0.48344	6.311e-06
AF-A6NDH6-F1-model_v4_out_pocket22_atm.pdb_AF-A6NK75-F1-model_v4_out_pocket15_atm.pdb	A6NDH6	A6NK75	0.45386	2.942e-05
AF-A0A494C1R9-F1-model_v4_out_pocket13_atm.pdb_AF-A6NKD2-F1-model_v4_out_pocket7_atm.pdb	A0A494C1R9	A6NKD2	0.97901	2.665e-14
AF-A6NH21-F1-model_v4_out_pocket11_atm.pdb_AF-A6NKD9-F1-model_v4_out_pocket4_atm.pdb	A6NH21	A6NKD9	0.5476	8.008e-05
AF-A0PJW6-F1-model_v4_out_pocket1_atm.pdb_AF-A6NKD9-F1-model_v4_out_pocket4_atm.pdb	A0PJW6	A6NKD9	0.46735	2.375e-05
AF-A0A1B0GWB2-F1-model_v4_out_pocket7_atm.pdb_AF-A6NKD9-F1-model_v4_out_pocket4_atm.pdb	A0A1B0GWB2	A6NKD9	0.51769	9.934e-05
AF-A0A1B0GW54-F1-model_v4_out_pocket2_atm.pdb_AF-A6NKD9-F1-model_v4_out_pocket4_atm.pdb	A0A1B0GW54	A6NKD9	0.43204	8.194e-05
AF-A0A2R8Y619-F1-model_v4_out_pocket6_atm.pdb_AF-A6NKD9-F1-model_v4_out_pocket4_atm.pdb	A0A2R8Y619	A6NKD9	0.44353	3.864e-05
AF-A6NK53-F1-model_v4_out_pocket68_atm.pdb_AF-A6NKD9-F1-model_v4_out_pocket4_atm.pdb	A6NK53	A6NKD9	0.55253	5.659e-05
AF-A0A3B3IRV3-F1-model_v4_out_pocket2_atm.pdb_AF-A6NKG5-F1-model_v4_out_pocket108_atm.pdb	A0A3B3IRV3	A6NKG5	0.43452	7.607e-05
AF-A6NE01-F1-model_v4_out_pocket131_atm.pdb_AF-A6NKG5-F1-model_v4_out_pocket108_atm.pdb	A6NE01	A6NKG5	0.42323	1.191e-05
AF-A0A2R8Y619-F1-model_v4_out_pocket6_atm.pdb_AF-A6NKG5-F1-model_v4_out_pocket108_atm.pdb	A0A2R8Y619	A6NKG5	0.37992	8.671e-05
AF-A2IDD5-F1-model_v4_out_pocket36_atm.pdb_AF-A6NKG5-F1-model_v4_out_pocket108_atm.pdb	A2IDD5	A6NKG5	0.44149	7.977e-05
AF-A5D6W6-F1-model_v4_out_pocket3_atm.pdb_AF-A6NKG5-F1-model_v4_out_pocket108_atm.pdb	A5D6W6	A6NKG5	0.41797	2.788e-05
AF-A6NHS7-F1-model_v4_out_pocket12_atm.pdb_AF-A6NKG5-F1-model_v4_out_pocket108_atm.pdb	A6NHS7	A6NKG5	0.45938	7.914e-05
AF-A6NDH6-F1-model_v4_out_pocket14_atm.pdb_AF-A6NKK0-F1-model_v4_out_pocket13_atm.pdb	A6NDH6	A6NKK0	0.92223	2.121e-14
AF-A6NF89-F1-model_v4_out_pocket13_atm.pdb_AF-A6NKK0-F1-model_v4_out_pocket13_atm.pdb	A6NF89	A6NKK0	0.63087	7.411e-09
AF-A0A0X1KG70-F1-model_v4_out_pocket15_atm.pdb_AF-A6NKK0-F1-model_v4_out_pocket13_atm.pdb	A0A0X1KG70	A6NKK0	0.50491	3.265e-06
AF-A6NET4-F1-model_v4_out_pocket3_atm.pdb_AF-A6NKK0-F1-model_v4_out_pocket13_atm.pdb	A6NET4	A6NKK0	0.64878	1.22e-07
AF-A6NCV1-F1-model_v4_out_pocket9_atm.pdb_AF-A6NKK0-F1-model_v4_out_pocket13_atm.pdb	A6NCV1	A6NKK0	0.58091	3.151e-08
AF-A4D2G3-F1-model_v4_out_pocket13_atm.pdb_AF-A6NKK0-F1-model_v4_out_pocket13_atm.pdb	A4D2G3	A6NKK0	0.61159	9.306e-08
AF-A4D2G3-F1-model_v4_out_pocket7_atm.pdb_AF-A6NKP2-F1-model_v4_out_pocket22_atm.pdb	A4D2G3	A6NKP2	0.42744	6.083e-05
AF-A6NJZ3-F1-model_v4_out_pocket3_atm.pdb_AF-A6NL08-F1-model_v4_out_pocket2_atm.pdb	A6NJZ3	A6NL08	0.81262	1.619e-12
AF-A6NH00-F1-model_v4_out_pocket24_atm.pdb_AF-A6NL08-F1-model_v4_out_pocket2_atm.pdb	A6NH00	A6NL08	0.52461	4.277e-06
AF-A3KFT3-F1-model_v4_out_pocket27_atm.pdb_AF-A6NL08-F1-model_v4_out_pocket2_atm.pdb	A3KFT3	A6NL08	0.5452	2.577e-06
AF-A6NF89-F1-model_v4_out_pocket1_atm.pdb_AF-A6NL08-F1-model_v4_out_pocket2_atm.pdb	A6NF89	A6NL08	0.72011	2.404e-10
AF-A6NHG9-F1-model_v4_out_pocket1_atm.pdb_AF-A6NL08-F1-model_v4_out_pocket2_atm.pdb	A6NHG9	A6NL08	0.38925	9.467e-05
AF-A6NIJ9-F1-model_v4_out_pocket2_atm.pdb_AF-A6NL08-F1-model_v4_out_pocket2_atm.pdb	A6NIJ9	A6NL08	0.64865	8.266e-11
AF-A4D2G3-F1-model_v4_out_pocket4_atm.pdb_AF-A6NL08-F1-model_v4_out_pocket2_atm.pdb	A4D2G3	A6NL08	0.45099	6.097e-05
AF-A4D2G3-F1-model_v4_out_pocket4_atm.pdb_AF-A6NL26-F1-model_v4_out_pocket24_atm.pdb	A4D2G3	A6NL26	0.43742	1.595e-06
AF-A6NHG9-F1-model_v4_out_pocket1_atm.pdb_AF-A6NL26-F1-model_v4_out_pocket24_atm.pdb	A6NHG9	A6NL26	0.37584	3.831e-06
AF-A6NET4-F1-model_v4_out_pocket1_atm.pdb_AF-A6NL26-F1-model_v4_out_pocket24_atm.pdb	A6NET4	A6NL26	0.33356	7.584e-05
AF-A6NL08-F1-model_v4_out_pocket2_atm.pdb_AF-A6NL26-F1-model_v4_out_pocket24_atm.pdb	A6NL08	A6NL26	0.45777	1.976e-06
AF-A3KFT3-F1-model_v4_out_pocket27_atm.pdb_AF-A6NL26-F1-model_v4_out_pocket24_atm.pdb	A3KFT3	A6NL26	0.63972	1.327e-10
AF-A6NJZ3-F1-model_v4_out_pocket3_atm.pdb_AF-A6NL26-F1-model_v4_out_pocket24_atm.pdb	A6NJZ3	A6NL26	0.50632	2.342e-06
AF-A6NH00-F1-model_v4_out_pocket24_atm.pdb_AF-A6NL26-F1-model_v4_out_pocket24_atm.pdb	A6NH00	A6NL26	0.53039	3.508e-08
AF-A6NIJ9-F1-model_v4_out_pocket2_atm.pdb_AF-A6NL26-F1-model_v4_out_pocket24_atm.pdb	A6NIJ9	A6NL26	0.43109	3.019e-06
AF-A0A075B734-F1-model_v4_out_pocket1_atm.pdb_AF-A6NL99-F1-model_v4_out_pocket1_atm.pdb	A0A075B734	A6NL99	0.97401	1.77e-16
AF-A0A3B3IT33-F1-model_v4_out_pocket1_atm.pdb_AF-A6NLI5-F1-model_v4_out_pocket12_atm.pdb	A0A3B3IT33	A6NLI5	0.7279	2.31e-09
AF-A6NK53-F1-model_v4_out_pocket68_atm.pdb_AF-A6NLI5-F1-model_v4_out_pocket12_atm.pdb	A6NK53	A6NLI5	0.54451	5.881e-05
AF-A1A4Y4-F1-model_v4_out_pocket1_atm.pdb_AF-A6NLX4-F1-model_v4_out_pocket7_atm.pdb	A1A4Y4	A6NLX4	0.53582	5.927e-05
AF-A4D0S4-F1-model_v4_out_pocket152_atm.pdb_AF-A6NLX4-F1-model_v4_out_pocket7_atm.pdb	A4D0S4	A6NLX4	0.51796	7.197e-05
AF-A6NHS7-F1-model_v4_out_pocket12_atm.pdb_AF-A6NLX4-F1-model_v4_out_pocket7_atm.pdb	A6NHS7	A6NLX4	0.54346	4.217e-05
AF-A1L157-F1-model_v4_out_pocket2_atm.pdb_AF-A6NLX4-F1-model_v4_out_pocket7_atm.pdb	A1L157	A6NLX4	0.56284	1.677e-05
AF-A0A1B0GW54-F1-model_v4_out_pocket2_atm.pdb_AF-A6NLX4-F1-model_v4_out_pocket7_atm.pdb	A0A1B0GW54	A6NLX4	0.4727	9.831e-05
AF-A6NH00-F1-model_v4_out_pocket24_atm.pdb_AF-A6NM03-F1-model_v4_out_pocket1_atm.pdb	A6NH00	A6NM03	0.516	1.567e-05
AF-A6NET4-F1-model_v4_out_pocket1_atm.pdb_AF-A6NM03-F1-model_v4_out_pocket1_atm.pdb	A6NET4	A6NM03	0.43494	3.947e-06
AF-A6NHG9-F1-model_v4_out_pocket1_atm.pdb_AF-A6NM03-F1-model_v4_out_pocket1_atm.pdb	A6NHG9	A6NM03	0.51077	7.001e-08
AF-A6NF89-F1-model_v4_out_pocket1_atm.pdb_AF-A6NM03-F1-model_v4_out_pocket1_atm.pdb	A6NF89	A6NM03	0.55702	4.582e-06
AF-A4D2G3-F1-model_v4_out_pocket4_atm.pdb_AF-A6NM03-F1-model_v4_out_pocket1_atm.pdb	A4D2G3	A6NM03	0.49671	1.148e-05
AF-A6NJZ3-F1-model_v4_out_pocket3_atm.pdb_AF-A6NM03-F1-model_v4_out_pocket1_atm.pdb	A6NJZ3	A6NM03	0.59127	8.153e-07
AF-A6NL26-F1-model_v4_out_pocket24_atm.pdb_AF-A6NM03-F1-model_v4_out_pocket1_atm.pdb	A6NL26	A6NM03	0.52524	1.849e-05
AF-A3KFT3-F1-model_v4_out_pocket27_atm.pdb_AF-A6NM03-F1-model_v4_out_pocket1_atm.pdb	A3KFT3	A6NM03	0.5215	2.097e-05
AF-A6NHA9-F1-model_v4_out_pocket1_atm.pdb_AF-A6NM03-F1-model_v4_out_pocket1_atm.pdb	A6NHA9	A6NM03	0.47096	2.958e-05
AF-A6NL08-F1-model_v4_out_pocket2_atm.pdb_AF-A6NM03-F1-model_v4_out_pocket1_atm.pdb	A6NL08	A6NM03	0.50433	1.99e-05
AF-A0A0X1KG70-F1-model_v4_out_pocket1_atm.pdb_AF-A6NM03-F1-model_v4_out_pocket1_atm.pdb	A0A0X1KG70	A6NM03	0.56038	2.655e-07
AF-A6NIJ9-F1-model_v4_out_pocket2_atm.pdb_AF-A6NM03-F1-model_v4_out_pocket1_atm.pdb	A6NIJ9	A6NM03	0.53059	1.473e-06
AF-A6NH00-F1-model_v4_out_pocket24_atm.pdb_AF-A6NM76-F1-model_v4_out_pocket11_atm.pdb	A6NH00	A6NM76	0.56736	6.553e-06
AF-A4D2G3-F1-model_v4_out_pocket4_atm.pdb_AF-A6NM76-F1-model_v4_out_pocket11_atm.pdb	A4D2G3	A6NM76	0.5176	3.121e-05
AF-A6NCV1-F1-model_v4_out_pocket1_atm.pdb_AF-A6NM76-F1-model_v4_out_pocket1_atm.pdb	A6NCV1	A6NM76	0.76989	2.954e-13
AF-A6NF89-F1-model_v4_out_pocket1_atm.pdb_AF-A6NM76-F1-model_v4_out_pocket11_atm.pdb	A6NF89	A6NM76	0.73699	5.438e-09
AF-A6NJZ3-F1-model_v4_out_pocket3_atm.pdb_AF-A6NM76-F1-model_v4_out_pocket1_atm.pdb	A6NJZ3	A6NM76	0.77554	3.602e-10
AF-A6NL08-F1-model_v4_out_pocket2_atm.pdb_AF-A6NM76-F1-model_v4_out_pocket11_atm.pdb	A6NL08	A6NM76	0.79115	6.904e-11
AF-A6NJZ3-F1-model_v4_out_pocket3_atm.pdb_AF-A6NM76-F1-model_v4_out_pocket11_atm.pdb	A6NJZ3	A6NM76	0.84047	4.657e-11
AF-A6NHG9-F1-model_v4_out_pocket1_atm.pdb_AF-A6NM76-F1-model_v4_out_pocket11_atm.pdb	A6NHG9	A6NM76	0.46355	5.525e-05
AF-A6NL26-F1-model_v4_out_pocket24_atm.pdb_AF-A6NM76-F1-model_v4_out_pocket11_atm.pdb	A6NL26	A6NM76	0.63192	5.64e-07
AF-A6NF89-F1-model_v4_out_pocket1_atm.pdb_AF-A6NM76-F1-model_v4_out_pocket1_atm.pdb	A6NF89	A6NM76	0.90042	7.415e-13
AF-A6NDL8-F1-model_v4_out_pocket2_atm.pdb_AF-A6NM76-F1-model_v4_out_pocket1_atm.pdb	A6NDL8	A6NM76	0.77392	4.448e-11
AF-A0A0X1KG70-F1-model_v4_out_pocket1_atm.pdb_AF-A6NM76-F1-model_v4_out_pocket11_atm.pdb	A0A0X1KG70	A6NM76	0.4965	9.106e-05
AF-A3KFT3-F1-model_v4_out_pocket27_atm.pdb_AF-A6NM76-F1-model_v4_out_pocket11_atm.pdb	A3KFT3	A6NM76	0.55898	1.678e-05
AF-A6NIJ9-F1-model_v4_out_pocket2_atm.pdb_AF-A6NM76-F1-model_v4_out_pocket11_atm.pdb	A6NIJ9	A6NM76	0.81073	1.081e-11
AF-A6NM03-F1-model_v4_out_pocket1_atm.pdb_AF-A6NM76-F1-model_v4_out_pocket11_atm.pdb	A6NM03	A6NM76	0.51903	3.637e-05
AF-A0A1B0GWB2-F1-model_v4_out_pocket7_atm.pdb_AF-A6NMD0-F1-model_v4_out_pocket7_atm.pdb	A0A1B0GWB2	A6NMD0	0.55027	4.256e-05
AF-A2IDD5-F1-model_v4_out_pocket36_atm.pdb_AF-A6NMD0-F1-model_v4_out_pocket7_atm.pdb	A2IDD5	A6NMD0	0.51544	9.838e-05
AF-A6NKD9-F1-model_v4_out_pocket4_atm.pdb_AF-A6NMD0-F1-model_v4_out_pocket7_atm.pdb	A6NKD9	A6NMD0	0.51206	9.841e-05
AF-A6NGZ8-F1-model_v4_out_pocket1_atm.pdb_AF-A6NMD0-F1-model_v4_out_pocket1_atm.pdb	A6NGZ8	A6NMD0	0.52729	5.135e-05
AF-A6NFC9-F1-model_v4_out_pocket33_atm.pdb_AF-A6NMD0-F1-model_v4_out_pocket7_atm.pdb	A6NFC9	A6NMD0	0.55642	6.027e-05
AF-A0A2R8Y619-F1-model_v4_out_pocket6_atm.pdb_AF-A6NMD0-F1-model_v4_out_pocket1_atm.pdb	A0A2R8Y619	A6NMD0	0.47294	3.603e-05
AF-A4D0S4-F1-model_v4_out_pocket152_atm.pdb_AF-A6NMD0-F1-model_v4_out_pocket7_atm.pdb	A4D0S4	A6NMD0	0.53118	3.52e-05
AF-A0PJW6-F1-model_v4_out_pocket1_atm.pdb_AF-A6NMD0-F1-model_v4_out_pocket7_atm.pdb	A0PJW6	A6NMD0	0.50275	2.007e-05
AF-A6NGB7-F1-model_v4_out_pocket17_atm.pdb_AF-A6NMD0-F1-model_v4_out_pocket7_atm.pdb	A6NGB7	A6NMD0	0.51676	7.717e-05
AF-A0A1W2PPE3-F1-model_v4_out_pocket6_atm.pdb_AF-A6NMD0-F1-model_v4_out_pocket7_atm.pdb	A0A1W2PPE3	A6NMD0	0.53926	3.17e-05
AF-A6NHS7-F1-model_v4_out_pocket12_atm.pdb_AF-A6NMD0-F1-model_v4_out_pocket7_atm.pdb	A6NHS7	A6NMD0	0.55184	2.269e-05
AF-A6NGZ8-F1-model_v4_out_pocket1_atm.pdb_AF-A6NMD0-F1-model_v4_out_pocket7_atm.pdb	A6NGZ8	A6NMD0	0.54355	2.668e-05
AF-A0A2R8Y619-F1-model_v4_out_pocket1_atm.pdb_AF-A6NMD0-F1-model_v4_out_pocket1_atm.pdb	A0A2R8Y619	A6NMD0	0.46633	4.944e-05
AF-A6NK53-F1-model_v4_out_pocket68_atm.pdb_AF-A6NMD0-F1-model_v4_out_pocket7_atm.pdb	A6NK53	A6NMD0	0.5932	1.722e-05
AF-A1L157-F1-model_v4_out_pocket2_atm.pdb_AF-A6NMD0-F1-model_v4_out_pocket7_atm.pdb	A1L157	A6NMD0	0.53328	5.415e-05
AF-A4IF30-F1-model_v4_out_pocket2_atm.pdb_AF-A6NMD0-F1-model_v4_out_pocket7_atm.pdb	A4IF30	A6NMD0	0.53466	8.737e-05
AF-A6NL26-F1-model_v4_out_pocket24_atm.pdb_AF-A6NMS3-F1-model_v4_out_pocket19_atm.pdb	A6NL26	A6NMS3	0.5924	1.576e-08
AF-A6NET4-F1-model_v4_out_pocket1_atm.pdb_AF-A6NMS3-F1-model_v4_out_pocket19_atm.pdb	A6NET4	A6NMS3	0.39528	1.321e-07
AF-A6NH00-F1-model_v4_out_pocket24_atm.pdb_AF-A6NMS3-F1-model_v4_out_pocket19_atm.pdb	A6NH00	A6NMS3	0.47142	1.057e-05
AF-A6NJZ3-F1-model_v4_out_pocket3_atm.pdb_AF-A6NMS3-F1-model_v4_out_pocket19_atm.pdb	A6NJZ3	A6NMS3	0.50115	8.015e-06
AF-A6NHG9-F1-model_v4_out_pocket1_atm.pdb_AF-A6NMS3-F1-model_v4_out_pocket19_atm.pdb	A6NHG9	A6NMS3	0.4375	1.391e-08
AF-A6NM03-F1-model_v4_out_pocket1_atm.pdb_AF-A6NMS3-F1-model_v4_out_pocket19_atm.pdb	A6NM03	A6NMS3	0.41846	4.741e-05
AF-A4D2G3-F1-model_v4_out_pocket4_atm.pdb_AF-A6NMS3-F1-model_v4_out_pocket19_atm.pdb	A4D2G3	A6NMS3	0.41008	5.639e-05
AF-A3KFT3-F1-model_v4_out_pocket27_atm.pdb_AF-A6NMS3-F1-model_v4_out_pocket19_atm.pdb	A3KFT3	A6NMS3	0.62248	2.052e-09
AF-A6NF89-F1-model_v4_out_pocket1_atm.pdb_AF-A6NMU1-F1-model_v4_out_pocket22_atm.pdb	A6NF89	A6NMU1	0.49565	3.856e-05
AF-A6NJZ3-F1-model_v4_out_pocket3_atm.pdb_AF-A6NMU1-F1-model_v4_out_pocket22_atm.pdb	A6NJZ3	A6NMU1	0.53105	5.487e-06
AF-A6NIJ9-F1-model_v4_out_pocket2_atm.pdb_AF-A6NMU1-F1-model_v4_out_pocket22_atm.pdb	A6NIJ9	A6NMU1	0.4704	6.497e-06
AF-A3KFT3-F1-model_v4_out_pocket27_atm.pdb_AF-A6NMU1-F1-model_v4_out_pocket22_atm.pdb	A3KFT3	A6NMU1	0.4954	2.694e-05
AF-A6NL08-F1-model_v4_out_pocket2_atm.pdb_AF-A6NMU1-F1-model_v4_out_pocket22_atm.pdb	A6NL08	A6NMU1	0.45736	6.809e-05
AF-A6NMS3-F1-model_v4_out_pocket19_atm.pdb_AF-A6NMU1-F1-model_v4_out_pocket22_atm.pdb	A6NMS3	A6NMU1	0.51075	8.464e-06
AF-A6NL26-F1-model_v4_out_pocket24_atm.pdb_AF-A6NMU1-F1-model_v4_out_pocket22_atm.pdb	A6NL26	A6NMU1	0.47528	9.365e-05
AF-A6NH00-F1-model_v4_out_pocket24_atm.pdb_AF-A6NMU1-F1-model_v4_out_pocket22_atm.pdb	A6NH00	A6NMU1	0.5197	3.315e-06
AF-A6NJZ3-F1-model_v4_out_pocket3_atm.pdb_AF-A6NMZ5-F1-model_v4_out_pocket1_atm.pdb	A6NJZ3	A6NMZ5	0.52448	2.114e-05
AF-A0A096LPK9-F1-model_v4_out_pocket1_atm.pdb_AF-A6NMZ5-F1-model_v4_out_pocket1_atm.pdb	A0A096LPK9	A6NMZ5	0.45501	3.466e-05
AF-A6NJZ3-F1-model_v4_out_pocket3_atm.pdb_AF-A6NND4-F1-model_v4_out_pocket1_atm.pdb	A6NJZ3	A6NND4	0.61086	1.092e-06
AF-A6NH00-F1-model_v4_out_pocket24_atm.pdb_AF-A6NND4-F1-model_v4_out_pocket1_atm.pdb	A6NH00	A6NND4	0.53271	1.975e-05
AF-A6NHC0-F1-model_v4_out_pocket8_atm.pdb_AF-A6NND4-F1-model_v4_out_pocket1_atm.pdb	A6NHC0	A6NND4	0.39389	6.716e-05
AF-A4D2G3-F1-model_v4_out_pocket4_atm.pdb_AF-A6NND4-F1-model_v4_out_pocket1_atm.pdb	A4D2G3	A6NND4	0.52383	1.212e-05
AF-A6NMS3-F1-model_v4_out_pocket19_atm.pdb_AF-A6NND4-F1-model_v4_out_pocket1_atm.pdb	A6NMS3	A6NND4	0.50904	8.914e-05
AF-A5PLK6-F1-model_v4_out_pocket75_atm.pdb_AF-A6NNE9-F1-model_v4_out_pocket25_atm.pdb	A5PLK6	A6NNE9	0.52689	5.078e-05
AF-A0A2R8Y619-F1-model_v4_out_pocket1_atm.pdb_AF-A6NNL0-F1-model_v4_out_pocket43_atm.pdb	A0A2R8Y619	A6NNL0	0.46746	4.868e-05
AF-A6NKD9-F1-model_v4_out_pocket4_atm.pdb_AF-A6NP11-F1-model_v4_out_pocket34_atm.pdb	A6NKD9	A6NP11	0.52583	4.759e-05
AF-A6NHJ4-F1-model_v4_out_pocket2_atm.pdb_AF-A6NP11-F1-model_v4_out_pocket34_atm.pdb	A6NHJ4	A6NP11	0.45953	8.363e-05
AF-A4IF30-F1-model_v4_out_pocket2_atm.pdb_AF-A7E2F4-F1-model_v4_out_pocket35_atm.pdb	A4IF30	A7E2F4	0.51419	8.466e-05
AF-A2A2Z9-F1-model_v4_out_pocket82_atm.pdb_AF-A7E2F4-F1-model_v4_out_pocket35_atm.pdb	A2A2Z9	A7E2F4	0.50521	2.51e-05
AF-A6NMD0-F1-model_v4_out_pocket7_atm.pdb_AF-A7E2F4-F1-model_v4_out_pocket35_atm.pdb	A6NMD0	A7E2F4	0.46751	6.259e-05
AF-A0A2R8Y619-F1-model_v4_out_pocket1_atm.pdb_AF-A7E2F4-F1-model_v4_out_pocket35_atm.pdb	A0A2R8Y619	A7E2F4	0.42027	8.762e-05
AF-A1A4Y4-F1-model_v4_out_pocket1_atm.pdb_AF-A7E2F4-F1-model_v4_out_pocket35_atm.pdb	A1A4Y4	A7E2F4	0.51124	5.123e-05
AF-A0A0B4J1W7-F1-model_v4_out_pocket24_atm.pdb_AF-A7E2F4-F1-model_v4_out_pocket35_atm.pdb	A0A0B4J1W7	A7E2F4	0.61128	3.867e-06
AF-A0PJW6-F1-model_v4_out_pocket1_atm.pdb_AF-A7E2F4-F1-model_v4_out_pocket35_atm.pdb	A0PJW6	A7E2F4	0.49858	1.486e-06
AF-A0A1B0GWB2-F1-model_v4_out_pocket7_atm.pdb_AF-A7E2F4-F1-model_v4_out_pocket35_atm.pdb	A0A1B0GWB2	A7E2F4	0.51313	8.903e-05
AF-A6NKD9-F1-model_v4_out_pocket4_atm.pdb_AF-A7E2F4-F1-model_v4_out_pocket35_atm.pdb	A6NKD9	A7E2F4	0.49172	6.644e-05
AF-A6NHJ4-F1-model_v4_out_pocket2_atm.pdb_AF-A7E2F4-F1-model_v4_out_pocket35_atm.pdb	A6NHJ4	A7E2F4	0.42272	8.088e-05
AF-A6NGZ8-F1-model_v4_out_pocket1_atm.pdb_AF-A7E2F4-F1-model_v4_out_pocket35_atm.pdb	A6NGZ8	A7E2F4	0.53055	1.687e-05
AF-A1L157-F1-model_v4_out_pocket2_atm.pdb_AF-A7E2F4-F1-model_v4_out_pocket35_atm.pdb	A1L157	A7E2F4	0.52753	2.682e-05
AF-A6NHS7-F1-model_v4_out_pocket12_atm.pdb_AF-A7E2F4-F1-model_v4_out_pocket35_atm.pdb	A6NHS7	A7E2F4	0.50292	8.888e-05
AF-A6NGB7-F1-model_v4_out_pocket17_atm.pdb_AF-A7E2F4-F1-model_v4_out_pocket35_atm.pdb	A6NGB7	A7E2F4	0.48633	9.438e-05
AF-A0PJX8-F1-model_v4_out_pocket22_atm.pdb_AF-A7E2F4-F1-model_v4_out_pocket35_atm.pdb	A0PJX8	A7E2F4	0.52264	5.663e-05
AF-A0A6I8PU40-F1-model_v4_out_pocket20_atm.pdb_AF-A7E2F4-F1-model_v4_out_pocket35_atm.pdb	A0A6I8PU40	A7E2F4	0.57885	1.246e-05
AF-A6NH21-F1-model_v4_out_pocket11_atm.pdb_AF-A7E2F4-F1-model_v4_out_pocket35_atm.pdb	A6NH21	A7E2F4	0.54533	6.479e-05
AF-A6NDK9-F1-model_v4_out_pocket4_atm.pdb_AF-A7E2F4-F1-model_v4_out_pocket35_atm.pdb	A6NDK9	A7E2F4	0.4209	8.349e-05
AF-A4D2G3-F1-model_v4_out_pocket7_atm.pdb_AF-A7E2F4-F1-model_v4_out_pocket35_atm.pdb	A4D2G3	A7E2F4	0.46055	1.786e-05
AF-A6NI28-F1-model_v4_out_pocket43_atm.pdb_AF-A7E2F4-F1-model_v4_out_pocket35_atm.pdb	A6NI28	A7E2F4	0.43475	8.801e-05
AF-A4D0S4-F1-model_v4_out_pocket152_atm.pdb_AF-A7E2F4-F1-model_v4_out_pocket35_atm.pdb	A4D0S4	A7E2F4	0.52351	7.076e-06
AF-A0PJW6-F1-model_v4_out_pocket1_atm.pdb_AF-A8K8V0-F1-model_v4_out_pocket17_atm.pdb	A0PJW6	A8K8V0	0.39209	1.802e-05
AF-A4D2G3-F1-model_v4_out_pocket7_atm.pdb_AF-A8K8V0-F1-model_v4_out_pocket17_atm.pdb	A4D2G3	A8K8V0	0.39936	9.557e-06
AF-A6NGZ8-F1-model_v4_out_pocket1_atm.pdb_AF-A8K8V0-F1-model_v4_out_pocket17_atm.pdb	A6NGZ8	A8K8V0	0.42539	5.817e-05
AF-A2A2Z9-F1-model_v4_out_pocket82_atm.pdb_AF-A8K8V0-F1-model_v4_out_pocket17_atm.pdb	A2A2Z9	A8K8V0	0.40431	8.847e-05
AF-A6NE01-F1-model_v4_out_pocket131_atm.pdb_AF-A8K8V0-F1-model_v4_out_pocket17_atm.pdb	A6NE01	A8K8V0	0.3976	3.199e-05
AF-A6NH00-F1-model_v4_out_pocket24_atm.pdb_AF-A8MQ11-F1-model_v4_out_pocket5_atm.pdb	A6NH00	A8MQ11	0.55803	9.821e-05
AF-A6NP11-F1-model_v4_out_pocket34_atm.pdb_AF-A8MQ11-F1-model_v4_out_pocket5_atm.pdb	A6NP11	A8MQ11	0.5389	4.422e-05
AF-A1A4Y4-F1-model_v4_out_pocket1_atm.pdb_AF-A8MQ11-F1-model_v4_out_pocket5_atm.pdb	A1A4Y4	A8MQ11	0.5409	6.185e-05
AF-A7E2F4-F1-model_v4_out_pocket35_atm.pdb_AF-A8MQT2-F1-model_v4_out_pocket55_atm.pdb	A7E2F4	A8MQT2	0.44356	6.615e-06
AF-A2A2Z9-F1-model_v4_out_pocket82_atm.pdb_AF-A8MQT2-F1-model_v4_out_pocket55_atm.pdb	A2A2Z9	A8MQT2	0.40359	6.708e-05
AF-A6NGZ8-F1-model_v4_out_pocket1_atm.pdb_AF-A8MQT2-F1-model_v4_out_pocket55_atm.pdb	A6NGZ8	A8MQT2	0.43025	2.324e-05
AF-A1A4Y4-F1-model_v4_out_pocket1_atm.pdb_AF-A8MQT2-F1-model_v4_out_pocket55_atm.pdb	A1A4Y4	A8MQT2	0.42206	7.257e-05
AF-A0PJW6-F1-model_v4_out_pocket1_atm.pdb_AF-A8MQT2-F1-model_v4_out_pocket55_atm.pdb	A0PJW6	A8MQT2	0.39542	5.696e-06
AF-A4D2G3-F1-model_v4_out_pocket7_atm.pdb_AF-A8MSI8-F1-model_v4_out_pocket1_atm.pdb	A4D2G3	A8MSI8	0.43628	3.574e-05
AF-A6NMD0-F1-model_v4_out_pocket7_atm.pdb_AF-A8MSI8-F1-model_v4_out_pocket1_atm.pdb	A6NMD0	A8MSI8	0.45444	6.378e-05
AF-A0A1B0GWB2-F1-model_v4_out_pocket7_atm.pdb_AF-A8MSI8-F1-model_v4_out_pocket1_atm.pdb	A0A1B0GWB2	A8MSI8	0.50763	8.474e-05
AF-A6NIZ1-F1-model_v4_out_pocket2_atm.pdb_AF-A8MTJ3-F1-model_v4_out_pocket1_atm.pdb	A6NIZ1	A8MTJ3	0.52899	3.004e-08
AF-A5D6W6-F1-model_v4_out_pocket3_atm.pdb_AF-A8MUL3-F1-model_v4_out_pocket19_atm.pdb	A5D6W6	A8MUL3	0.32951	7.017e-05
AF-A6NHS7-F1-model_v4_out_pocket12_atm.pdb_AF-A8MV81-F1-model_v4_out_pocket12_atm.pdb	A6NHS7	A8MV81	0.52683	7.637e-05
AF-A7E2F4-F1-model_v4_out_pocket35_atm.pdb_AF-A8MV81-F1-model_v4_out_pocket12_atm.pdb	A7E2F4	A8MV81	0.51537	9.133e-05
AF-A0A087WTH1-F1-model_v4_out_pocket3_atm.pdb_AF-A8MV81-F1-model_v4_out_pocket12_atm.pdb	A0A087WTH1	A8MV81	0.48986	8.51e-05
AF-A0A2R8Y619-F1-model_v4_out_pocket6_atm.pdb_AF-A8MV81-F1-model_v4_out_pocket12_atm.pdb	A0A2R8Y619	A8MV81	0.48079	2.281e-05
AF-A0A1B0GWB2-F1-model_v4_out_pocket7_atm.pdb_AF-A8MV81-F1-model_v4_out_pocket12_atm.pdb	A0A1B0GWB2	A8MV81	0.53249	9.003e-05
AF-A0A286YF58-F1-model_v4_out_pocket23_atm.pdb_AF-A8MV81-F1-model_v4_out_pocket12_atm.pdb	A0A286YF58	A8MV81	0.55413	1.376e-05
AF-A5X5Y0-F1-model_v4_out_pocket1_atm.pdb_AF-A8MV81-F1-model_v4_out_pocket12_atm.pdb	A5X5Y0	A8MV81	0.52639	4.638e-05
AF-A0AV02-F1-model_v4_out_pocket44_atm.pdb_AF-A8MW99-F1-model_v4_out_pocket5_atm.pdb	A0AV02	A8MW99	0.4245	4.342e-05
AF-A0A286YF58-F1-model_v4_out_pocket29_atm.pdb_AF-A8MWL7-F1-model_v4_out_pocket16_atm.pdb	A0A286YF58	A8MWL7	0.56289	4.473e-05
AF-A6NGB7-F1-model_v4_out_pocket17_atm.pdb_AF-A8MWL7-F1-model_v4_out_pocket16_atm.pdb	A6NGB7	A8MWL7	0.52752	4.283e-05
AF-A8MV81-F1-model_v4_out_pocket12_atm.pdb_AF-A8MWL7-F1-model_v4_out_pocket16_atm.pdb	A8MV81	A8MWL7	0.52284	4.061e-05
AF-A5X5Y0-F1-model_v4_out_pocket1_atm.pdb_AF-A8MWL7-F1-model_v4_out_pocket16_atm.pdb	A5X5Y0	A8MWL7	0.54081	2.426e-05
AF-A0A087WTH1-F1-model_v4_out_pocket3_atm.pdb_AF-A8MWL7-F1-model_v4_out_pocket16_atm.pdb	A0A087WTH1	A8MWL7	0.49578	7.054e-05
AF-A0A6I8PU40-F1-model_v4_out_pocket19_atm.pdb_AF-A8MWL7-F1-model_v4_out_pocket16_atm.pdb	A0A6I8PU40	A8MWL7	0.54573	5.701e-05
AF-A2RU14-F1-model_v4_out_pocket4_atm.pdb_AF-A8MWL7-F1-model_v4_out_pocket16_atm.pdb	A2RU14	A8MWL7	0.4925	7.838e-05
AF-A6NEL3-F1-model_v4_out_pocket3_atm.pdb_AF-A8MWL7-F1-model_v4_out_pocket16_atm.pdb	A6NEL3	A8MWL7	0.47653	7.472e-05
AF-A0A087WTH1-F1-model_v4_out_pocket3_atm.pdb_AF-A8MXQ7-F1-model_v4_out_pocket3_atm.pdb	A0A087WTH1	A8MXQ7	0.441	6.281e-05
AF-A0A0B4J1W7-F1-model_v4_out_pocket24_atm.pdb_AF-A8MXQ7-F1-model_v4_out_pocket3_atm.pdb	A0A0B4J1W7	A8MXQ7	0.53484	8.766e-05
AF-A6NK75-F1-model_v4_out_pocket33_atm.pdb_AF-A8MXQ7-F1-model_v4_out_pocket3_atm.pdb	A6NK75	A8MXQ7	0.54011	1.167e-05
AF-A8MSI8-F1-model_v4_out_pocket1_atm.pdb_AF-A8MZ36-F1-model_v4_out_pocket12_atm.pdb	A8MSI8	A8MZ36	0.44364	3.725e-05
AF-A7E2Y1-F1-model_v4_out_pocket29_atm.pdb_AF-B0I1T2-F1-model_v4_out_pocket78_atm.pdb	A7E2Y1	B0I1T2	0.45563	1.919e-06
AF-A6NGZ8-F1-model_v4_out_pocket1_atm.pdb_AF-B1AJZ9-F1-model_v4_out_pocket1_atm.pdb	A6NGZ8	B1AJZ9	0.52874	3.92e-05
AF-A2IDD5-F1-model_v4_out_pocket36_atm.pdb_AF-B1AJZ9-F1-model_v4_out_pocket1_atm.pdb	A2IDD5	B1AJZ9	0.5627	7.996e-06
AF-A6NFC9-F1-model_v4_out_pocket33_atm.pdb_AF-B1AJZ9-F1-model_v4_out_pocket1_atm.pdb	A6NFC9	B1AJZ9	0.57542	2.023e-05
AF-A0A2R8Y619-F1-model_v4_out_pocket6_atm.pdb_AF-B1AJZ9-F1-model_v4_out_pocket1_atm.pdb	A0A2R8Y619	B1AJZ9	0.45885	3.577e-05
AF-A0A286YF58-F1-model_v4_out_pocket23_atm.pdb_AF-B1AJZ9-F1-model_v4_out_pocket1_atm.pdb	A0A286YF58	B1AJZ9	0.51519	6.318e-05
AF-A0A286YF58-F1-model_v4_out_pocket29_atm.pdb_AF-B1AJZ9-F1-model_v4_out_pocket1_atm.pdb	A0A286YF58	B1AJZ9	0.61396	3.745e-06
AF-A6NHS7-F1-model_v4_out_pocket12_atm.pdb_AF-B1AJZ9-F1-model_v4_out_pocket1_atm.pdb	A6NHS7	B1AJZ9	0.57641	5.79e-06
AF-A5PLK6-F1-model_v4_out_pocket5_atm.pdb_AF-B1AJZ9-F1-model_v4_out_pocket1_atm.pdb	A5PLK6	B1AJZ9	0.5049	8.693e-05
AF-A0A0B4J1W7-F1-model_v4_out_pocket24_atm.pdb_AF-B1AJZ9-F1-model_v4_out_pocket1_atm.pdb	A0A0B4J1W7	B1AJZ9	0.55825	7.867e-05
AF-A0PJW6-F1-model_v4_out_pocket1_atm.pdb_AF-B1AJZ9-F1-model_v4_out_pocket1_atm.pdb	A0PJW6	B1AJZ9	0.51888	3.042e-06
AF-A0A1B0GWB2-F1-model_v4_out_pocket7_atm.pdb_AF-B1AJZ9-F1-model_v4_out_pocket1_atm.pdb	A0A1B0GWB2	B1AJZ9	0.62674	1.009e-06
AF-A6NMD0-F1-model_v4_out_pocket7_atm.pdb_AF-B1AJZ9-F1-model_v4_out_pocket1_atm.pdb	A6NMD0	B1AJZ9	0.49439	7.358e-05
AF-A1A4Y4-F1-model_v4_out_pocket1_atm.pdb_AF-B1AJZ9-F1-model_v4_out_pocket1_atm.pdb	A1A4Y4	B1AJZ9	0.51722	7.775e-05
AF-A6NK53-F1-model_v4_out_pocket68_atm.pdb_AF-B1AJZ9-F1-model_v4_out_pocket1_atm.pdb	A6NK53	B1AJZ9	0.63898	1.91e-06
AF-A8MUL3-F1-model_v4_out_pocket19_atm.pdb_AF-B1AJZ9-F1-model_v4_out_pocket1_atm.pdb	A8MUL3	B1AJZ9	0.59734	1.494e-05
AF-A5D6W6-F1-model_v4_out_pocket3_atm.pdb_AF-B1AJZ9-F1-model_v4_out_pocket1_atm.pdb	A5D6W6	B1AJZ9	0.47597	8.64e-05
AF-A6NNL0-F1-model_v4_out_pocket43_atm.pdb_AF-B1AL46-F1-model_v4_out_pocket35_atm.pdb	A6NNL0	B1AL46	0.60655	1.05e-06
AF-A0A087WTH1-F1-model_v4_out_pocket3_atm.pdb_AF-B1AL88-F1-model_v4_out_pocket35_atm.pdb	A0A087WTH1	B1AL88	0.43582	7.295e-05
AF-A6NHC0-F1-model_v4_out_pocket8_atm.pdb_AF-B1AL88-F1-model_v4_out_pocket35_atm.pdb	A6NHC0	B1AL88	0.42866	4.076e-05
AF-A6NGZ8-F1-model_v4_out_pocket1_atm.pdb_AF-B1AL88-F1-model_v4_out_pocket35_atm.pdb	A6NGZ8	B1AL88	0.50376	1.44e-05
AF-A0A2R8Y619-F1-model_v4_out_pocket6_atm.pdb_AF-B1AL88-F1-model_v4_out_pocket35_atm.pdb	A0A2R8Y619	B1AL88	0.40454	6.919e-05
AF-A0A6I8PU40-F1-model_v4_out_pocket20_atm.pdb_AF-B1AL88-F1-model_v4_out_pocket35_atm.pdb	A0A6I8PU40	B1AL88	0.52051	9.872e-05
AF-A8K8V0-F1-model_v4_out_pocket17_atm.pdb_AF-B1AL88-F1-model_v4_out_pocket35_atm.pdb	A8K8V0	B1AL88	0.5067	8.156e-05
AF-A2IDD5-F1-model_v4_out_pocket36_atm.pdb_AF-B1AL88-F1-model_v4_out_pocket35_atm.pdb	A2IDD5	B1AL88	0.4804	5.56e-05
AF-A6NFE2-F1-model_v4_out_pocket38_atm.pdb_AF-B1AL88-F1-model_v4_out_pocket35_atm.pdb	A6NFE2	B1AL88	0.48527	7.666e-05
AF-A6NGB7-F1-model_v4_out_pocket17_atm.pdb_AF-B1AL88-F1-model_v4_out_pocket35_atm.pdb	A6NGB7	B1AL88	0.46239	9.197e-05
AF-A6NE01-F1-model_v4_out_pocket131_atm.pdb_AF-B1AL88-F1-model_v4_out_pocket35_atm.pdb	A6NE01	B1AL88	0.43001	7.69e-05
AF-A8MQT2-F1-model_v4_out_pocket55_atm.pdb_AF-B1AL88-F1-model_v4_out_pocket35_atm.pdb	A8MQT2	B1AL88	0.50902	8.064e-05
AF-A0PJW6-F1-model_v4_out_pocket1_atm.pdb_AF-B1AL88-F1-model_v4_out_pocket35_atm.pdb	A0PJW6	B1AL88	0.45198	7.869e-06
AF-A4D2G3-F1-model_v4_out_pocket7_atm.pdb_AF-B1AL88-F1-model_v4_out_pocket35_atm.pdb	A4D2G3	B1AL88	0.42293	4.772e-05
AF-A6ND91-F1-model_v4_out_pocket4_atm.pdb_AF-B1AL88-F1-model_v4_out_pocket35_atm.pdb	A6ND91	B1AL88	0.44799	3.784e-05
AF-A8MV81-F1-model_v4_out_pocket12_atm.pdb_AF-B1APH4-F1-model_v4_out_pocket49_atm.pdb	A8MV81	B1APH4	0.47768	9.255e-06
AF-A2IDD5-F1-model_v4_out_pocket36_atm.pdb_AF-B2RD01-F1-model_v4_out_pocket15_atm.pdb	A2IDD5	B2RD01	0.33066	4.546e-05
AF-A7E2Y1-F1-model_v4_out_pocket29_atm.pdb_AF-B2RTY4-F1-model_v4_out_pocket16_atm.pdb	A7E2Y1	B2RTY4	0.63342	3.686e-10
AF-B0I1T2-F1-model_v4_out_pocket78_atm.pdb_AF-B2RTY4-F1-model_v4_out_pocket16_atm.pdb	B0I1T2	B2RTY4	0.54575	4.561e-06
AF-A4D0T7-F1-model_v4_out_pocket1_atm.pdb_AF-B2RTY4-F1-model_v4_out_pocket179_atm.pdb	A4D0T7	B2RTY4	0.39469	7.018e-05
AF-A6NEL3-F1-model_v4_out_pocket3_atm.pdb_AF-B3EWG3-F1-model_v4_out_pocket2_atm.pdb	A6NEL3	B3EWG3	0.47783	3.248e-05
AF-A8MQT2-F1-model_v4_out_pocket55_atm.pdb_AF-B3EWG3-F1-model_v4_out_pocket2_atm.pdb	A8MQT2	B3EWG3	0.60581	3.646e-06
AF-A6NJG2-F1-model_v4_out_pocket11_atm.pdb_AF-B3EWG3-F1-model_v4_out_pocket2_atm.pdb	A6NJG2	B3EWG3	0.51858	5.385e-05
AF-A5X5Y0-F1-model_v4_out_pocket1_atm.pdb_AF-B3EWG3-F1-model_v4_out_pocket2_atm.pdb	A5X5Y0	B3EWG3	0.51385	6.732e-05
AF-A0A6I8PU40-F1-model_v4_out_pocket20_atm.pdb_AF-B3EWG3-F1-model_v4_out_pocket2_atm.pdb	A0A6I8PU40	B3EWG3	0.55706	6.477e-05
AF-A0PJW6-F1-model_v4_out_pocket1_atm.pdb_AF-B3EWG3-F1-model_v4_out_pocket2_atm.pdb	A0PJW6	B3EWG3	0.47118	4.784e-05
AF-A6NMD0-F1-model_v4_out_pocket1_atm.pdb_AF-B3EWG3-F1-model_v4_out_pocket2_atm.pdb	A6NMD0	B3EWG3	0.52182	1.865e-05
AF-A6NDK9-F1-model_v4_out_pocket4_atm.pdb_AF-B3EWG3-F1-model_v4_out_pocket2_atm.pdb	A6NDK9	B3EWG3	0.44409	8.847e-05
AF-A6NK53-F1-model_v4_out_pocket68_atm.pdb_AF-B3EWG3-F1-model_v4_out_pocket2_atm.pdb	A6NK53	B3EWG3	0.57436	3.078e-05
AF-A0A1B0GWB2-F1-model_v4_out_pocket7_atm.pdb_AF-B3EWG3-F1-model_v4_out_pocket2_atm.pdb	A0A1B0GWB2	B3EWG3	0.55062	3.131e-05
AF-A0A2R8Y619-F1-model_v4_out_pocket6_atm.pdb_AF-B3EWG3-F1-model_v4_out_pocket2_atm.pdb	A0A2R8Y619	B3EWG3	0.46226	2.937e-05
AF-A6NFE2-F1-model_v4_out_pocket38_atm.pdb_AF-B3EWG3-F1-model_v4_out_pocket2_atm.pdb	A6NFE2	B3EWG3	0.5565	1.253e-05
AF-A6NHS7-F1-model_v4_out_pocket12_atm.pdb_AF-B3EWG3-F1-model_v4_out_pocket2_atm.pdb	A6NHS7	B3EWG3	0.56293	1.079e-05
AF-A7E2F4-F1-model_v4_out_pocket35_atm.pdb_AF-B3EWG3-F1-model_v4_out_pocket2_atm.pdb	A7E2F4	B3EWG3	0.5315	3.444e-05
AF-A6NE01-F1-model_v4_out_pocket131_atm.pdb_AF-B3EWG3-F1-model_v4_out_pocket2_atm.pdb	A6NE01	B3EWG3	0.48277	6.161e-05
AF-A6NGZ8-F1-model_v4_out_pocket1_atm.pdb_AF-B3EWG3-F1-model_v4_out_pocket2_atm.pdb	A6NGZ8	B3EWG3	0.53213	3.344e-05
AF-A0A2R8Y619-F1-model_v4_out_pocket1_atm.pdb_AF-B3EWG3-F1-model_v4_out_pocket2_atm.pdb	A0A2R8Y619	B3EWG3	0.44882	6.5e-05
AF-A6NFE2-F1-model_v4_out_pocket38_atm.pdb_AF-B3EWG5-F1-model_v4_out_pocket2_atm.pdb	A6NFE2	B3EWG5	0.53658	2.158e-05
AF-A0A1B0GW54-F1-model_v4_out_pocket2_atm.pdb_AF-B3EWG5-F1-model_v4_out_pocket2_atm.pdb	A0A1B0GW54	B3EWG5	0.4545	2.085e-05
AF-A6NGZ8-F1-model_v4_out_pocket1_atm.pdb_AF-B3EWG5-F1-model_v4_out_pocket2_atm.pdb	A6NGZ8	B3EWG5	0.50799	7.28e-05
AF-A7E2F4-F1-model_v4_out_pocket35_atm.pdb_AF-B3EWG5-F1-model_v4_out_pocket2_atm.pdb	A7E2F4	B3EWG5	0.51139	6.183e-05
AF-A0A1B0GWB2-F1-model_v4_out_pocket7_atm.pdb_AF-B3EWG5-F1-model_v4_out_pocket2_atm.pdb	A0A1B0GWB2	B3EWG5	0.56547	1.085e-05
AF-A0A2R8Y619-F1-model_v4_out_pocket6_atm.pdb_AF-B3EWG5-F1-model_v4_out_pocket2_atm.pdb	A0A2R8Y619	B3EWG5	0.44446	4.079e-05
AF-A5X5Y0-F1-model_v4_out_pocket1_atm.pdb_AF-B3EWG5-F1-model_v4_out_pocket2_atm.pdb	A5X5Y0	B3EWG5	0.51061	5.458e-05
AF-A6NHS7-F1-model_v4_out_pocket12_atm.pdb_AF-B3EWG5-F1-model_v4_out_pocket2_atm.pdb	A6NHS7	B3EWG5	0.57277	4.491e-06
AF-A6NKG5-F1-model_v4_out_pocket108_atm.pdb_AF-B3EWG5-F1-model_v4_out_pocket2_atm.pdb	A6NKG5	B3EWG5	0.55133	1.857e-05
AF-A0PJW6-F1-model_v4_out_pocket1_atm.pdb_AF-B3EWG5-F1-model_v4_out_pocket2_atm.pdb	A0PJW6	B3EWG5	0.45951	4.301e-05
AF-A6NDS4-F1-model_v4_out_pocket33_atm.pdb_AF-B3EWG5-F1-model_v4_out_pocket2_atm.pdb	A6NDS4	B3EWG5	0.53093	5.987e-05
AF-A0A6I8PU40-F1-model_v4_out_pocket20_atm.pdb_AF-B3EWG5-F1-model_v4_out_pocket2_atm.pdb	A0A6I8PU40	B3EWG5	0.54835	6.805e-05
AF-A6NMD0-F1-model_v4_out_pocket1_atm.pdb_AF-B3EWG5-F1-model_v4_out_pocket2_atm.pdb	A6NMD0	B3EWG5	0.4846	6.026e-05
AF-A6NEL3-F1-model_v4_out_pocket3_atm.pdb_AF-B3EWG5-F1-model_v4_out_pocket2_atm.pdb	A6NEL3	B3EWG5	0.4635	3.308e-05
AF-A6NE01-F1-model_v4_out_pocket131_atm.pdb_AF-B3EWG5-F1-model_v4_out_pocket2_atm.pdb	A6NE01	B3EWG5	0.46629	7.271e-05
AF-B3EWG3-F1-model_v4_out_pocket2_atm.pdb_AF-B3EWG5-F1-model_v4_out_pocket2_atm.pdb	B3EWG3	B3EWG5	0.89268	1.084e-13
AF-A6NK53-F1-model_v4_out_pocket68_atm.pdb_AF-B3EWG5-F1-model_v4_out_pocket2_atm.pdb	A6NK53	B3EWG5	0.54346	8.445e-05
AF-A0A2R8Y619-F1-model_v4_out_pocket1_atm.pdb_AF-B3EWG5-F1-model_v4_out_pocket2_atm.pdb	A0A2R8Y619	B3EWG5	0.4319	7.976e-05
AF-A8MQT2-F1-model_v4_out_pocket55_atm.pdb_AF-B3EWG5-F1-model_v4_out_pocket2_atm.pdb	A8MQT2	B3EWG5	0.56018	1.919e-05
AF-B1AJZ9-F1-model_v4_out_pocket1_atm.pdb_AF-B3EWG5-F1-model_v4_out_pocket2_atm.pdb	B1AJZ9	B3EWG5	0.48835	9.279e-05
AF-A0A6I8PU40-F1-model_v4_out_pocket20_atm.pdb_AF-B3EWG6-F1-model_v4_out_pocket3_atm.pdb	A0A6I8PU40	B3EWG6	0.54586	7.597e-05
AF-A6NHS7-F1-model_v4_out_pocket12_atm.pdb_AF-B3EWG6-F1-model_v4_out_pocket3_atm.pdb	A6NHS7	B3EWG6	0.57284	4.477e-06
AF-A0PJW6-F1-model_v4_out_pocket1_atm.pdb_AF-B3EWG6-F1-model_v4_out_pocket3_atm.pdb	A0PJW6	B3EWG6	0.46023	4.099e-05
AF-A5X5Y0-F1-model_v4_out_pocket1_atm.pdb_AF-B3EWG6-F1-model_v4_out_pocket3_atm.pdb	A5X5Y0	B3EWG6	0.50609	6.795e-05
AF-A6NK53-F1-model_v4_out_pocket68_atm.pdb_AF-B3EWG6-F1-model_v4_out_pocket3_atm.pdb	A6NK53	B3EWG6	0.5513	5.976e-05
AF-A0A2R8Y619-F1-model_v4_out_pocket6_atm.pdb_AF-B3EWG6-F1-model_v4_out_pocket3_atm.pdb	A0A2R8Y619	B3EWG6	0.44179	4.939e-05
AF-A4D2G3-F1-model_v4_out_pocket7_atm.pdb_AF-B3EWG6-F1-model_v4_out_pocket3_atm.pdb	A4D2G3	B3EWG6	0.45862	5.061e-05
AF-A0A2R8Y619-F1-model_v4_out_pocket1_atm.pdb_AF-B3EWG6-F1-model_v4_out_pocket3_atm.pdb	A0A2R8Y619	B3EWG6	0.4322	7.804e-05
AF-A6NDS4-F1-model_v4_out_pocket33_atm.pdb_AF-B3EWG6-F1-model_v4_out_pocket3_atm.pdb	A6NDS4	B3EWG6	0.53133	5.877e-05
AF-A0A1B0GWB2-F1-model_v4_out_pocket7_atm.pdb_AF-B3EWG6-F1-model_v4_out_pocket3_atm.pdb	A0A1B0GWB2	B3EWG6	0.55284	1.948e-05
AF-B3EWG5-F1-model_v4_out_pocket2_atm.pdb_AF-B3EWG6-F1-model_v4_out_pocket3_atm.pdb	B3EWG5	B3EWG6	0.93476	6.373e-14
[truncated: 198,000+ more rows]
