# Supplementary material for: Proteome-Wide Identification and Comparison of Drug Pockets for Discovering New Drug Indications and Side Effects
Source: Molecules. 2025 Jan 10;30(2):260. doi: 10.3390/molecules30020260 (PMC11767986; doi:10.3390/molecules30020260)
Supplement: Supplementary file 1 [file molecules-30-00260-s001.zip › Table S5.xlsx]

## Sheet: Table S5
TableS5. A complete list of 62,077 pairs of similar pockets that exist among identified druggable pockets and known drug pockets
ID	Protein1	Protein2	PS.score	P.value
AF-O60671-F1-model_v4_out_pocket12_atm.pdb_6htn.pdb	AF-O60671-F1-model_v4_out_pocket12_atm	6htn	0.36683	5.668e-05
AF-Q96R06-F1-model_v4_out_pocket1_atm.pdb_6eiz.pdb	AF-Q96R06-F1-model_v4_out_pocket1_atm	6eiz	0.30917	6.548e-05
AF-Q9GZU5-F1-model_v4_out_pocket35_atm.pdb_5ufc.pdb	AF-Q9GZU5-F1-model_v4_out_pocket35_atm	5ufc	0.48018	2.939e-06
AF-Q9GZY8-F1-model_v4_out_pocket18_atm.pdb_5uc1.pdb	AF-Q9GZY8-F1-model_v4_out_pocket18_atm	5uc1	0.28357	2.745e-05
AF-A6NMD0-F1-model_v4_out_pocket7_atm.pdb_5uc1.pdb	AF-A6NMD0-F1-model_v4_out_pocket7_atm	5uc1	0.30085	3.08e-05
AF-P08887-F1-model_v4_out_pocket1_atm.pdb_5umw.pdb	AF-P08887-F1-model_v4_out_pocket1_atm	5umw	0.34753	6.938e-05
AF-Q7Z4K8-F1-model_v4_out_pocket10_atm.pdb_5alc.pdb	AF-Q7Z4K8-F1-model_v4_out_pocket10_atm	5alc	0.31962	2.766e-05
AF-Q7Z4K8-F1-model_v4_out_pocket10_atm.pdb_5ien.pdb	AF-Q7Z4K8-F1-model_v4_out_pocket10_atm	5ien	0.29799	7.596e-05
AF-P49788-F1-model_v4_out_pocket2_atm.pdb_5alb.pdb	AF-P49788-F1-model_v4_out_pocket2_atm	5alb	0.27784	1.306e-05
AF-Q3V6T2-F1-model_v4_out_pocket25_atm.pdb_5uc1.pdb	AF-Q3V6T2-F1-model_v4_out_pocket25_atm	5uc1	0.27243	9.287e-05
AF-O75200-F1-model_v4_out_pocket3_atm.pdb_5uc1.pdb	AF-O75200-F1-model_v4_out_pocket3_atm	5uc1	0.30094	2.821e-05
AF-Q86UC2-F1-model_v4_out_pocket23_atm.pdb_6eiz.pdb	AF-Q86UC2-F1-model_v4_out_pocket23_atm	6eiz	0.30459	2.964e-05
AF-A0JNW5-F1-model_v4_out_pocket73_atm.pdb_5ier.pdb	AF-A0JNW5-F1-model_v4_out_pocket73_atm	5ier	0.3551	1.506e-05
AF-Q86VH2-F1-model_v4_out_pocket2_atm.pdb_5uc1.pdb	AF-Q86VH2-F1-model_v4_out_pocket2_atm	5uc1	0.30021	4.003e-05
AF-Q8N5H3-F1-model_v4_out_pocket1_atm.pdb_5uc1.pdb	AF-Q8N5H3-F1-model_v4_out_pocket1_atm	5uc1	0.28064	7.882e-05
AF-Q7Z5L7-F1-model_v4_out_pocket43_atm.pdb_5ufc.pdb	AF-Q7Z5L7-F1-model_v4_out_pocket43_atm	5ufc	0.34462	2.798e-05
AF-E2RYF6-F1-model_v4_out_pocket23_atm.pdb_5ufc.pdb	AF-E2RYF6-F1-model_v4_out_pocket23_atm	5ufc	0.33972	4.316e-05
AF-Q9H6N6-F1-model_v4_out_pocket98_atm.pdb_6eiz.pdb	AF-Q9H6N6-F1-model_v4_out_pocket98_atm	6eiz	0.31559	9.729e-06
AF-Q9GZY8-F1-model_v4_out_pocket18_atm.pdb_6eiz.pdb	AF-Q9GZY8-F1-model_v4_out_pocket18_atm	6eiz	0.29742	7.607e-05
AF-Q3V6T2-F1-model_v4_out_pocket25_atm.pdb_6eiz.pdb	AF-Q3V6T2-F1-model_v4_out_pocket25_atm	6eiz	0.32186	3.106e-07
AF-Q9Y3A2-F1-model_v4_out_pocket9_atm.pdb_5ier.pdb	AF-Q9Y3A2-F1-model_v4_out_pocket9_atm	5ier	0.27855	3.668e-05
AF-P23025-F1-model_v4_out_pocket1_atm.pdb_6eiz.pdb	AF-P23025-F1-model_v4_out_pocket1_atm	6eiz	0.299	3.073e-05
AF-Q4L180-F1-model_v4_out_pocket1_atm.pdb_5ier.pdb	AF-Q4L180-F1-model_v4_out_pocket1_atm	5ier	0.2759	5.678e-05
AF-P23526-F1-model_v4_out_pocket1_atm.pdb_6exi.pdb	AF-P23526-F1-model_v4_out_pocket1_atm	6exi	0.57222	1.723e-09
AF-Q8N9V2-F1-model_v4_out_pocket11_atm.pdb_6eiz.pdb	AF-Q8N9V2-F1-model_v4_out_pocket11_atm	6eiz	0.31703	8.997e-05
AF-Q6IEE7-F1-model_v4_out_pocket8_atm.pdb_5ier.pdb	AF-Q6IEE7-F1-model_v4_out_pocket8_atm	5ier	0.29225	8.864e-05
AF-Q6IEE7-F1-model_v4_out_pocket8_atm.pdb_5alc.pdb	AF-Q6IEE7-F1-model_v4_out_pocket8_atm	5alc	0.29008	2.886e-05
AF-Q9Y6F6-F1-model_v4_out_pocket3_atm.pdb_5if6.pdb	AF-Q9Y6F6-F1-model_v4_out_pocket3_atm	5if6	0.28131	9.946e-05
AF-Q9NXG0-F1-model_v4_out_pocket101_atm.pdb_5uc1.pdb	AF-Q9NXG0-F1-model_v4_out_pocket101_atm	5uc1	0.2911	8.445e-05
AF-Q9Y6F6-F1-model_v4_out_pocket3_atm.pdb_5uc1.pdb	AF-Q9Y6F6-F1-model_v4_out_pocket3_atm	5uc1	0.28515	1.882e-05
AF-Q9Y4C4-F1-model_v4_out_pocket91_atm.pdb_5ufc.pdb	AF-Q9Y4C4-F1-model_v4_out_pocket91_atm	5ufc	0.49421	6.021e-07
AF-Q15166-F1-model_v4_out_pocket1_atm.pdb_3srg.pdb	AF-Q15166-F1-model_v4_out_pocket1_atm	3srg	0.53197	1.524e-09
AF-O43542-F1-model_v4_out_pocket4_atm.pdb_5vm0.pdb	AF-O43542-F1-model_v4_out_pocket4_atm	5vm0	0.31831	6.408e-06
AF-Q5TEZ5-F1-model_v4_out_pocket1_atm.pdb_5uc1.pdb	AF-Q5TEZ5-F1-model_v4_out_pocket1_atm	5uc1	0.2887	4.379e-06
AF-Q6P4I2-F1-model_v4_out_pocket3_atm.pdb_5if6.pdb	AF-Q6P4I2-F1-model_v4_out_pocket3_atm	5if6	0.30267	1.874e-05
AF-O94898-F1-model_v4_out_pocket38_atm.pdb_5ufc.pdb	AF-O94898-F1-model_v4_out_pocket38_atm	5ufc	0.35651	2.116e-06
AF-Q9P219-F1-model_v4_out_pocket137_atm.pdb_6eiz.pdb	AF-Q9P219-F1-model_v4_out_pocket137_atm	6eiz	0.29386	5.657e-05
AF-P43360-F1-model_v4_out_pocket1_atm.pdb_6eiz.pdb	AF-P43360-F1-model_v4_out_pocket1_atm	6eiz	0.32923	5.798e-05
AF-O14713-F1-model_v4_out_pocket1_atm.pdb_6htn.pdb	AF-O14713-F1-model_v4_out_pocket1_atm	6htn	0.34099	7.185e-05
AF-O94991-F1-model_v4_out_pocket36_atm.pdb_5ufc.pdb	AF-O94991-F1-model_v4_out_pocket36_atm	5ufc	0.37334	9.555e-05
AF-Q5VUJ6-F1-model_v4_out_pocket2_atm.pdb_5ufc.pdb	AF-Q5VUJ6-F1-model_v4_out_pocket2_atm	5ufc	0.43739	3.852e-05
AF-Q9Y277-F1-model_v4_out_pocket18_atm.pdb_5ien.pdb	AF-Q9Y277-F1-model_v4_out_pocket18_atm	5ien	0.27649	2.245e-06
AF-Q9Y277-F1-model_v4_out_pocket18_atm.pdb_3ls4.pdb	AF-Q9Y277-F1-model_v4_out_pocket18_atm	3ls4	0.29198	3.956e-05
AF-Q10567-F1-model_v4_out_pocket54_atm.pdb_5alb.pdb	AF-Q10567-F1-model_v4_out_pocket54_atm	5alb	0.31344	5.859e-05
AF-Q96SN7-F1-model_v4_out_pocket25_atm.pdb_6exi.pdb	AF-Q96SN7-F1-model_v4_out_pocket25_atm	6exi	0.30427	7.16e-05
AF-Q9H0S4-F1-model_v4_out_pocket21_atm.pdb_5uc1.pdb	AF-Q9H0S4-F1-model_v4_out_pocket21_atm	5uc1	0.29545	6.09e-05
AF-P55916-F1-model_v4_out_pocket19_atm.pdb_5uc1.pdb	AF-P55916-F1-model_v4_out_pocket19_atm	5uc1	0.2878	9.634e-05
AF-Q5TEZ5-F1-model_v4_out_pocket1_atm.pdb_5ier.pdb	AF-Q5TEZ5-F1-model_v4_out_pocket1_atm	5ier	0.27804	5.22e-05
AF-P0DMS9-F1-model_v4_out_pocket2_atm.pdb_5uc1.pdb	AF-P0DMS9-F1-model_v4_out_pocket2_atm	5uc1	0.32365	2.871e-05
AF-Q9UFE4-F1-model_v4_out_pocket5_atm.pdb_6eiz.pdb	AF-Q9UFE4-F1-model_v4_out_pocket5_atm	6eiz	0.31714	9.159e-07
AF-P80370-F1-model_v4_out_pocket1_atm.pdb_5uc1.pdb	AF-P80370-F1-model_v4_out_pocket1_atm	5uc1	0.28348	7.476e-06
AF-Q9Y6F6-F1-model_v4_out_pocket3_atm.pdb_5ier.pdb	AF-Q9Y6F6-F1-model_v4_out_pocket3_atm	5ier	0.28245	3.656e-05
AF-O15455-F1-model_v4_out_pocket15_atm.pdb_5ufc.pdb	AF-O15455-F1-model_v4_out_pocket15_atm	5ufc	0.32967	5.181e-05
AF-Q7L2K0-F1-model_v4_out_pocket2_atm.pdb_6eiz.pdb	AF-Q7L2K0-F1-model_v4_out_pocket2_atm	6eiz	0.30431	8.618e-05
AF-Q5MY95-F1-model_v4_out_pocket15_atm.pdb_6eiz.pdb	AF-Q5MY95-F1-model_v4_out_pocket15_atm	6eiz	0.29962	7.962e-05
AF-Q9H6X2-F1-model_v4_out_pocket5_atm.pdb_5uc1.pdb	AF-Q9H6X2-F1-model_v4_out_pocket5_atm	5uc1	0.28984	2.137e-05
AF-O60894-F1-model_v4_out_pocket3_atm.pdb_5uc1.pdb	AF-O60894-F1-model_v4_out_pocket3_atm	5uc1	0.28576	8.175e-05
AF-A0JNW5-F1-model_v4_out_pocket73_atm.pdb_3ls4.pdb	AF-A0JNW5-F1-model_v4_out_pocket73_atm	3ls4	0.34992	9.292e-05
AF-Q9Y277-F1-model_v4_out_pocket18_atm.pdb_3kdm.pdb	AF-Q9Y277-F1-model_v4_out_pocket18_atm	3kdm	0.2978	7.712e-05
AF-A4D2G3-F1-model_v4_out_pocket7_atm.pdb_6eiz.pdb	AF-A4D2G3-F1-model_v4_out_pocket7_atm	6eiz	0.31194	2.182e-05
AF-P49683-F1-model_v4_out_pocket8_atm.pdb_5uc1.pdb	AF-P49683-F1-model_v4_out_pocket8_atm	5uc1	0.2961	8.893e-05
AF-P49788-F1-model_v4_out_pocket2_atm.pdb_6htn.pdb	AF-P49788-F1-model_v4_out_pocket2_atm	6htn	0.36019	2.561e-05
AF-O60636-F1-model_v4_out_pocket15_atm.pdb_5uc1.pdb	AF-O60636-F1-model_v4_out_pocket15_atm	5uc1	0.31851	5.874e-05
AF-Q10567-F1-model_v4_out_pocket54_atm.pdb_5alc.pdb	AF-Q10567-F1-model_v4_out_pocket54_atm	5alc	0.3207	4.223e-05
AF-Q538Z0-F1-model_v4_out_pocket3_atm.pdb_6eiz.pdb	AF-Q538Z0-F1-model_v4_out_pocket3_atm	6eiz	0.29691	8.462e-05
AF-P48444-F1-model_v4_out_pocket3_atm.pdb_5ien.pdb	AF-P48444-F1-model_v4_out_pocket3_atm	5ien	0.2862	8.546e-06
AF-Q8NF67-F1-model_v4_out_pocket5_atm.pdb_5uc1.pdb	AF-Q8NF67-F1-model_v4_out_pocket5_atm	5uc1	0.30718	4.167e-05
AF-A0JNW5-F1-model_v4_out_pocket73_atm.pdb_5ien.pdb	AF-A0JNW5-F1-model_v4_out_pocket73_atm	5ien	0.32929	9.443e-05
AF-O95976-F1-model_v4_out_pocket6_atm.pdb_5uc1.pdb	AF-O95976-F1-model_v4_out_pocket6_atm	5uc1	0.28589	7.233e-06
AF-Q8TBZ0-F1-model_v4_out_pocket3_atm.pdb_5uc1.pdb	AF-Q8TBZ0-F1-model_v4_out_pocket3_atm	5uc1	0.30677	2.662e-06
AF-Q6P4I2-F1-model_v4_out_pocket3_atm.pdb_3ls4.pdb	AF-Q6P4I2-F1-model_v4_out_pocket3_atm	3ls4	0.30135	6.056e-05
AF-Q66GS9-F1-model_v4_out_pocket72_atm.pdb_5if6.pdb	AF-Q66GS9-F1-model_v4_out_pocket72_atm	5if6	0.28325	9.16e-05
AF-Q15165-F1-model_v4_out_pocket1_atm.pdb_3srg.pdb	AF-Q15165-F1-model_v4_out_pocket1_atm	3srg	0.49688	7.197e-11
AF-E9PQR5-F1-model_v4_out_pocket1_atm.pdb_5uc1.pdb	AF-E9PQR5-F1-model_v4_out_pocket1_atm	5uc1	0.28318	6.888e-05
AF-O14713-F1-model_v4_out_pocket1_atm.pdb_5vm0.pdb	AF-O14713-F1-model_v4_out_pocket1_atm	5vm0	0.31797	2.243e-06
AF-Q86TU6-F1-model_v4_out_pocket1_atm.pdb_5uc1.pdb	AF-Q86TU6-F1-model_v4_out_pocket1_atm	5uc1	0.30108	3.08e-05
AF-P49788-F1-model_v4_out_pocket2_atm.pdb_5alc.pdb	AF-P49788-F1-model_v4_out_pocket2_atm	5alc	0.28427	7.353e-06
AF-Q8NGR2-F1-model_v4_out_pocket9_atm.pdb_6eiz.pdb	AF-Q8NGR2-F1-model_v4_out_pocket9_atm	6eiz	0.30954	3.541e-05
AF-A2IDD5-F1-model_v4_out_pocket36_atm.pdb_5uc1.pdb	AF-A2IDD5-F1-model_v4_out_pocket36_atm	5uc1	0.32038	4.336e-05
AF-Q4L180-F1-model_v4_out_pocket1_atm.pdb_5if6.pdb	AF-Q4L180-F1-model_v4_out_pocket1_atm	5if6	0.28164	4.245e-05
AF-Q6IEE7-F1-model_v4_out_pocket8_atm.pdb_5if6.pdb	AF-Q6IEE7-F1-model_v4_out_pocket8_atm	5if6	0.29893	2.319e-05
AF-Q92731-F1-model_v4_out_pocket1_atm.pdb_5uc1.pdb	AF-Q92731-F1-model_v4_out_pocket1_atm	5uc1	0.36656	8.124e-06
AF-Q8TBZ0-F1-model_v4_out_pocket3_atm.pdb_5ier.pdb	AF-Q8TBZ0-F1-model_v4_out_pocket3_atm	5ier	0.284	7.13e-05
AF-O15552-F1-model_v4_out_pocket1_atm.pdb_5uc1.pdb	AF-O15552-F1-model_v4_out_pocket1_atm	5uc1	0.28626	7.338e-05
AF-P21796-F1-model_v4_out_pocket2_atm.pdb_5ier.pdb	AF-P21796-F1-model_v4_out_pocket2_atm	5ier	0.29166	8.817e-05
AF-Q5T5N4-F1-model_v4_out_pocket10_atm.pdb_5uc1.pdb	AF-Q5T5N4-F1-model_v4_out_pocket10_atm	5uc1	0.31593	7.836e-05
AF-O15552-F1-model_v4_out_pocket1_atm.pdb_6eiz.pdb	AF-O15552-F1-model_v4_out_pocket1_atm	6eiz	0.3085	8.427e-05
AF-P23025-F1-model_v4_out_pocket1_atm.pdb_5uc1.pdb	AF-P23025-F1-model_v4_out_pocket1_atm	5uc1	0.28061	1.958e-05
AF-A0JNW5-F1-model_v4_out_pocket73_atm.pdb_5if6.pdb	AF-A0JNW5-F1-model_v4_out_pocket73_atm	5if6	0.34705	4.718e-05
AF-Q9Y277-F1-model_v4_out_pocket18_atm.pdb_5ier.pdb	AF-Q9Y277-F1-model_v4_out_pocket18_atm	5ier	0.29874	1.027e-06
AF-Q6ZW76-F1-model_v4_out_pocket17_atm.pdb_5uc1.pdb	AF-Q6ZW76-F1-model_v4_out_pocket17_atm	5uc1	0.30319	7.647e-05
AF-Q10567-F1-model_v4_out_pocket54_atm.pdb_5if6.pdb	AF-Q10567-F1-model_v4_out_pocket54_atm	5if6	0.32649	9.862e-05
AF-Q01726-F1-model_v4_out_pocket26_atm.pdb_5uc1.pdb	AF-Q01726-F1-model_v4_out_pocket26_atm	5uc1	0.29219	9.971e-05
AF-Q9UFE4-F1-model_v4_out_pocket5_atm.pdb_5uc1.pdb	AF-Q9UFE4-F1-model_v4_out_pocket5_atm	5uc1	0.28317	1.141e-05
AF-Q7Z4K8-F1-model_v4_out_pocket10_atm.pdb_5alb.pdb	AF-Q7Z4K8-F1-model_v4_out_pocket10_atm	5alb	0.31127	4.318e-05
AF-Q6ZRC1-F1-model_v4_out_pocket17_atm.pdb_6eiz.pdb	AF-Q6ZRC1-F1-model_v4_out_pocket17_atm	6eiz	0.32078	9.118e-05
AF-Q15025-F1-model_v4_out_pocket23_atm.pdb_5uc1.pdb	AF-Q15025-F1-model_v4_out_pocket23_atm	5uc1	0.31915	5.826e-05
AF-Q7Z4K8-F1-model_v4_out_pocket10_atm.pdb_3kdm.pdb	AF-Q7Z4K8-F1-model_v4_out_pocket10_atm	3kdm	0.35643	1.148e-05
AF-Q4L180-F1-model_v4_out_pocket1_atm.pdb_5uc1.pdb	AF-Q4L180-F1-model_v4_out_pocket1_atm	5uc1	0.29499	1.973e-06
AF-Q6IEE7-F1-model_v4_out_pocket8_atm.pdb_6htn.pdb	AF-Q6IEE7-F1-model_v4_out_pocket8_atm	6htn	0.36825	3.34e-05
AF-Q5TEZ5-F1-model_v4_out_pocket1_atm.pdb_6eiz.pdb	AF-Q5TEZ5-F1-model_v4_out_pocket1_atm	6eiz	0.2932	5.067e-05
AF-Q10567-F1-model_v4_out_pocket54_atm.pdb_5ien.pdb	AF-Q10567-F1-model_v4_out_pocket54_atm	5ien	0.30555	2.512e-05
AF-O94832-F1-model_v4_out_pocket13_atm.pdb_5uc1.pdb	AF-O94832-F1-model_v4_out_pocket13_atm	5uc1	0.2825	2.188e-05
AF-Q6GPH6-F1-model_v4_out_pocket46_atm.pdb_5uc1.pdb	AF-Q6GPH6-F1-model_v4_out_pocket46_atm	5uc1	0.28692	3.457e-05
AF-Q9NVA4-F1-model_v4_out_pocket19_atm.pdb_5uc1.pdb	AF-Q9NVA4-F1-model_v4_out_pocket19_atm	5uc1	0.28197	5.115e-05
AF-Q9Y3A2-F1-model_v4_out_pocket9_atm.pdb_5uc1.pdb	AF-Q9Y3A2-F1-model_v4_out_pocket9_atm	5uc1	0.28176	2.618e-05
AF-Q9UKG1-F1-model_v4_out_pocket2_atm.pdb_6eiz.pdb	AF-Q9UKG1-F1-model_v4_out_pocket2_atm	6eiz	0.29587	4.155e-05
AF-P49788-F1-model_v4_out_pocket2_atm.pdb_3ls4.pdb	AF-P49788-F1-model_v4_out_pocket2_atm	3ls4	0.28199	8.825e-05
AF-Q9BT22-F1-model_v4_out_pocket13_atm.pdb_6eiz.pdb	AF-Q9BT22-F1-model_v4_out_pocket13_atm	6eiz	0.29779	7.682e-05
AF-Q6IEE7-F1-model_v4_out_pocket8_atm.pdb_3ls4.pdb	AF-Q6IEE7-F1-model_v4_out_pocket8_atm	3ls4	0.30552	2.17e-05
AF-Q9Y6C7-F1-model_v4_out_pocket5_atm.pdb_5uc1.pdb	AF-Q9Y6C7-F1-model_v4_out_pocket5_atm	5uc1	0.27898	2.795e-05
AF-Q8IY95-F1-model_v4_out_pocket20_atm.pdb_6eiz.pdb	AF-Q8IY95-F1-model_v4_out_pocket20_atm	6eiz	0.30228	4.248e-05
AF-O15117-F1-model_v4_out_pocket1_atm.pdb_5ier.pdb	AF-O15117-F1-model_v4_out_pocket1_atm	5ier	0.276	5.528e-05
AF-Q9Y277-F1-model_v4_out_pocket18_atm.pdb_5if6.pdb	AF-Q9Y277-F1-model_v4_out_pocket18_atm	5if6	0.29001	2.961e-05
AF-O43542-F1-model_v4_out_pocket4_atm.pdb_5vl2.pdb	AF-O43542-F1-model_v4_out_pocket4_atm	5vl2	0.31233	5.205e-05
AF-Q9UQ13-F1-model_v4_out_pocket1_atm.pdb_5ufc.pdb	AF-Q9UQ13-F1-model_v4_out_pocket1_atm	5ufc	0.35268	6.526e-05
AF-Q8WUX1-F1-model_v4_out_pocket14_atm.pdb_5ien.pdb	AF-Q8WUX1-F1-model_v4_out_pocket14_atm	5ien	0.26807	5.292e-05
AF-Q66GS9-F1-model_v4_out_pocket72_atm.pdb_5uc1.pdb	AF-Q66GS9-F1-model_v4_out_pocket72_atm	5uc1	0.29762	6.255e-06
AF-Q9BUV8-F1-model_v4_out_pocket1_atm.pdb_5uc1.pdb	AF-Q9BUV8-F1-model_v4_out_pocket1_atm	5uc1	0.2872	9.503e-05
AF-Q6IEE7-F1-model_v4_out_pocket8_atm.pdb_5alb.pdb	AF-Q6IEE7-F1-model_v4_out_pocket8_atm	5alb	0.28318	4.397e-05
AF-A0A494C071-F1-model_v4_out_pocket4_atm.pdb_5ufc.pdb	AF-A0A494C071-F1-model_v4_out_pocket4_atm	5ufc	0.36927	3.027e-05
AF-A2IDD5-F1-model_v4_out_pocket36_atm.pdb_5if6.pdb	AF-A2IDD5-F1-model_v4_out_pocket36_atm	5if6	0.30564	9.405e-05
AF-Q9UNX4-F1-model_v4_out_pocket3_atm.pdb_5uc1.pdb	AF-Q9UNX4-F1-model_v4_out_pocket3_atm	5uc1	0.29556	9.049e-05
AF-A6NGZ8-F1-model_v4_out_pocket1_atm.pdb_6eiz.pdb	AF-A6NGZ8-F1-model_v4_out_pocket1_atm	6eiz	0.33924	6.06e-05
AF-Q96HE9-F1-model_v4_out_pocket1_atm.pdb_6eiz.pdb	AF-Q96HE9-F1-model_v4_out_pocket1_atm	6eiz	0.28982	9.392e-05
AF-Q86UA6-F1-model_v4_out_pocket8_atm.pdb_5uc1.pdb	AF-Q86UA6-F1-model_v4_out_pocket8_atm	5uc1	0.29847	3.361e-05
AF-Q7Z7A1-F1-model_v4_out_pocket199_atm.pdb_6eiz.pdb	AF-Q7Z7A1-F1-model_v4_out_pocket199_atm	6eiz	0.31843	2.607e-05
AF-Q6ZVD8-F1-model_v4_out_pocket20_atm.pdb_5ufc.pdb	AF-Q6ZVD8-F1-model_v4_out_pocket20_atm	5ufc	0.40132	5.225e-06
AF-P37231-F1-model_v4_out_pocket1_atm.pdb_5uc1.pdb	AF-P37231-F1-model_v4_out_pocket1_atm	5uc1	0.41505	4.535e-05
AF-Q9Y277-F1-model_v4_out_pocket18_atm.pdb_5alc.pdb	AF-Q9Y277-F1-model_v4_out_pocket18_atm	5alc	0.28575	5.429e-06
AF-Q13261-F1-model_v4_out_pocket4_atm.pdb_6eiz.pdb	AF-Q13261-F1-model_v4_out_pocket4_atm	6eiz	0.30313	5.376e-05
AF-P29590-F1-model_v4_out_pocket3_atm.pdb_6eiz.pdb	AF-P29590-F1-model_v4_out_pocket3_atm	6eiz	0.33003	9.634e-05
AF-Q5VZY2-F1-model_v4_out_pocket1_atm.pdb_6eiz.pdb	AF-Q5VZY2-F1-model_v4_out_pocket1_atm	6eiz	0.35092	7.39e-05
AF-Q8TBZ0-F1-model_v4_out_pocket3_atm.pdb_6eiz.pdb	AF-Q8TBZ0-F1-model_v4_out_pocket3_atm	6eiz	0.31358	1.592e-05
AF-Q15323-F1-model_v4_out_pocket1_atm.pdb_6eiz.pdb	AF-Q15323-F1-model_v4_out_pocket1_atm	6eiz	0.31417	9.614e-05
AF-Q01814-F1-model_v4_out_pocket105_atm.pdb_6eiz.pdb	AF-Q01814-F1-model_v4_out_pocket105_atm	6eiz	0.30452	7.437e-05
AF-P21796-F1-model_v4_out_pocket2_atm.pdb_5ufc.pdb	AF-P21796-F1-model_v4_out_pocket2_atm	5ufc	0.32194	8.434e-05
AF-Q12852-F1-model_v4_out_pocket11_atm.pdb_5uc1.pdb	AF-Q12852-F1-model_v4_out_pocket11_atm	5uc1	0.31485	9.094e-05
AF-Q6P4D5-F1-model_v4_out_pocket12_atm.pdb_5uc1.pdb	AF-Q6P4D5-F1-model_v4_out_pocket12_atm	5uc1	0.29152	1.593e-05
AF-P48444-F1-model_v4_out_pocket3_atm.pdb_5umw.pdb	AF-P48444-F1-model_v4_out_pocket3_atm	5umw	0.33385	6.323e-05
AF-O00482-F1-model_v4_out_pocket1_atm.pdb_5uc1.pdb	AF-O00482-F1-model_v4_out_pocket1_atm	5uc1	0.36565	2.89e-05
AF-Q5VY80-F1-model_v4_out_pocket4_atm.pdb_5uc1.pdb	AF-Q5VY80-F1-model_v4_out_pocket4_atm	5uc1	0.29724	6.115e-05
AF-Q9Y6H8-F1-model_v4_out_pocket15_atm.pdb_5uc1.pdb	AF-Q9Y6H8-F1-model_v4_out_pocket15_atm	5uc1	0.29608	7.622e-05
AF-Q7KZI7-F1-model_v4_out_pocket2_atm.pdb_3dkf.pdb	AF-Q7KZI7-F1-model_v4_out_pocket2_atm	3dkf	0.42681	1.09e-06
AF-Q8TDC3-F1-model_v4_out_pocket28_atm.pdb_3dkg.pdb	AF-Q8TDC3-F1-model_v4_out_pocket28_atm	3dkg	0.45312	4.159e-05
AF-P09769-F1-model_v4_out_pocket41_atm.pdb_3dkg.pdb	AF-P09769-F1-model_v4_out_pocket41_atm	3dkg	0.43055	3.496e-07
AF-P49760-F1-model_v4_out_pocket36_atm.pdb_3dkg.pdb	AF-P49760-F1-model_v4_out_pocket36_atm	3dkg	0.41369	3.107e-06
AF-Q00536-F1-model_v4_out_pocket15_atm.pdb_3dkg.pdb	AF-Q00536-F1-model_v4_out_pocket15_atm	3dkg	0.3926	8.457e-06
AF-Q96QS6-F1-model_v4_out_pocket10_atm.pdb_3dkf.pdb	AF-Q96QS6-F1-model_v4_out_pocket10_atm	3dkf	0.38143	9.891e-05
AF-P17948-F1-model_v4_out_pocket1_atm.pdb_3dkg.pdb	AF-P17948-F1-model_v4_out_pocket1_atm	3dkg	0.48654	3.685e-09
AF-Q9UIK4-F1-model_v4_out_pocket1_atm.pdb_3dkg.pdb	AF-Q9UIK4-F1-model_v4_out_pocket1_atm	3dkg	0.35528	8.98e-05
AF-P23443-F1-model_v4_out_pocket1_atm.pdb_3dkf.pdb	AF-P23443-F1-model_v4_out_pocket1_atm	3dkf	0.43519	2.892e-06
AF-Q96LW2-F1-model_v4_out_pocket25_atm.pdb_3dkg.pdb	AF-Q96LW2-F1-model_v4_out_pocket25_atm	3dkg	0.47431	4.229e-05
AF-Q13705-F1-model_v4_out_pocket10_atm.pdb_3dkg.pdb	AF-Q13705-F1-model_v4_out_pocket10_atm	3dkg	0.45097	2.682e-06
AF-P53350-F1-model_v4_out_pocket12_atm.pdb_3dkf.pdb	AF-P53350-F1-model_v4_out_pocket12_atm	3dkf	0.45728	5.901e-07
AF-P22455-F1-model_v4_out_pocket65_atm.pdb_3dkf.pdb	AF-P22455-F1-model_v4_out_pocket65_atm	3dkf	0.44688	1.038e-06
AF-Q13237-F1-model_v4_out_pocket36_atm.pdb_3dkf.pdb	AF-Q13237-F1-model_v4_out_pocket36_atm	3dkf	0.41332	2.544e-05
AF-P08887-F1-model_v4_out_pocket1_atm.pdb_3dkf.pdb	AF-P08887-F1-model_v4_out_pocket1_atm	3dkf	0.30518	6.909e-05
AF-P06213-F1-model_v4_out_pocket83_atm.pdb_3dkf.pdb	AF-P06213-F1-model_v4_out_pocket83_atm	3dkf	0.44961	3.911e-08
AF-P08069-F1-model_v4_out_pocket68_atm.pdb_3dkf.pdb	AF-P08069-F1-model_v4_out_pocket68_atm	3dkf	0.44789	1.265e-07
AF-P29597-F1-model_v4_out_pocket41_atm.pdb_3dkf.pdb	AF-P29597-F1-model_v4_out_pocket41_atm	3dkf	0.40374	5.175e-06
AF-Q8N5S9-F1-model_v4_out_pocket17_atm.pdb_3dkf.pdb	AF-Q8N5S9-F1-model_v4_out_pocket17_atm	3dkf	0.53354	6.154e-08
AF-P27448-F1-model_v4_out_pocket27_atm.pdb_3dkf.pdb	AF-P27448-F1-model_v4_out_pocket27_atm	3dkf	0.44415	4.911e-06
AF-Q9NYL2-F1-model_v4_out_pocket4_atm.pdb_3dkg.pdb	AF-Q9NYL2-F1-model_v4_out_pocket4_atm	3dkg	0.43204	9.079e-05
AF-O75600-F1-model_v4_out_pocket19_atm.pdb_3dkf.pdb	AF-O75600-F1-model_v4_out_pocket19_atm	3dkf	0.28262	6.896e-05
AF-Q8TDC3-F1-model_v4_out_pocket28_atm.pdb_3dkf.pdb	AF-Q8TDC3-F1-model_v4_out_pocket28_atm	3dkf	0.48087	6.955e-07
AF-P21127-F1-model_v4_out_pocket29_atm.pdb_3dkg.pdb	AF-P21127-F1-model_v4_out_pocket29_atm	3dkg	0.35506	6.153e-05
AF-O15146-F1-model_v4_out_pocket2_atm.pdb_3dkf.pdb	AF-O15146-F1-model_v4_out_pocket2_atm	3dkf	0.47724	1.993e-09
AF-P24723-F1-model_v4_out_pocket50_atm.pdb_3dkf.pdb	AF-P24723-F1-model_v4_out_pocket50_atm	3dkf	0.42579	2.385e-05
AF-P05771-F1-model_v4_out_pocket39_atm.pdb_3dkf.pdb	AF-P05771-F1-model_v4_out_pocket39_atm	3dkf	0.4193	5.015e-06
AF-P49336-F1-model_v4_out_pocket19_atm.pdb_3dkf.pdb	AF-P49336-F1-model_v4_out_pocket19_atm	3dkf	0.40385	2.474e-06
AF-Q15831-F1-model_v4_out_pocket20_atm.pdb_3dkf.pdb	AF-Q15831-F1-model_v4_out_pocket20_atm	3dkf	0.45909	4.108e-07
AF-Q00535-F1-model_v4_out_pocket15_atm.pdb_3dkg.pdb	AF-Q00535-F1-model_v4_out_pocket15_atm	3dkg	0.39983	2.164e-06
AF-Q9UQ88-F1-model_v4_out_pocket10_atm.pdb_3dkf.pdb	AF-Q9UQ88-F1-model_v4_out_pocket10_atm	3dkf	0.37092	9.516e-06
AF-P37023-F1-model_v4_out_pocket8_atm.pdb_3dkf.pdb	AF-P37023-F1-model_v4_out_pocket8_atm	3dkf	0.36604	7.783e-05
AF-Q6PHR2-F1-model_v4_out_pocket33_atm.pdb_3dkg.pdb	AF-Q6PHR2-F1-model_v4_out_pocket33_atm	3dkg	0.46599	6.869e-06
AF-Q00535-F1-model_v4_out_pocket15_atm.pdb_3dkf.pdb	AF-Q00535-F1-model_v4_out_pocket15_atm	3dkf	0.40271	1.899e-07
AF-P36896-F1-model_v4_out_pocket4_atm.pdb_3dkg.pdb	AF-P36896-F1-model_v4_out_pocket4_atm	3dkg	0.41109	3.375e-05
AF-Q86SG6-F1-model_v4_out_pocket18_atm.pdb_3dkg.pdb	AF-Q86SG6-F1-model_v4_out_pocket18_atm	3dkg	0.40149	3.375e-06
AF-P27361-F1-model_v4_out_pocket12_atm.pdb_3dkf.pdb	AF-P27361-F1-model_v4_out_pocket12_atm	3dkf	0.3977	8.258e-06
AF-P04049-F1-model_v4_out_pocket6_atm.pdb_3dkf.pdb	AF-P04049-F1-model_v4_out_pocket6_atm	3dkf	0.3864	4.547e-07
AF-Q8IVW4-F1-model_v4_out_pocket8_atm.pdb_3dkf.pdb	AF-Q8IVW4-F1-model_v4_out_pocket8_atm	3dkf	0.33418	9.17e-06
AF-P09769-F1-model_v4_out_pocket41_atm.pdb_3dkf.pdb	AF-P09769-F1-model_v4_out_pocket41_atm	3dkf	0.41517	1.23e-07
AF-Q04912-F1-model_v4_out_pocket106_atm.pdb_3dkf.pdb	AF-Q04912-F1-model_v4_out_pocket106_atm	3dkf	0.49358	1.27e-10
AF-Q13163-F1-model_v4_out_pocket34_atm.pdb_3dkf.pdb	AF-Q13163-F1-model_v4_out_pocket34_atm	3dkf	0.43198	5.951e-05
AF-Q13188-F1-model_v4_out_pocket2_atm.pdb_3dkg.pdb	AF-Q13188-F1-model_v4_out_pocket2_atm	3dkg	0.48742	1.806e-05
AF-Q9BVS4-F1-model_v4_out_pocket47_atm.pdb_3dkf.pdb	AF-Q9BVS4-F1-model_v4_out_pocket47_atm	3dkf	0.42444	9.842e-05
AF-P17252-F1-model_v4_out_pocket23_atm.pdb_3dkf.pdb	AF-P17252-F1-model_v4_out_pocket23_atm	3dkf	0.35072	1.38e-05
AF-Q9HAZ1-F1-model_v4_out_pocket1_atm.pdb_3dkg.pdb	AF-Q9HAZ1-F1-model_v4_out_pocket1_atm	3dkg	0.34766	1.559e-05
AF-P31749-F1-model_v4_out_pocket8_atm.pdb_3dkf.pdb	AF-P31749-F1-model_v4_out_pocket8_atm	3dkf	0.40454	1.454e-05
AF-Q9UEE5-F1-model_v4_out_pocket6_atm.pdb_3dkf.pdb	AF-Q9UEE5-F1-model_v4_out_pocket6_atm	3dkf	0.37179	4.242e-06
AF-Q13464-F1-model_v4_out_pocket46_atm.pdb_3dkf.pdb	AF-Q13464-F1-model_v4_out_pocket46_atm	3dkf	0.4326	1.53e-06
AF-O15146-F1-model_v4_out_pocket2_atm.pdb_3dkg.pdb	AF-O15146-F1-model_v4_out_pocket2_atm	3dkg	0.47613	5.195e-08
AF-P0C263-F1-model_v4_out_pocket27_atm.pdb_3dkg.pdb	AF-P0C263-F1-model_v4_out_pocket27_atm	3dkg	0.38789	9.122e-05
AF-Q15349-F1-model_v4_out_pocket43_atm.pdb_3dkf.pdb	AF-Q15349-F1-model_v4_out_pocket43_atm	3dkf	0.39624	1.069e-05
AF-O14936-F1-model_v4_out_pocket64_atm.pdb_3dkf.pdb	AF-O14936-F1-model_v4_out_pocket64_atm	3dkf	0.3886	6.886e-07
AF-Q9HAZ1-F1-model_v4_out_pocket1_atm.pdb_3dkf.pdb	AF-Q9HAZ1-F1-model_v4_out_pocket1_atm	3dkf	0.33117	1.264e-05
AF-P06241-F1-model_v4_out_pocket12_atm.pdb_3dkf.pdb	AF-P06241-F1-model_v4_out_pocket12_atm	3dkf	0.42958	1.835e-07
AF-Q86V86-F1-model_v4_out_pocket13_atm.pdb_3dkf.pdb	AF-Q86V86-F1-model_v4_out_pocket13_atm	3dkf	0.31857	1.677e-05
AF-Q8IZL9-F1-model_v4_out_pocket9_atm.pdb_3dkf.pdb	AF-Q8IZL9-F1-model_v4_out_pocket9_atm	3dkf	0.39326	4.098e-06
AF-Q6P5Z2-F1-model_v4_out_pocket50_atm.pdb_3dkg.pdb	AF-Q6P5Z2-F1-model_v4_out_pocket50_atm	3dkg	0.40889	5.02e-06
AF-P17948-F1-model_v4_out_pocket1_atm.pdb_3dkf.pdb	AF-P17948-F1-model_v4_out_pocket1_atm	3dkf	0.46032	1.906e-09
AF-P49336-F1-model_v4_out_pocket19_atm.pdb_3dkg.pdb	AF-P49336-F1-model_v4_out_pocket19_atm	3dkg	0.39444	3.13e-05
AF-Q13131-F1-model_v4_out_pocket21_atm.pdb_3dkf.pdb	AF-Q13131-F1-model_v4_out_pocket21_atm	3dkf	0.3888	2.946e-06
AF-Q9UQ88-F1-model_v4_out_pocket10_atm.pdb_3dkg.pdb	AF-Q9UQ88-F1-model_v4_out_pocket10_atm	3dkg	0.37386	3.864e-05
AF-Q92772-F1-model_v4_out_pocket25_atm.pdb_3dkf.pdb	AF-Q92772-F1-model_v4_out_pocket25_atm	3dkf	0.38672	8.863e-06
AF-Q96GD4-F1-model_v4_out_pocket3_atm.pdb_3dkg.pdb	AF-Q96GD4-F1-model_v4_out_pocket3_atm	3dkg	0.48302	4.676e-07
AF-P43250-F1-model_v4_out_pocket3_atm.pdb_3dkf.pdb	AF-P43250-F1-model_v4_out_pocket3_atm	3dkf	0.40548	2.67e-06
AF-Q16539-F1-model_v4_out_pocket6_atm.pdb_3dkf.pdb	AF-Q16539-F1-model_v4_out_pocket6_atm	3dkf	0.39117	1.101e-06
AF-P11801-F1-model_v4_out_pocket3_atm.pdb_3dkf.pdb	AF-P11801-F1-model_v4_out_pocket3_atm	3dkf	0.40127	2.271e-05
AF-P05129-F1-model_v4_out_pocket46_atm.pdb_3dkf.pdb	AF-P05129-F1-model_v4_out_pocket46_atm	3dkf	0.42141	6.15e-05
AF-Q99640-F1-model_v4_out_pocket19_atm.pdb_3dkf.pdb	AF-Q99640-F1-model_v4_out_pocket19_atm	3dkf	0.40283	8.932e-06
AF-P29597-F1-model_v4_out_pocket72_atm.pdb_3dkg.pdb	AF-P29597-F1-model_v4_out_pocket72_atm	3dkg	0.40996	2.268e-06
AF-P49760-F1-model_v4_out_pocket36_atm.pdb_3dkf.pdb	AF-P49760-F1-model_v4_out_pocket36_atm	3dkf	0.39969	1.258e-06
AF-P04049-F1-model_v4_out_pocket6_atm.pdb_3dkg.pdb	AF-P04049-F1-model_v4_out_pocket6_atm	3dkg	0.41429	4.609e-07
AF-P06213-F1-model_v4_out_pocket83_atm.pdb_3dkg.pdb	AF-P06213-F1-model_v4_out_pocket83_atm	3dkg	0.44733	6.327e-07
AF-P42681-F1-model_v4_out_pocket17_atm.pdb_3dkf.pdb	AF-P42681-F1-model_v4_out_pocket17_atm	3dkf	0.44581	2.334e-08
AF-Q9Y6R4-F1-model_v4_out_pocket72_atm.pdb_3dkg.pdb	AF-Q9Y6R4-F1-model_v4_out_pocket72_atm	3dkg	0.39367	2.297e-07
AF-P17252-F1-model_v4_out_pocket23_atm.pdb_3dkg.pdb	AF-P17252-F1-model_v4_out_pocket23_atm	3dkg	0.35991	2.074e-05
AF-P36897-F1-model_v4_out_pocket2_atm.pdb_3dkf.pdb	AF-P36897-F1-model_v4_out_pocket2_atm	3dkf	0.44832	3.637e-08
AF-Q8IW41-F1-model_v4_out_pocket8_atm.pdb_3dkf.pdb	AF-Q8IW41-F1-model_v4_out_pocket8_atm	3dkf	0.38989	1.651e-05
AF-P07947-F1-model_v4_out_pocket3_atm.pdb_3dkg.pdb	AF-P07947-F1-model_v4_out_pocket3_atm	3dkg	0.4211	1.041e-05
AF-Q9P0L2-F1-model_v4_out_pocket26_atm.pdb_3dkf.pdb	AF-Q9P0L2-F1-model_v4_out_pocket26_atm	3dkf	0.43557	9.004e-07
AF-Q9H8X2-F1-model_v4_out_pocket1_atm.pdb_3dkf.pdb	AF-Q9H8X2-F1-model_v4_out_pocket1_atm	3dkf	0.39803	1.844e-05
AF-Q9H2K8-F1-model_v4_out_pocket3_atm.pdb_3dkf.pdb	AF-Q9H2K8-F1-model_v4_out_pocket3_atm	3dkf	0.44072	2.158e-05
AF-Q9P0L2-F1-model_v4_out_pocket26_atm.pdb_3dkg.pdb	AF-Q9P0L2-F1-model_v4_out_pocket26_atm	3dkg	0.41685	4.083e-05
AF-O15111-F1-model_v4_out_pocket48_atm.pdb_3dkf.pdb	AF-O15111-F1-model_v4_out_pocket48_atm	3dkf	0.44707	1.901e-05
AF-P07333-F1-model_v4_out_pocket10_atm.pdb_3dkf.pdb	AF-P07333-F1-model_v4_out_pocket10_atm	3dkf	0.32873	5.66e-05
AF-Q96PF2-F1-model_v4_out_pocket1_atm.pdb_3dkg.pdb	AF-Q96PF2-F1-model_v4_out_pocket1_atm	3dkg	0.40817	8.266e-05
AF-P54646-F1-model_v4_out_pocket10_atm.pdb_3dkf.pdb	AF-P54646-F1-model_v4_out_pocket10_atm	3dkf	0.38947	1.509e-06
AF-O75914-F1-model_v4_out_pocket6_atm.pdb_3dkg.pdb	AF-O75914-F1-model_v4_out_pocket6_atm	3dkg	0.48717	1.244e-05
AF-P15735-F1-model_v4_out_pocket6_atm.pdb_3dkf.pdb	AF-P15735-F1-model_v4_out_pocket6_atm	3dkf	0.45529	7.15e-08
AF-P53779-F1-model_v4_out_pocket1_atm.pdb_3dkf.pdb	AF-P53779-F1-model_v4_out_pocket1_atm	3dkf	0.44514	2.898e-07
AF-Q14680-F1-model_v4_out_pocket1_atm.pdb_3dkg.pdb	AF-Q14680-F1-model_v4_out_pocket1_atm	3dkg	0.42496	8.858e-05
AF-P37173-F1-model_v4_out_pocket7_atm.pdb_3dkg.pdb	AF-P37173-F1-model_v4_out_pocket7_atm	3dkg	0.48596	6.579e-07
AF-P29597-F1-model_v4_out_pocket72_atm.pdb_3dkf.pdb	AF-P29597-F1-model_v4_out_pocket72_atm	3dkf	0.39096	1.298e-06
AF-P15056-F1-model_v4_out_pocket1_atm.pdb_3dkf.pdb	AF-P15056-F1-model_v4_out_pocket1_atm	3dkf	0.33723	4.801e-05
AF-Q08881-F1-model_v4_out_pocket11_atm.pdb_3dkf.pdb	AF-Q08881-F1-model_v4_out_pocket11_atm	3dkf	0.43781	1.037e-07
AF-Q14680-F1-model_v4_out_pocket1_atm.pdb_3dkf.pdb	AF-Q14680-F1-model_v4_out_pocket1_atm	3dkf	0.44765	1.689e-06
AF-P50750-F1-model_v4_out_pocket1_atm.pdb_3dkf.pdb	AF-P50750-F1-model_v4_out_pocket1_atm	3dkf	0.3821	1.711e-05
AF-P07949-F1-model_v4_out_pocket57_atm.pdb_3dkg.pdb	AF-P07949-F1-model_v4_out_pocket57_atm	3dkg	0.43306	8.533e-08
AF-Q96RR4-F1-model_v4_out_pocket1_atm.pdb_3dkf.pdb	AF-Q96RR4-F1-model_v4_out_pocket1_atm	3dkf	0.42671	8.878e-07
AF-O94768-F1-model_v4_out_pocket2_atm.pdb_3dkg.pdb	AF-O94768-F1-model_v4_out_pocket2_atm	3dkg	0.4019	8.934e-06
AF-Q9UQB9-F1-model_v4_out_pocket13_atm.pdb_3dkg.pdb	AF-Q9UQB9-F1-model_v4_out_pocket13_atm	3dkg	0.44718	2.332e-07
AF-P31751-F1-model_v4_out_pocket3_atm.pdb_3dkf.pdb	AF-P31751-F1-model_v4_out_pocket3_atm	3dkf	0.39469	2.168e-05
AF-P08887-F1-model_v4_out_pocket1_atm.pdb_3dkg.pdb	AF-P08887-F1-model_v4_out_pocket1_atm	3dkg	0.32385	5.307e-05
AF-Q9UEE5-F1-model_v4_out_pocket6_atm.pdb_3dkg.pdb	AF-Q9UEE5-F1-model_v4_out_pocket6_atm	3dkg	0.3876	8.119e-06
AF-P42681-F1-model_v4_out_pocket17_atm.pdb_3dkg.pdb	AF-P42681-F1-model_v4_out_pocket17_atm	3dkg	0.46071	9.361e-08
AF-P0C263-F1-model_v4_out_pocket27_atm.pdb_3dkf.pdb	AF-P0C263-F1-model_v4_out_pocket27_atm	3dkf	0.38054	3.211e-05
AF-Q13163-F1-model_v4_out_pocket34_atm.pdb_3dkg.pdb	AF-Q13163-F1-model_v4_out_pocket34_atm	3dkg	0.4448	9.948e-05
AF-Q6P5Z2-F1-model_v4_out_pocket50_atm.pdb_3dkf.pdb	AF-Q6P5Z2-F1-model_v4_out_pocket50_atm	3dkf	0.39216	2.633e-06
AF-Q9Y2H1-F1-model_v4_out_pocket2_atm.pdb_3dkf.pdb	AF-Q9Y2H1-F1-model_v4_out_pocket2_atm	3dkf	0.44282	2.323e-06
AF-Q8IWQ3-F1-model_v4_out_pocket28_atm.pdb_3dkg.pdb	AF-Q8IWQ3-F1-model_v4_out_pocket28_atm	3dkg	0.38233	1.588e-05
AF-Q02156-F1-model_v4_out_pocket56_atm.pdb_3dkf.pdb	AF-Q02156-F1-model_v4_out_pocket56_atm	3dkf	0.3912	2.903e-05
AF-P37173-F1-model_v4_out_pocket7_atm.pdb_3dkf.pdb	AF-P37173-F1-model_v4_out_pocket7_atm	3dkf	0.46706	1.92e-07
AF-P43405-F1-model_v4_out_pocket32_atm.pdb_3dkf.pdb	AF-P43405-F1-model_v4_out_pocket32_atm	3dkf	0.4433	1.437e-05
AF-P53350-F1-model_v4_out_pocket12_atm.pdb_3dkg.pdb	AF-P53350-F1-model_v4_out_pocket12_atm	3dkg	0.4461	1.438e-05
AF-O94768-F1-model_v4_out_pocket2_atm.pdb_3dkf.pdb	AF-O94768-F1-model_v4_out_pocket2_atm	3dkf	0.38925	3.856e-06
AF-Q00532-F1-model_v4_out_pocket4_atm.pdb_3dkf.pdb	AF-Q00532-F1-model_v4_out_pocket4_atm	3dkf	0.42087	5.302e-06
AF-Q08881-F1-model_v4_out_pocket11_atm.pdb_3dkg.pdb	AF-Q08881-F1-model_v4_out_pocket11_atm	3dkg	0.44125	8.019e-07
AF-Q16816-F1-model_v4_out_pocket18_atm.pdb_3dkg.pdb	AF-Q16816-F1-model_v4_out_pocket18_atm	3dkg	0.45762	1.94e-07
AF-O14936-F1-model_v4_out_pocket64_atm.pdb_3dkg.pdb	AF-O14936-F1-model_v4_out_pocket64_atm	3dkg	0.39733	4.228e-06
AF-P36897-F1-model_v4_out_pocket2_atm.pdb_3dkg.pdb	AF-P36897-F1-model_v4_out_pocket2_atm	3dkg	0.45344	3.175e-07
AF-Q7L7X3-F1-model_v4_out_pocket3_atm.pdb_3dkf.pdb	AF-Q7L7X3-F1-model_v4_out_pocket3_atm	3dkf	0.42019	4.406e-05
AF-P07333-F1-model_v4_out_pocket10_atm.pdb_3dkg.pdb	AF-P07333-F1-model_v4_out_pocket10_atm	3dkg	0.34337	8.242e-05
AF-Q16513-F1-model_v4_out_pocket2_atm.pdb_3dkf.pdb	AF-Q16513-F1-model_v4_out_pocket2_atm	3dkf	0.40311	3.124e-05
AF-Q7KZI7-F1-model_v4_out_pocket2_atm.pdb_3dkg.pdb	AF-Q7KZI7-F1-model_v4_out_pocket2_atm	3dkg	0.40487	6.568e-05
AF-Q16816-F1-model_v4_out_pocket18_atm.pdb_3dkf.pdb	AF-Q16816-F1-model_v4_out_pocket18_atm	3dkf	0.46743	5.1e-09
AF-Q8WU08-F1-model_v4_out_pocket1_atm.pdb_3dkg.pdb	AF-Q8WU08-F1-model_v4_out_pocket1_atm	3dkg	0.43026	3.928e-05
AF-P53779-F1-model_v4_out_pocket1_atm.pdb_3dkg.pdb	AF-P53779-F1-model_v4_out_pocket1_atm	3dkg	0.42947	1.054e-05
AF-Q13705-F1-model_v4_out_pocket10_atm.pdb_3dkf.pdb	AF-Q13705-F1-model_v4_out_pocket10_atm	3dkf	0.45369	2.08e-07
AF-Q9NYL2-F1-model_v4_out_pocket4_atm.pdb_3dkf.pdb	AF-Q9NYL2-F1-model_v4_out_pocket4_atm	3dkf	0.42306	2.665e-05
AF-Q86V86-F1-model_v4_out_pocket13_atm.pdb_3dkg.pdb	AF-Q86V86-F1-model_v4_out_pocket13_atm	3dkg	0.32465	2.859e-05
AF-Q96GD4-F1-model_v4_out_pocket3_atm.pdb_3dkf.pdb	AF-Q96GD4-F1-model_v4_out_pocket3_atm	3dkf	0.49597	9.45e-09
AF-Q15831-F1-model_v4_out_pocket20_atm.pdb_3dkg.pdb	AF-Q15831-F1-model_v4_out_pocket20_atm	3dkg	0.43614	2.305e-05
AF-P23458-F1-model_v4_out_pocket32_atm.pdb_3dkf.pdb	AF-P23458-F1-model_v4_out_pocket32_atm	3dkf	0.43352	2.815e-05
AF-Q13177-F1-model_v4_out_pocket11_atm.pdb_3dkf.pdb	AF-Q13177-F1-model_v4_out_pocket11_atm	3dkf	0.45114	1.407e-07
AF-P07949-F1-model_v4_out_pocket57_atm.pdb_3dkf.pdb	AF-P07949-F1-model_v4_out_pocket57_atm	3dkf	0.41389	3.149e-08
AF-Q9NQU5-F1-model_v4_out_pocket1_atm.pdb_3dkf.pdb	AF-Q9NQU5-F1-model_v4_out_pocket1_atm	3dkf	0.35467	3.057e-05
AF-Q96PF2-F1-model_v4_out_pocket1_atm.pdb_3dkf.pdb	AF-Q96PF2-F1-model_v4_out_pocket1_atm	3dkf	0.41492	7.712e-06
AF-Q86SG6-F1-model_v4_out_pocket18_atm.pdb_3dkf.pdb	AF-Q86SG6-F1-model_v4_out_pocket18_atm	3dkf	0.38115	2.982e-06
AF-P53778-F1-model_v4_out_pocket14_atm.pdb_3dkg.pdb	AF-P53778-F1-model_v4_out_pocket14_atm	3dkg	0.36294	1.278e-05
AF-Q8IWQ3-F1-model_v4_out_pocket28_atm.pdb_3dkf.pdb	AF-Q8IWQ3-F1-model_v4_out_pocket28_atm	3dkf	0.37842	2.712e-06
AF-O75914-F1-model_v4_out_pocket6_atm.pdb_3dkf.pdb	AF-O75914-F1-model_v4_out_pocket6_atm	3dkf	0.47843	5.21e-06
AF-P43250-F1-model_v4_out_pocket3_atm.pdb_3dkg.pdb	AF-P43250-F1-model_v4_out_pocket3_atm	3dkg	0.39236	7.872e-05
AF-P08069-F1-model_v4_out_pocket68_atm.pdb_3dkg.pdb	AF-P08069-F1-model_v4_out_pocket68_atm	3dkg	0.45276	9.961e-07
AF-Q8N5S9-F1-model_v4_out_pocket17_atm.pdb_3dkg.pdb	AF-Q8N5S9-F1-model_v4_out_pocket17_atm	3dkg	0.50479	2.788e-06
AF-Q04912-F1-model_v4_out_pocket106_atm.pdb_3dkg.pdb	AF-Q04912-F1-model_v4_out_pocket106_atm	3dkg	0.52275	4.464e-10
AF-Q00536-F1-model_v4_out_pocket15_atm.pdb_3dkf.pdb	AF-Q00536-F1-model_v4_out_pocket15_atm	3dkf	0.378	3.266e-06
AF-Q8NE63-F1-model_v4_out_pocket8_atm.pdb_3dkf.pdb	AF-Q8NE63-F1-model_v4_out_pocket8_atm	3dkf	0.39225	1.87e-06
AF-Q13177-F1-model_v4_out_pocket11_atm.pdb_3dkg.pdb	AF-Q13177-F1-model_v4_out_pocket11_atm	3dkg	0.44712	2.52e-06
AF-Q9Y6R4-F1-model_v4_out_pocket72_atm.pdb_3dkf.pdb	AF-Q9Y6R4-F1-model_v4_out_pocket72_atm	3dkf	0.37973	4.643e-08
AF-Q13188-F1-model_v4_out_pocket2_atm.pdb_3dkf.pdb	AF-Q13188-F1-model_v4_out_pocket2_atm	3dkf	0.4853	4.97e-06
AF-P53778-F1-model_v4_out_pocket14_atm.pdb_3dkf.pdb	AF-P53778-F1-model_v4_out_pocket14_atm	3dkf	0.34933	8.954e-06
AF-Q9UQB9-F1-model_v4_out_pocket13_atm.pdb_3dkf.pdb	AF-Q9UQB9-F1-model_v4_out_pocket13_atm	3dkf	0.46194	3.383e-09
AF-P15735-F1-model_v4_out_pocket6_atm.pdb_3dkg.pdb	AF-P15735-F1-model_v4_out_pocket6_atm	3dkg	0.44064	2.941e-06
AF-P21127-F1-model_v4_out_pocket29_atm.pdb_3dkf.pdb	AF-P21127-F1-model_v4_out_pocket29_atm	3dkf	0.35933	4.417e-06
AF-Q9H4B4-F1-model_v4_out_pocket3_atm.pdb_3dkf.pdb	AF-Q9H4B4-F1-model_v4_out_pocket3_atm	3dkf	0.41461	3.887e-06
AF-Q96LW2-F1-model_v4_out_pocket25_atm.pdb_3dkf.pdb	AF-Q96LW2-F1-model_v4_out_pocket25_atm	3dkf	0.49778	2.038e-06
AF-O14757-F1-model_v4_out_pocket17_atm.pdb_3dkf.pdb	AF-O14757-F1-model_v4_out_pocket17_atm	3dkf	0.43869	2.255e-06
AF-Q6PHR2-F1-model_v4_out_pocket33_atm.pdb_3dkf.pdb	AF-Q6PHR2-F1-model_v4_out_pocket33_atm	3dkf	0.47349	3.92e-07
AF-Q9UIK4-F1-model_v4_out_pocket1_atm.pdb_3dkf.pdb	AF-Q9UIK4-F1-model_v4_out_pocket1_atm	3dkf	0.35135	1.823e-05
AF-P45985-F1-model_v4_out_pocket11_atm.pdb_3dkf.pdb	AF-P45985-F1-model_v4_out_pocket11_atm	3dkf	0.39447	7.88e-06
AF-P43403-F1-model_v4_out_pocket25_atm.pdb_3dkf.pdb	AF-P43403-F1-model_v4_out_pocket25_atm	3dkf	0.37486	2.88e-05
AF-Q8WU08-F1-model_v4_out_pocket1_atm.pdb_3dkf.pdb	AF-Q8WU08-F1-model_v4_out_pocket1_atm	3dkf	0.45421	5.704e-07
AF-P36896-F1-model_v4_out_pocket4_atm.pdb_3dkf.pdb	AF-P36896-F1-model_v4_out_pocket4_atm	3dkf	0.42059	2.025e-06
AF-P45983-F1-model_v4_out_pocket33_atm.pdb_3dkf.pdb	AF-P45983-F1-model_v4_out_pocket33_atm	3dkf	0.43707	2.564e-05
AF-P06241-F1-model_v4_out_pocket12_atm.pdb_3dkg.pdb	AF-P06241-F1-model_v4_out_pocket12_atm	3dkg	0.44685	4.584e-07
AF-P54646-F1-model_v4_out_pocket10_atm.pdb_3dkg.pdb	AF-P54646-F1-model_v4_out_pocket10_atm	3dkg	0.39975	5.441e-06
AF-Q16539-F1-model_v4_out_pocket6_atm.pdb_3dkg.pdb	AF-Q16539-F1-model_v4_out_pocket6_atm	3dkg	0.39871	5.257e-06
AF-P22455-F1-model_v4_out_pocket65_atm.pdb_3dkg.pdb	AF-P22455-F1-model_v4_out_pocket65_atm	3dkg	0.4293	3.69e-05
AF-P07947-F1-model_v4_out_pocket3_atm.pdb_3dkf.pdb	AF-P07947-F1-model_v4_out_pocket3_atm	3dkf	0.43022	6.481e-07
AF-P48444-F1-model_v4_out_pocket3_atm.pdb_2vxa.pdb	AF-P48444-F1-model_v4_out_pocket3_atm	2vxa	0.30914	1.065e-05
AF-Q9Y277-F1-model_v4_out_pocket18_atm.pdb_2vxa.pdb	AF-Q9Y277-F1-model_v4_out_pocket18_atm	2vxa	0.29271	6.192e-05
AF-Q6IEE7-F1-model_v4_out_pocket8_atm.pdb_2vxa.pdb	AF-Q6IEE7-F1-model_v4_out_pocket8_atm	2vxa	0.30887	5.928e-05
AF-O43663-F1-model_v4_out_pocket10_atm.pdb_4zzd.pdb	AF-O43663-F1-model_v4_out_pocket10_atm	4zzd	0.32842	9.902e-05
AF-Q9ULG6-F1-model_v4_out_pocket28_atm.pdb_4zzd.pdb	AF-Q9ULG6-F1-model_v4_out_pocket28_atm	4zzd	0.33267	3.885e-05
AF-Q9NPB0-F1-model_v4_out_pocket13_atm.pdb_4zzd.pdb	AF-Q9NPB0-F1-model_v4_out_pocket13_atm	4zzd	0.30708	1.566e-05
AF-Q8TEQ0-F1-model_v4_out_pocket44_atm.pdb_4zzd.pdb	AF-Q8TEQ0-F1-model_v4_out_pocket44_atm	4zzd	0.31468	9.113e-05
AF-Q96HE9-F1-model_v4_out_pocket1_atm.pdb_4zzd.pdb	AF-Q96HE9-F1-model_v4_out_pocket1_atm	4zzd	0.29215	3.161e-05
AF-Q9UNX4-F1-model_v4_out_pocket3_atm.pdb_4zzd.pdb	AF-Q9UNX4-F1-model_v4_out_pocket3_atm	4zzd	0.30762	3.289e-05
AF-Q9Y6W8-F1-model_v4_out_pocket14_atm.pdb_4zzd.pdb	AF-Q9Y6W8-F1-model_v4_out_pocket14_atm	4zzd	0.29195	5.693e-05
AF-P23025-F1-model_v4_out_pocket1_atm.pdb_4zzd.pdb	AF-P23025-F1-model_v4_out_pocket1_atm	4zzd	0.30615	1.374e-06
AF-Q96G97-F1-model_v4_out_pocket25_atm.pdb_4zzd.pdb	AF-Q96G97-F1-model_v4_out_pocket25_atm	4zzd	0.30208	5.507e-05
AF-Q75MW2-F1-model_v4_out_pocket2_atm.pdb_4zzd.pdb	AF-Q75MW2-F1-model_v4_out_pocket2_atm	4zzd	0.30111	3.734e-05
AF-P55916-F1-model_v4_out_pocket19_atm.pdb_4zzd.pdb	AF-P55916-F1-model_v4_out_pocket19_atm	4zzd	0.29641	6.807e-05
AF-Q86VH2-F1-model_v4_out_pocket2_atm.pdb_4zzd.pdb	AF-Q86VH2-F1-model_v4_out_pocket2_atm	4zzd	0.31931	6.888e-05
AF-Q8IZD0-F1-model_v4_out_pocket9_atm.pdb_4zzd.pdb	AF-Q8IZD0-F1-model_v4_out_pocket9_atm	4zzd	0.32545	6.766e-05
AF-Q12852-F1-model_v4_out_pocket11_atm.pdb_4zzd.pdb	AF-Q12852-F1-model_v4_out_pocket11_atm	4zzd	0.35278	8.698e-06
AF-A2IDD5-F1-model_v4_out_pocket36_atm.pdb_4zzd.pdb	AF-A2IDD5-F1-model_v4_out_pocket36_atm	4zzd	0.35297	1.279e-06
AF-Q8N2M8-F1-model_v4_out_pocket1_atm.pdb_4zzd.pdb	AF-Q8N2M8-F1-model_v4_out_pocket1_atm	4zzd	0.28775	9.792e-05
AF-Q5TEZ5-F1-model_v4_out_pocket1_atm.pdb_4zzd.pdb	AF-Q5TEZ5-F1-model_v4_out_pocket1_atm	4zzd	0.308	2.325e-06
AF-Q9Y6F6-F1-model_v4_out_pocket3_atm.pdb_4zzd.pdb	AF-Q9Y6F6-F1-model_v4_out_pocket3_atm	4zzd	0.29783	3.225e-05
AF-Q6UWF5-F1-model_v4_out_pocket14_atm.pdb_4zzd.pdb	AF-Q6UWF5-F1-model_v4_out_pocket14_atm	4zzd	0.34039	7.607e-05
AF-Q86XR5-F1-model_v4_out_pocket10_atm.pdb_4zzd.pdb	AF-Q86XR5-F1-model_v4_out_pocket10_atm	4zzd	0.2986	4.333e-05
AF-Q5TGL8-F1-model_v4_out_pocket3_atm.pdb_4zzd.pdb	AF-Q5TGL8-F1-model_v4_out_pocket3_atm	4zzd	0.30546	9.344e-05
AF-Q9BYX2-F1-model_v4_out_pocket65_atm.pdb_4zzd.pdb	AF-Q9BYX2-F1-model_v4_out_pocket65_atm	4zzd	0.32672	9.061e-05
AF-Q8TEH3-F1-model_v4_out_pocket29_atm.pdb_4zzd.pdb	AF-Q8TEH3-F1-model_v4_out_pocket29_atm	4zzd	0.29496	4.512e-05
AF-Q9H0W7-F1-model_v4_out_pocket21_atm.pdb_4zzd.pdb	AF-Q9H0W7-F1-model_v4_out_pocket21_atm	4zzd	0.43745	1.063e-06
AF-Q3MJ40-F1-model_v4_out_pocket31_atm.pdb_4zzd.pdb	AF-Q3MJ40-F1-model_v4_out_pocket31_atm	4zzd	0.34542	4.07e-05
AF-Q9H354-F1-model_v4_out_pocket12_atm.pdb_4zzd.pdb	AF-Q9H354-F1-model_v4_out_pocket12_atm	4zzd	0.30145	9.867e-05
AF-Q9H9L7-F1-model_v4_out_pocket14_atm.pdb_4zzd.pdb	AF-Q9H9L7-F1-model_v4_out_pocket14_atm	4zzd	0.33854	5.202e-07
AF-P58658-F1-model_v4_out_pocket30_atm.pdb_4zzd.pdb	AF-P58658-F1-model_v4_out_pocket30_atm	4zzd	0.29563	5.047e-05
AF-Q9NXG0-F1-model_v4_out_pocket101_atm.pdb_4zzd.pdb	AF-Q9NXG0-F1-model_v4_out_pocket101_atm	4zzd	0.31652	1.288e-05
AF-Q4L180-F1-model_v4_out_pocket1_atm.pdb_4zzd.pdb	AF-Q4L180-F1-model_v4_out_pocket1_atm	4zzd	0.32755	4.594e-08
AF-Q9UG22-F1-model_v4_out_pocket4_atm.pdb_4zzd.pdb	AF-Q9UG22-F1-model_v4_out_pocket4_atm	4zzd	0.29821	2.289e-05
AF-Q96BN2-F1-model_v4_out_pocket25_atm.pdb_4zzd.pdb	AF-Q96BN2-F1-model_v4_out_pocket25_atm	4zzd	0.29372	1.894e-05
AF-Q14789-F1-model_v4_out_pocket2_atm.pdb_4zzd.pdb	AF-Q14789-F1-model_v4_out_pocket2_atm	4zzd	0.32667	6.492e-05
AF-O15552-F1-model_v4_out_pocket1_atm.pdb_4zzd.pdb	AF-O15552-F1-model_v4_out_pocket1_atm	4zzd	0.29779	5.782e-05
AF-Q9BY76-F1-model_v4_out_pocket20_atm.pdb_4zzd.pdb	AF-Q9BY76-F1-model_v4_out_pocket20_atm	4zzd	0.30482	4.648e-05
AF-Q9C029-F1-model_v4_out_pocket51_atm.pdb_4zzd.pdb	AF-Q9C029-F1-model_v4_out_pocket51_atm	4zzd	0.35086	4.727e-05
AF-Q8TBZ0-F1-model_v4_out_pocket3_atm.pdb_4zzd.pdb	AF-Q8TBZ0-F1-model_v4_out_pocket3_atm	4zzd	0.33514	2.765e-07
AF-Q969Q1-F1-model_v4_out_pocket20_atm.pdb_4zzd.pdb	AF-Q969Q1-F1-model_v4_out_pocket20_atm	4zzd	0.32136	4.692e-05
AF-Q9Y3A2-F1-model_v4_out_pocket9_atm.pdb_4zzd.pdb	AF-Q9Y3A2-F1-model_v4_out_pocket9_atm	4zzd	0.30053	2.748e-06
AF-O15117-F1-model_v4_out_pocket1_atm.pdb_4zzd.pdb	AF-O15117-F1-model_v4_out_pocket1_atm	4zzd	0.29141	4.407e-05
AF-Q5T280-F1-model_v4_out_pocket5_atm.pdb_4zzd.pdb	AF-Q5T280-F1-model_v4_out_pocket5_atm	4zzd	0.33791	5.386e-05
AF-Q86TU6-F1-model_v4_out_pocket1_atm.pdb_4zzd.pdb	AF-Q86TU6-F1-model_v4_out_pocket1_atm	4zzd	0.30708	4.458e-05
AF-P20309-F1-model_v4_out_pocket3_atm.pdb_4zzd.pdb	AF-P20309-F1-model_v4_out_pocket3_atm	4zzd	0.29458	2.415e-05
AF-Q5KU26-F1-model_v4_out_pocket65_atm.pdb_4zzd.pdb	AF-Q5KU26-F1-model_v4_out_pocket65_atm	4zzd	0.36403	2.07e-05
AF-Q9BRV8-F1-model_v4_out_pocket1_atm.pdb_4zzd.pdb	AF-Q9BRV8-F1-model_v4_out_pocket1_atm	4zzd	0.28394	8.627e-05
AF-Q6P2D0-F1-model_v4_out_pocket22_atm.pdb_4zzd.pdb	AF-Q6P2D0-F1-model_v4_out_pocket22_atm	4zzd	0.30684	9.748e-05
AF-Q9BYG0-F1-model_v4_out_pocket1_atm.pdb_4zzd.pdb	AF-Q9BYG0-F1-model_v4_out_pocket1_atm	4zzd	0.2931	7.104e-05
AF-O95235-F1-model_v4_out_pocket83_atm.pdb_4zzd.pdb	AF-O95235-F1-model_v4_out_pocket83_atm	4zzd	0.30935	4.165e-05
AF-Q8WY64-F1-model_v4_out_pocket37_atm.pdb_4zzd.pdb	AF-Q8WY64-F1-model_v4_out_pocket37_atm	4zzd	0.31537	8.451e-05
AF-Q6QNK2-F1-model_v4_out_pocket8_atm.pdb_4zzd.pdb	AF-Q6QNK2-F1-model_v4_out_pocket8_atm	4zzd	0.29568	2.054e-05
AF-B1AJZ9-F1-model_v4_out_pocket1_atm.pdb_4zzd.pdb	AF-B1AJZ9-F1-model_v4_out_pocket1_atm	4zzd	0.33095	8.885e-06
AF-O15066-F1-model_v4_out_pocket53_atm.pdb_4zzd.pdb	AF-O15066-F1-model_v4_out_pocket53_atm	4zzd	0.32396	7.564e-05
AF-P0DMS9-F1-model_v4_out_pocket2_atm.pdb_4zzd.pdb	AF-P0DMS9-F1-model_v4_out_pocket2_atm	4zzd	0.31666	7.093e-05
AF-Q8NGI4-F1-model_v4_out_pocket22_atm.pdb_4zzd.pdb	AF-Q8NGI4-F1-model_v4_out_pocket22_atm	4zzd	0.32723	7.001e-05
AF-Q8NF67-F1-model_v4_out_pocket5_atm.pdb_4zzd.pdb	AF-Q8NF67-F1-model_v4_out_pocket5_atm	4zzd	0.32007	1.893e-05
AF-Q9BQ49-F1-model_v4_out_pocket10_atm.pdb_4zzd.pdb	AF-Q9BQ49-F1-model_v4_out_pocket10_atm	4zzd	0.32729	8.906e-05
AF-Q9H6X2-F1-model_v4_out_pocket5_atm.pdb_4zzd.pdb	AF-Q9H6X2-F1-model_v4_out_pocket5_atm	4zzd	0.29665	5.799e-05
AF-Q9C040-F1-model_v4_out_pocket2_atm.pdb_4zzd.pdb	AF-Q9C040-F1-model_v4_out_pocket2_atm	4zzd	0.30758	5.48e-05
AF-Q5T5N4-F1-model_v4_out_pocket10_atm.pdb_4zzd.pdb	AF-Q5T5N4-F1-model_v4_out_pocket10_atm	4zzd	0.32561	8.415e-05
AF-Q8TD17-F1-model_v4_out_pocket1_atm.pdb_4zzd.pdb	AF-Q8TD17-F1-model_v4_out_pocket1_atm	4zzd	0.29727	7.717e-05
AF-Q66GS9-F1-model_v4_out_pocket72_atm.pdb_4zzd.pdb	AF-Q66GS9-F1-model_v4_out_pocket72_atm	4zzd	0.31788	1.281e-06
AF-Q9BXM9-F1-model_v4_out_pocket26_atm.pdb_4zzd.pdb	AF-Q9BXM9-F1-model_v4_out_pocket26_atm	4zzd	0.31473	9.281e-05
AF-Q3BBV0-F1-model_v4_out_pocket1_atm.pdb_4zzd.pdb	AF-Q3BBV0-F1-model_v4_out_pocket1_atm	4zzd	0.32785	1.994e-05
AF-Q6ZSZ5-F1-model_v4_out_pocket9_atm.pdb_4zzd.pdb	AF-Q6ZSZ5-F1-model_v4_out_pocket9_atm	4zzd	0.33895	4.095e-05
AF-Q3V6T2-F1-model_v4_out_pocket25_atm.pdb_4zzd.pdb	AF-Q3V6T2-F1-model_v4_out_pocket25_atm	4zzd	0.302	3.57e-06
AF-O60635-F1-model_v4_out_pocket9_atm.pdb_4zzd.pdb	AF-O60635-F1-model_v4_out_pocket9_atm	4zzd	0.34506	2.443e-05
AF-Q15544-F1-model_v4_out_pocket3_atm.pdb_4zzd.pdb	AF-Q15544-F1-model_v4_out_pocket3_atm	4zzd	0.28876	7.088e-05
AF-A6NGZ8-F1-model_v4_out_pocket1_atm.pdb_4zzd.pdb	AF-A6NGZ8-F1-model_v4_out_pocket1_atm	4zzd	0.33317	5.536e-05
AF-Q96PG1-F1-model_v4_out_pocket1_atm.pdb_4zzd.pdb	AF-Q96PG1-F1-model_v4_out_pocket1_atm	4zzd	0.34494	7.8e-05
AF-Q9Y6C7-F1-model_v4_out_pocket5_atm.pdb_4zzd.pdb	AF-Q9Y6C7-F1-model_v4_out_pocket5_atm	4zzd	0.30502	4.354e-06
AF-A6NK75-F1-model_v4_out_pocket33_atm.pdb_4zzd.pdb	AF-A6NK75-F1-model_v4_out_pocket33_atm	4zzd	0.3496	4.505e-05
AF-Q86T75-F1-model_v4_out_pocket72_atm.pdb_4zzd.pdb	AF-Q86T75-F1-model_v4_out_pocket72_atm	4zzd	0.29533	8.164e-05
AF-H3BSY2-F1-model_v4_out_pocket28_atm.pdb_4zzd.pdb	AF-H3BSY2-F1-model_v4_out_pocket28_atm	4zzd	0.29342	9.538e-05
AF-Q2Q1W2-F1-model_v4_out_pocket46_atm.pdb_4zzd.pdb	AF-Q2Q1W2-F1-model_v4_out_pocket46_atm	4zzd	0.29613	9.283e-05
AF-Q9H1U9-F1-model_v4_out_pocket3_atm.pdb_4zzd.pdb	AF-Q9H1U9-F1-model_v4_out_pocket3_atm	4zzd	0.28675	7.393e-05
AF-O60563-F1-model_v4_out_pocket14_atm.pdb_4zzd.pdb	AF-O60563-F1-model_v4_out_pocket14_atm	4zzd	0.3741	6.682e-05
AF-Q969F8-F1-model_v4_out_pocket24_atm.pdb_4zzd.pdb	AF-Q969F8-F1-model_v4_out_pocket24_atm	4zzd	0.30384	5.379e-05
AF-Q6ZW76-F1-model_v4_out_pocket17_atm.pdb_4zzd.pdb	AF-Q6ZW76-F1-model_v4_out_pocket17_atm	4zzd	0.30273	8.932e-05
AF-A0A087WTH1-F1-model_v4_out_pocket3_atm.pdb_4zzd.pdb	AF-A0A087WTH1-F1-model_v4_out_pocket3_atm	4zzd	0.31118	5.033e-05
AF-Q8NGT2-F1-model_v4_out_pocket22_atm.pdb_4zzd.pdb	AF-Q8NGT2-F1-model_v4_out_pocket22_atm	4zzd	0.32137	3.638e-05
AF-Q9UKV0-F1-model_v4_out_pocket36_atm.pdb_4zzd.pdb	AF-Q9UKV0-F1-model_v4_out_pocket36_atm	4zzd	0.30179	7.699e-05
AF-Q9UFE4-F1-model_v4_out_pocket5_atm.pdb_4zzd.pdb	AF-Q9UFE4-F1-model_v4_out_pocket5_atm	4zzd	0.31054	1.937e-06
AF-Q86UA6-F1-model_v4_out_pocket8_atm.pdb_4zzd.pdb	AF-Q86UA6-F1-model_v4_out_pocket8_atm	4zzd	0.31627	1.797e-05
AF-Q8NH54-F1-model_v4_out_pocket8_atm.pdb_4zzd.pdb	AF-Q8NH54-F1-model_v4_out_pocket8_atm	4zzd	0.31728	4.145e-05
AF-O95976-F1-model_v4_out_pocket6_atm.pdb_4zzd.pdb	AF-O95976-F1-model_v4_out_pocket6_atm	4zzd	0.31091	1.117e-06
AF-A4D0S4-F1-model_v4_out_pocket152_atm.pdb_4zzd.pdb	AF-A4D0S4-F1-model_v4_out_pocket152_atm	4zzd	0.33266	4.702e-05
AF-O75146-F1-model_v4_out_pocket76_atm.pdb_4zzd.pdb	AF-O75146-F1-model_v4_out_pocket76_atm	4zzd	0.32077	1.754e-05
AF-Q6ZRC1-F1-model_v4_out_pocket17_atm.pdb_4zzd.pdb	AF-Q6ZRC1-F1-model_v4_out_pocket17_atm	4zzd	0.32531	2.474e-05
AF-Q9C040-F1-model_v4_out_pocket9_atm.pdb_4zzd.pdb	AF-Q9C040-F1-model_v4_out_pocket9_atm	4zzd	0.30157	8.078e-05
AF-P80370-F1-model_v4_out_pocket1_atm.pdb_4zzd.pdb	AF-P80370-F1-model_v4_out_pocket1_atm	4zzd	0.31495	7.604e-07
AF-Q92879-F1-model_v4_out_pocket39_atm.pdb_4zzd.pdb	AF-Q92879-F1-model_v4_out_pocket39_atm	4zzd	0.34636	3.632e-05
AF-Q9P260-F1-model_v4_out_pocket17_atm.pdb_4zzd.pdb	AF-Q9P260-F1-model_v4_out_pocket17_atm	4zzd	0.30037	9.75e-05
AF-O60732-F1-model_v4_out_pocket54_atm.pdb_4zzd.pdb	AF-O60732-F1-model_v4_out_pocket54_atm	4zzd	0.30167	3.368e-05
AF-Q15323-F1-model_v4_out_pocket1_atm.pdb_4zzd.pdb	AF-Q15323-F1-model_v4_out_pocket1_atm	4zzd	0.32333	4.126e-05
AF-Q9BVN2-F1-model_v4_out_pocket18_atm.pdb_4zzd.pdb	AF-Q9BVN2-F1-model_v4_out_pocket18_atm	4zzd	0.3507	1.935e-06
AF-Q9BT22-F1-model_v4_out_pocket13_atm.pdb_4zzd.pdb	AF-Q9BT22-F1-model_v4_out_pocket13_atm	4zzd	0.28702	6.671e-05
AF-P07947-F1-model_v4_out_pocket3_atm.pdb_2wei.pdb	AF-P07947-F1-model_v4_out_pocket3_atm	2wei	0.46754	7.825e-09
AF-P23458-F1-model_v4_out_pocket32_atm.pdb_2wei.pdb	AF-P23458-F1-model_v4_out_pocket32_atm	2wei	0.41784	9.199e-05
AF-P49760-F1-model_v4_out_pocket36_atm.pdb_2wei.pdb	AF-P49760-F1-model_v4_out_pocket36_atm	2wei	0.42006	5.765e-08
AF-P43405-F1-model_v4_out_pocket32_atm.pdb_2wei.pdb	AF-P43405-F1-model_v4_out_pocket32_atm	2wei	0.47721	8.232e-07
AF-P50750-F1-model_v4_out_pocket1_atm.pdb_2wei.pdb	AF-P50750-F1-model_v4_out_pocket1_atm	2wei	0.39497	2.419e-06
AF-Q02156-F1-model_v4_out_pocket56_atm.pdb_2wei.pdb	AF-Q02156-F1-model_v4_out_pocket56_atm	2wei	0.40012	6.304e-06
AF-P53779-F1-model_v4_out_pocket1_atm.pdb_2wei.pdb	AF-P53779-F1-model_v4_out_pocket1_atm	2wei	0.46722	2.558e-08
AF-Q14012-F1-model_v4_out_pocket1_atm.pdb_2wei.pdb	AF-Q14012-F1-model_v4_out_pocket1_atm	2wei	0.41196	6.816e-05
AF-P37173-F1-model_v4_out_pocket7_atm.pdb_2wei.pdb	AF-P37173-F1-model_v4_out_pocket7_atm	2wei	0.46268	3.424e-07
AF-P0C263-F1-model_v4_out_pocket27_atm.pdb_2wei.pdb	AF-P0C263-F1-model_v4_out_pocket27_atm	2wei	0.41787	4.325e-07
AF-P31749-F1-model_v4_out_pocket8_atm.pdb_2wei.pdb	AF-P31749-F1-model_v4_out_pocket8_atm	2wei	0.40626	1.123e-05
AF-P04049-F1-model_v4_out_pocket6_atm.pdb_2wei.pdb	AF-P04049-F1-model_v4_out_pocket6_atm	2wei	0.4117	4.776e-08
AF-P45985-F1-model_v4_out_pocket11_atm.pdb_2wei.pdb	AF-P45985-F1-model_v4_out_pocket11_atm	2wei	0.42079	4.614e-07
AF-Q9HAZ1-F1-model_v4_out_pocket1_atm.pdb_2wei.pdb	AF-Q9HAZ1-F1-model_v4_out_pocket1_atm	2wei	0.34776	1.846e-06
AF-Q8IWQ3-F1-model_v4_out_pocket28_atm.pdb_2wei.pdb	AF-Q8IWQ3-F1-model_v4_out_pocket28_atm	2wei	0.39706	1.213e-07
AF-Q709F0-F1-model_v4_out_pocket47_atm.pdb_2wei.pdb	AF-Q709F0-F1-model_v4_out_pocket47_atm	2wei	0.3733	1.911e-05
AF-P53355-F1-model_v4_out_pocket54_atm.pdb_2wei.pdb	AF-P53355-F1-model_v4_out_pocket54_atm	2wei	0.39981	2.643e-05
AF-Q7L7X3-F1-model_v4_out_pocket3_atm.pdb_2wei.pdb	AF-Q7L7X3-F1-model_v4_out_pocket3_atm	2wei	0.41012	9.143e-05
AF-Q6PHR2-F1-model_v4_out_pocket33_atm.pdb_2wei.pdb	AF-Q6PHR2-F1-model_v4_out_pocket33_atm	2wei	0.47836	2.03e-07
AF-O75914-F1-model_v4_out_pocket6_atm.pdb_2wei.pdb	AF-O75914-F1-model_v4_out_pocket6_atm	2wei	0.5006	1.036e-06
AF-Q9NVF9-F1-model_v4_out_pocket4_atm.pdb_2wei.pdb	AF-Q9NVF9-F1-model_v4_out_pocket4_atm	2wei	0.3537	9.296e-05
AF-P21127-F1-model_v4_out_pocket29_atm.pdb_2wei.pdb	AF-P21127-F1-model_v4_out_pocket29_atm	2wei	0.36248	2.462e-06
AF-P29597-F1-model_v4_out_pocket72_atm.pdb_2wei.pdb	AF-P29597-F1-model_v4_out_pocket72_atm	2wei	0.37696	6.752e-06
AF-Q8IU85-F1-model_v4_out_pocket3_atm.pdb_2wei.pdb	AF-Q8IU85-F1-model_v4_out_pocket3_atm	2wei	0.39252	1.804e-05
AF-P31751-F1-model_v4_out_pocket3_atm.pdb_2wei.pdb	AF-P31751-F1-model_v4_out_pocket3_atm	2wei	0.3959	1.679e-05
AF-P27448-F1-model_v4_out_pocket27_atm.pdb_2wei.pdb	AF-P27448-F1-model_v4_out_pocket27_atm	2wei	0.46533	6.577e-07
AF-P15735-F1-model_v4_out_pocket6_atm.pdb_2wei.pdb	AF-P15735-F1-model_v4_out_pocket6_atm	2wei	0.46447	2.336e-08
AF-O14757-F1-model_v4_out_pocket17_atm.pdb_2wei.pdb	AF-O14757-F1-model_v4_out_pocket17_atm	2wei	0.45017	5.854e-07
AF-O94768-F1-model_v4_out_pocket2_atm.pdb_2wei.pdb	AF-O94768-F1-model_v4_out_pocket2_atm	2wei	0.40931	1.435e-07
AF-Q08881-F1-model_v4_out_pocket11_atm.pdb_2wei.pdb	AF-Q08881-F1-model_v4_out_pocket11_atm	2wei	0.44041	5.078e-08
AF-Q9Y2H1-F1-model_v4_out_pocket2_atm.pdb_2wei.pdb	AF-Q9Y2H1-F1-model_v4_out_pocket2_atm	2wei	0.46145	3.332e-07
AF-Q9UQB9-F1-model_v4_out_pocket13_atm.pdb_2wei.pdb	AF-Q9UQB9-F1-model_v4_out_pocket13_atm	2wei	0.42862	1.885e-07
AF-Q13177-F1-model_v4_out_pocket11_atm.pdb_2wei.pdb	AF-Q13177-F1-model_v4_out_pocket11_atm	2wei	0.4682	2.405e-08
AF-P09769-F1-model_v4_out_pocket41_atm.pdb_2wei.pdb	AF-P09769-F1-model_v4_out_pocket41_atm	2wei	0.40418	2.533e-07
AF-P17948-F1-model_v4_out_pocket1_atm.pdb_2wei.pdb	AF-P17948-F1-model_v4_out_pocket1_atm	2wei	0.42457	1.048e-07
AF-Q9UIK4-F1-model_v4_out_pocket1_atm.pdb_2wei.pdb	AF-Q9UIK4-F1-model_v4_out_pocket1_atm	2wei	0.35141	5.869e-06
AF-Q14680-F1-model_v4_out_pocket1_atm.pdb_2wei.pdb	AF-Q14680-F1-model_v4_out_pocket1_atm	2wei	0.45455	9.066e-07
AF-Q86SG6-F1-model_v4_out_pocket18_atm.pdb_2wei.pdb	AF-Q86SG6-F1-model_v4_out_pocket18_atm	2wei	0.41074	7.078e-08
AF-P41279-F1-model_v4_out_pocket1_atm.pdb_2wei.pdb	AF-P41279-F1-model_v4_out_pocket1_atm	2wei	0.37269	7.663e-05
AF-Q99640-F1-model_v4_out_pocket19_atm.pdb_2wei.pdb	AF-Q99640-F1-model_v4_out_pocket19_atm	2wei	0.4092	4.215e-06
AF-P45984-F1-model_v4_out_pocket33_atm.pdb_2wei.pdb	AF-P45984-F1-model_v4_out_pocket33_atm	2wei	0.42881	5.202e-05
AF-P52564-F1-model_v4_out_pocket3_atm.pdb_2wei.pdb	AF-P52564-F1-model_v4_out_pocket3_atm	2wei	0.42978	4.92e-05
AF-P05129-F1-model_v4_out_pocket46_atm.pdb_2wei.pdb	AF-P05129-F1-model_v4_out_pocket46_atm	2wei	0.41818	7.683e-05
AF-Q9NQU5-F1-model_v4_out_pocket1_atm.pdb_2wei.pdb	AF-Q9NQU5-F1-model_v4_out_pocket1_atm	2wei	0.35958	1.382e-05
AF-Q9BVS4-F1-model_v4_out_pocket47_atm.pdb_2wei.pdb	AF-Q9BVS4-F1-model_v4_out_pocket47_atm	2wei	0.48715	7.32e-07
AF-P06213-F1-model_v4_out_pocket83_atm.pdb_2wei.pdb	AF-P06213-F1-model_v4_out_pocket83_atm	2wei	0.42434	6.353e-07
AF-Q9Y259-F1-model_v4_out_pocket17_atm.pdb_2wei.pdb	AF-Q9Y259-F1-model_v4_out_pocket17_atm	2wei	0.35857	1.596e-05
AF-Q00532-F1-model_v4_out_pocket4_atm.pdb_2wei.pdb	AF-Q00532-F1-model_v4_out_pocket4_atm	2wei	0.42359	3.645e-06
AF-P27361-F1-model_v4_out_pocket12_atm.pdb_2wei.pdb	AF-P27361-F1-model_v4_out_pocket12_atm	2wei	0.3938	1.373e-05
AF-Q00536-F1-model_v4_out_pocket15_atm.pdb_2wei.pdb	AF-Q00536-F1-model_v4_out_pocket15_atm	2wei	0.38669	1.221e-06
AF-Q13464-F1-model_v4_out_pocket46_atm.pdb_2wei.pdb	AF-Q13464-F1-model_v4_out_pocket46_atm	2wei	0.4431	4.722e-07
AF-Q13188-F1-model_v4_out_pocket2_atm.pdb_2wei.pdb	AF-Q13188-F1-model_v4_out_pocket2_atm	2wei	0.47083	1.398e-05
AF-P43403-F1-model_v4_out_pocket25_atm.pdb_2wei.pdb	AF-P43403-F1-model_v4_out_pocket25_atm	2wei	0.39955	6e-07
AF-P07333-F1-model_v4_out_pocket10_atm.pdb_2wei.pdb	AF-P07333-F1-model_v4_out_pocket10_atm	2wei	0.32611	2.681e-05
AF-Q04912-F1-model_v4_out_pocket106_atm.pdb_2wei.pdb	AF-Q04912-F1-model_v4_out_pocket106_atm	2wei	0.40005	8.418e-06
AF-P36896-F1-model_v4_out_pocket4_atm.pdb_2wei.pdb	AF-P36896-F1-model_v4_out_pocket4_atm	2wei	0.4273	6.47e-07
AF-Q00535-F1-model_v4_out_pocket15_atm.pdb_2wei.pdb	AF-Q00535-F1-model_v4_out_pocket15_atm	2wei	0.40337	9.411e-08
AF-Q8WU08-F1-model_v4_out_pocket1_atm.pdb_2wei.pdb	AF-Q8WU08-F1-model_v4_out_pocket1_atm	2wei	0.46453	2.215e-07
AF-Q15831-F1-model_v4_out_pocket20_atm.pdb_2wei.pdb	AF-Q15831-F1-model_v4_out_pocket20_atm	2wei	0.45249	6.185e-07
AF-Q13627-F1-model_v4_out_pocket2_atm.pdb_2wei.pdb	AF-Q13627-F1-model_v4_out_pocket2_atm	2wei	0.3524	1.087e-05
AF-P48444-F1-model_v4_out_pocket3_atm.pdb_2wei.pdb	AF-P48444-F1-model_v4_out_pocket3_atm	2wei	0.29078	6.435e-05
AF-P43250-F1-model_v4_out_pocket3_atm.pdb_2wei.pdb	AF-P43250-F1-model_v4_out_pocket3_atm	2wei	0.41828	3.764e-07
AF-Q7KZI7-F1-model_v4_out_pocket2_atm.pdb_2wei.pdb	AF-Q7KZI7-F1-model_v4_out_pocket2_atm	2wei	0.43273	2.742e-07
AF-O15111-F1-model_v4_out_pocket48_atm.pdb_2wei.pdb	AF-O15111-F1-model_v4_out_pocket48_atm	2wei	0.44793	1.599e-05
AF-O14936-F1-model_v4_out_pocket64_atm.pdb_2wei.pdb	AF-O14936-F1-model_v4_out_pocket64_atm	2wei	0.39265	1.644e-07
AF-P53350-F1-model_v4_out_pocket12_atm.pdb_2wei.pdb	AF-P53350-F1-model_v4_out_pocket12_atm	2wei	0.46009	4.545e-07
AF-P11801-F1-model_v4_out_pocket3_atm.pdb_2wei.pdb	AF-P11801-F1-model_v4_out_pocket3_atm	2wei	0.42913	9.677e-07
AF-Q8TDC3-F1-model_v4_out_pocket28_atm.pdb_2wei.pdb	AF-Q8TDC3-F1-model_v4_out_pocket28_atm	2wei	0.48122	6.071e-07
AF-P53778-F1-model_v4_out_pocket14_atm.pdb_2wei.pdb	AF-P53778-F1-model_v4_out_pocket14_atm	2wei	0.34244	2.29e-05
AF-Q96LW2-F1-model_v4_out_pocket25_atm.pdb_2wei.pdb	AF-Q96LW2-F1-model_v4_out_pocket25_atm	2wei	0.48446	5.279e-06
AF-Q96RR4-F1-model_v4_out_pocket1_atm.pdb_2wei.pdb	AF-Q96RR4-F1-model_v4_out_pocket1_atm	2wei	0.39499	1.743e-05
AF-Q86V86-F1-model_v4_out_pocket13_atm.pdb_2wei.pdb	AF-Q86V86-F1-model_v4_out_pocket13_atm	2wei	0.33549	5.258e-07
AF-Q9NYL2-F1-model_v4_out_pocket4_atm.pdb_2wei.pdb	AF-Q9NYL2-F1-model_v4_out_pocket4_atm	2wei	0.45542	1.574e-06
AF-P37023-F1-model_v4_out_pocket8_atm.pdb_2wei.pdb	AF-P37023-F1-model_v4_out_pocket8_atm	2wei	0.37513	1.496e-05
AF-Q13163-F1-model_v4_out_pocket34_atm.pdb_2wei.pdb	AF-Q13163-F1-model_v4_out_pocket34_atm	2wei	0.47534	2.14e-06
AF-Q16816-F1-model_v4_out_pocket18_atm.pdb_2wei.pdb	AF-Q16816-F1-model_v4_out_pocket18_atm	2wei	0.45307	1.609e-08
AF-O94806-F1-model_v4_out_pocket61_atm.pdb_2wei.pdb	AF-O94806-F1-model_v4_out_pocket61_atm	2wei	0.40593	6.51e-05
AF-Q9P0L2-F1-model_v4_out_pocket26_atm.pdb_2wei.pdb	AF-Q9P0L2-F1-model_v4_out_pocket26_atm	2wei	0.44786	1.339e-07
AF-O15146-F1-model_v4_out_pocket2_atm.pdb_2wei.pdb	AF-O15146-F1-model_v4_out_pocket2_atm	2wei	0.4066	5.646e-06
AF-P23443-F1-model_v4_out_pocket1_atm.pdb_2wei.pdb	AF-P23443-F1-model_v4_out_pocket1_atm	2wei	0.42028	9.243e-06
AF-P29597-F1-model_v4_out_pocket41_atm.pdb_2wei.pdb	AF-P29597-F1-model_v4_out_pocket41_atm	2wei	0.38193	5.116e-05
AF-Q96PF2-F1-model_v4_out_pocket1_atm.pdb_2wei.pdb	AF-Q96PF2-F1-model_v4_out_pocket1_atm	2wei	0.42227	2.801e-06
AF-Q13131-F1-model_v4_out_pocket21_atm.pdb_2wei.pdb	AF-Q13131-F1-model_v4_out_pocket21_atm	2wei	0.39438	5.951e-07
AF-P54646-F1-model_v4_out_pocket10_atm.pdb_2wei.pdb	AF-P54646-F1-model_v4_out_pocket10_atm	2wei	0.40267	7.235e-08
AF-P15056-F1-model_v4_out_pocket1_atm.pdb_2wei.pdb	AF-P15056-F1-model_v4_out_pocket1_atm	2wei	0.35701	7.635e-06
AF-Q8NE63-F1-model_v4_out_pocket8_atm.pdb_2wei.pdb	AF-Q8NE63-F1-model_v4_out_pocket8_atm	2wei	0.42157	3.289e-08
AF-P22455-F1-model_v4_out_pocket65_atm.pdb_2wei.pdb	AF-P22455-F1-model_v4_out_pocket65_atm	2wei	0.44322	1.402e-06
AF-Q16513-F1-model_v4_out_pocket2_atm.pdb_2wei.pdb	AF-Q16513-F1-model_v4_out_pocket2_atm	2wei	0.42249	4.096e-06
AF-Q9H8X2-F1-model_v4_out_pocket1_atm.pdb_2wei.pdb	AF-Q9H8X2-F1-model_v4_out_pocket1_atm	2wei	0.39254	2.766e-05
AF-Q15349-F1-model_v4_out_pocket43_atm.pdb_2wei.pdb	AF-Q15349-F1-model_v4_out_pocket43_atm	2wei	0.40313	5.747e-06
AF-P36897-F1-model_v4_out_pocket2_atm.pdb_2wei.pdb	AF-P36897-F1-model_v4_out_pocket2_atm	2wei	0.45674	6.183e-09
AF-Q16539-F1-model_v4_out_pocket6_atm.pdb_2wei.pdb	AF-Q16539-F1-model_v4_out_pocket6_atm	2wei	0.39392	6.176e-07
AF-Q9UQ88-F1-model_v4_out_pocket10_atm.pdb_2wei.pdb	AF-Q9UQ88-F1-model_v4_out_pocket10_atm	2wei	0.37688	2.737e-06
AF-Q9H2K8-F1-model_v4_out_pocket3_atm.pdb_2wei.pdb	AF-Q9H2K8-F1-model_v4_out_pocket3_atm	2wei	0.42923	5.306e-05
AF-Q8IW41-F1-model_v4_out_pocket8_atm.pdb_2wei.pdb	AF-Q8IW41-F1-model_v4_out_pocket8_atm	2wei	0.43392	9.538e-08
AF-Q6P5Z2-F1-model_v4_out_pocket50_atm.pdb_2wei.pdb	AF-Q6P5Z2-F1-model_v4_out_pocket50_atm	2wei	0.41473	1.083e-07
AF-P24723-F1-model_v4_out_pocket50_atm.pdb_2wei.pdb	AF-P24723-F1-model_v4_out_pocket50_atm	2wei	0.43256	1.103e-05
AF-P08887-F1-model_v4_out_pocket1_atm.pdb_2wei.pdb	AF-P08887-F1-model_v4_out_pocket1_atm	2wei	0.31	3.882e-05
AF-Q8IVW4-F1-model_v4_out_pocket8_atm.pdb_2wei.pdb	AF-Q8IVW4-F1-model_v4_out_pocket8_atm	2wei	0.32107	5.447e-05
AF-P42681-F1-model_v4_out_pocket17_atm.pdb_2wei.pdb	AF-P42681-F1-model_v4_out_pocket17_atm	2wei	0.42643	1.516e-07
AF-Q9UEE5-F1-model_v4_out_pocket6_atm.pdb_2wei.pdb	AF-Q9UEE5-F1-model_v4_out_pocket6_atm	2wei	0.39972	2.385e-08
AF-Q6P2M8-F1-model_v4_out_pocket31_atm.pdb_2wei.pdb	AF-Q6P2M8-F1-model_v4_out_pocket31_atm	2wei	0.43506	6.798e-05
AF-Q96GD4-F1-model_v4_out_pocket3_atm.pdb_2wei.pdb	AF-Q96GD4-F1-model_v4_out_pocket3_atm	2wei	0.46579	2.032e-07
AF-P08069-F1-model_v4_out_pocket68_atm.pdb_2wei.pdb	AF-P08069-F1-model_v4_out_pocket68_atm	2wei	0.43426	5.698e-07
AF-Q6IEE7-F1-model_v4_out_pocket8_atm.pdb_2wei.pdb	AF-Q6IEE7-F1-model_v4_out_pocket8_atm	2wei	0.30514	4.537e-05
AF-Q96QS6-F1-model_v4_out_pocket10_atm.pdb_2wei.pdb	AF-Q96QS6-F1-model_v4_out_pocket10_atm	2wei	0.3925	1.909e-05
AF-Q8N5S9-F1-model_v4_out_pocket17_atm.pdb_2wei.pdb	AF-Q8N5S9-F1-model_v4_out_pocket17_atm	2wei	0.47263	5.573e-06
AF-Q8IZL9-F1-model_v4_out_pocket9_atm.pdb_2wei.pdb	AF-Q8IZL9-F1-model_v4_out_pocket9_atm	2wei	0.3908	5.253e-06
AF-Q9Y6R4-F1-model_v4_out_pocket72_atm.pdb_2wei.pdb	AF-Q9Y6R4-F1-model_v4_out_pocket72_atm	2wei	0.37546	1.438e-07
AF-P06241-F1-model_v4_out_pocket12_atm.pdb_2wei.pdb	AF-P06241-F1-model_v4_out_pocket12_atm	2wei	0.45273	1.092e-08
AF-P07949-F1-model_v4_out_pocket57_atm.pdb_2wei.pdb	AF-P07949-F1-model_v4_out_pocket57_atm	2wei	0.41146	4.92e-08
AF-P17252-F1-model_v4_out_pocket23_atm.pdb_2wei.pdb	AF-P17252-F1-model_v4_out_pocket23_atm	2wei	0.35745	3.039e-06
AF-Q92772-F1-model_v4_out_pocket25_atm.pdb_2wei.pdb	AF-Q92772-F1-model_v4_out_pocket25_atm	2wei	0.41115	4.763e-07
AF-Q13705-F1-model_v4_out_pocket10_atm.pdb_2wei.pdb	AF-Q13705-F1-model_v4_out_pocket10_atm	2wei	0.44412	3.627e-07
AF-Q13237-F1-model_v4_out_pocket36_atm.pdb_2wei.pdb	AF-Q13237-F1-model_v4_out_pocket36_atm	2wei	0.42465	6.57e-06
AF-P45983-F1-model_v4_out_pocket33_atm.pdb_2wei.pdb	AF-P45983-F1-model_v4_out_pocket33_atm	2wei	0.46554	2.556e-06
AF-P49336-F1-model_v4_out_pocket19_atm.pdb_2wei.pdb	AF-P49336-F1-model_v4_out_pocket19_atm	2wei	0.41038	6.564e-07
AF-Q9H4B4-F1-model_v4_out_pocket3_atm.pdb_2wei.pdb	AF-Q9H4B4-F1-model_v4_out_pocket3_atm	2wei	0.40531	1.012e-05
AF-Q04760-F1-model_v4_out_pocket5_atm.pdb_2za0.pdb	AF-Q04760-F1-model_v4_out_pocket5_atm	2za0	0.33897	1.207e-08
AF-P48444-F1-model_v4_out_pocket3_atm.pdb_6c9p.pdb	AF-P48444-F1-model_v4_out_pocket3_atm	6c9p	0.28765	5.082e-05
AF-Q6XPR3-F1-model_v4_out_pocket4_atm.pdb_6c9p.pdb	AF-Q6XPR3-F1-model_v4_out_pocket4_atm	6c9p	0.31173	3.98e-05
AF-P55263-F1-model_v4_out_pocket1_atm.pdb_6c9p.pdb	AF-P55263-F1-model_v4_out_pocket1_atm	6c9p	0.33692	2.809e-05
AF-Q6IEE7-F1-model_v4_out_pocket8_atm.pdb_6c9p.pdb	AF-Q6IEE7-F1-model_v4_out_pocket8_atm	6c9p	0.30559	2.955e-06
AF-A0JNW5-F1-model_v4_out_pocket73_atm.pdb_5hwv.pdb	AF-A0JNW5-F1-model_v4_out_pocket73_atm	5hwv	0.39354	5.497e-05
AF-Q6P4I2-F1-model_v4_out_pocket3_atm.pdb_5hwv.pdb	AF-Q6P4I2-F1-model_v4_out_pocket3_atm	5hwv	0.33824	2.297e-05
AF-Q504T8-F1-model_v4_out_pocket22_atm.pdb_5hwv.pdb	AF-Q504T8-F1-model_v4_out_pocket22_atm	5hwv	0.36449	9.781e-05
AF-P21796-F1-model_v4_out_pocket2_atm.pdb_5hwv.pdb	AF-P21796-F1-model_v4_out_pocket2_atm	5hwv	0.33899	1.532e-05
AF-Q6IEE7-F1-model_v4_out_pocket8_atm.pdb_5hwv.pdb	AF-Q6IEE7-F1-model_v4_out_pocket8_atm	5hwv	0.3327	6.427e-05
AF-P48444-F1-model_v4_out_pocket3_atm.pdb_5hwv.pdb	AF-P48444-F1-model_v4_out_pocket3_atm	5hwv	0.34982	1.783e-06
AF-P49788-F1-model_v4_out_pocket2_atm.pdb_5hwv.pdb	AF-P49788-F1-model_v4_out_pocket2_atm	5hwv	0.30813	4.486e-05
AF-Q9Y277-F1-model_v4_out_pocket18_atm.pdb_5hwv.pdb	AF-Q9Y277-F1-model_v4_out_pocket18_atm	5hwv	0.34125	3.751e-07
AF-Q96DB2-F1-model_v4_out_pocket1_atm.pdb_5eei.pdb	AF-Q96DB2-F1-model_v4_out_pocket1_atm	5eei	0.38319	4.974e-05
AF-O15379-F1-model_v4_out_pocket7_atm.pdb_6csr.pdb	AF-O15379-F1-model_v4_out_pocket7_atm	6csr	0.3484	6.392e-06
AF-Q96DB2-F1-model_v4_out_pocket1_atm.pdb_6csr.pdb	AF-Q96DB2-F1-model_v4_out_pocket1_atm	6csr	0.40732	3.747e-05
AF-O15379-F1-model_v4_out_pocket7_atm.pdb_5eek.pdb	AF-O15379-F1-model_v4_out_pocket7_atm	5eek	0.33718	1.403e-06
AF-Q96DB2-F1-model_v4_out_pocket1_atm.pdb_5eek.pdb	AF-Q96DB2-F1-model_v4_out_pocket1_atm	5eek	0.38106	4.829e-05
AF-Q13231-F1-model_v4_out_pocket18_atm.pdb_6hm1.pdb	AF-Q13231-F1-model_v4_out_pocket18_atm	6hm1	0.37195	2.099e-05
AF-P48444-F1-model_v4_out_pocket3_atm.pdb_6hm1.pdb	AF-P48444-F1-model_v4_out_pocket3_atm	6hm1	0.28393	3.379e-05
AF-P49788-F1-model_v4_out_pocket2_atm.pdb_3odi.pdb	AF-P49788-F1-model_v4_out_pocket2_atm	3odi	0.31377	3.386e-05
AF-Q13231-F1-model_v4_out_pocket18_atm.pdb_3g6m.pdb	AF-Q13231-F1-model_v4_out_pocket18_atm	3g6m	0.44863	2.323e-06
AF-Q6IEE7-F1-model_v4_out_pocket8_atm.pdb_2vx9.pdb	AF-Q6IEE7-F1-model_v4_out_pocket8_atm	2vx9	0.31438	2.08e-05
AF-P48444-F1-model_v4_out_pocket3_atm.pdb_2vx9.pdb	AF-P48444-F1-model_v4_out_pocket3_atm	2vx9	0.31693	1.457e-06
AF-Q16539-F1-model_v4_out_pocket6_atm.pdb_4few.pdb	AF-Q16539-F1-model_v4_out_pocket6_atm	4few	0.39578	1.14e-05
AF-O60671-F1-model_v4_out_pocket12_atm.pdb_4few.pdb	AF-O60671-F1-model_v4_out_pocket12_atm	4few	0.31761	8.682e-05
AF-Q86SG6-F1-model_v4_out_pocket18_atm.pdb_4few.pdb	AF-Q86SG6-F1-model_v4_out_pocket18_atm	4few	0.38223	4.452e-05
AF-Q709F0-F1-model_v4_out_pocket47_atm.pdb_4fev.pdb	AF-Q709F0-F1-model_v4_out_pocket47_atm	4fev	0.44227	6.221e-07
AF-O14713-F1-model_v4_out_pocket1_atm.pdb_4fev.pdb	AF-O14713-F1-model_v4_out_pocket1_atm	4fev	0.29721	8.403e-05
AF-Q6JQN1-F1-model_v4_out_pocket57_atm.pdb_4fev.pdb	AF-Q6JQN1-F1-model_v4_out_pocket57_atm	4fev	0.46174	2.002e-06
AF-Q6P5Z2-F1-model_v4_out_pocket50_atm.pdb_4few.pdb	AF-Q6P5Z2-F1-model_v4_out_pocket50_atm	4few	0.38276	5.868e-05
AF-P07333-F1-model_v4_out_pocket10_atm.pdb_4fev.pdb	AF-P07333-F1-model_v4_out_pocket10_atm	4fev	0.35145	9.376e-05
AF-Q6P5Z2-F1-model_v4_out_pocket50_atm.pdb_4fev.pdb	AF-Q6P5Z2-F1-model_v4_out_pocket50_atm	4fev	0.39675	3.089e-05
AF-Q7KZI7-F1-model_v4_out_pocket2_atm.pdb_4few.pdb	AF-Q7KZI7-F1-model_v4_out_pocket2_atm	4few	0.40066	9.757e-05
AF-P48444-F1-model_v4_out_pocket3_atm.pdb_4fev.pdb	AF-P48444-F1-model_v4_out_pocket3_atm	4fev	0.31719	1.798e-05
AF-P48444-F1-model_v4_out_pocket3_atm.pdb_4few.pdb	AF-P48444-F1-model_v4_out_pocket3_atm	4few	0.31233	1.783e-05
AF-Q709F0-F1-model_v4_out_pocket47_atm.pdb_4few.pdb	AF-Q709F0-F1-model_v4_out_pocket47_atm	4few	0.43386	7.44e-07
AF-P07949-F1-model_v4_out_pocket57_atm.pdb_4fev.pdb	AF-P07949-F1-model_v4_out_pocket57_atm	4fev	0.38707	4.235e-05
AF-Q9Y277-F1-model_v4_out_pocket18_atm.pdb_4few.pdb	AF-Q9Y277-F1-model_v4_out_pocket18_atm	4few	0.30634	1.035e-05
AF-P07949-F1-model_v4_out_pocket57_atm.pdb_4few.pdb	AF-P07949-F1-model_v4_out_pocket57_atm	4few	0.3779	5.938e-05
AF-A2RU49-F1-model_v4_out_pocket2_atm.pdb_4few.pdb	AF-A2RU49-F1-model_v4_out_pocket2_atm	4few	0.46532	1.031e-05
AF-P36897-F1-model_v4_out_pocket2_atm.pdb_4few.pdb	AF-P36897-F1-model_v4_out_pocket2_atm	4few	0.42012	8.728e-06
AF-Q9H8X2-F1-model_v4_out_pocket1_atm.pdb_4fev.pdb	AF-Q9H8X2-F1-model_v4_out_pocket1_atm	4fev	0.43095	1.465e-05
AF-Q13131-F1-model_v4_out_pocket21_atm.pdb_4fev.pdb	AF-Q13131-F1-model_v4_out_pocket21_atm	4fev	0.38504	4.84e-05
AF-A2RU49-F1-model_v4_out_pocket2_atm.pdb_4fev.pdb	AF-A2RU49-F1-model_v4_out_pocket2_atm	4fev	0.48255	5.685e-06
AF-P07333-F1-model_v4_out_pocket10_atm.pdb_4few.pdb	AF-P07333-F1-model_v4_out_pocket10_atm	4few	0.35117	6.154e-05
AF-Q9Y259-F1-model_v4_out_pocket17_atm.pdb_4few.pdb	AF-Q9Y259-F1-model_v4_out_pocket17_atm	4few	0.37178	2.341e-05
AF-P17948-F1-model_v4_out_pocket1_atm.pdb_4fev.pdb	AF-P17948-F1-model_v4_out_pocket1_atm	4fev	0.4106	1.278e-05
AF-Q10567-F1-model_v4_out_pocket54_atm.pdb_4few.pdb	AF-Q10567-F1-model_v4_out_pocket54_atm	4few	0.35773	2.257e-05
AF-P35790-F1-model_v4_out_pocket1_atm.pdb_4fev.pdb	AF-P35790-F1-model_v4_out_pocket1_atm	4fev	0.39485	4.633e-05
AF-Q7KZI7-F1-model_v4_out_pocket2_atm.pdb_4fev.pdb	AF-Q7KZI7-F1-model_v4_out_pocket2_atm	4fev	0.40689	7.378e-05
AF-Q10567-F1-model_v4_out_pocket54_atm.pdb_4fev.pdb	AF-Q10567-F1-model_v4_out_pocket54_atm	4fev	0.36171	2.872e-05
AF-P49788-F1-model_v4_out_pocket2_atm.pdb_4fev.pdb	AF-P49788-F1-model_v4_out_pocket2_atm	4fev	0.30836	2.517e-05
AF-O75747-F1-model_v4_out_pocket105_atm.pdb_4fev.pdb	AF-O75747-F1-model_v4_out_pocket105_atm	4fev	0.36136	5.27e-05
AF-Q9NVF9-F1-model_v4_out_pocket4_atm.pdb_4fev.pdb	AF-Q9NVF9-F1-model_v4_out_pocket4_atm	4fev	0.41419	2.411e-06
AF-O75747-F1-model_v4_out_pocket105_atm.pdb_4few.pdb	AF-O75747-F1-model_v4_out_pocket105_atm	4few	0.35153	7.972e-05
AF-Q8NE63-F1-model_v4_out_pocket8_atm.pdb_4fev.pdb	AF-Q8NE63-F1-model_v4_out_pocket8_atm	4fev	0.38327	7.459e-05
AF-Q9Y277-F1-model_v4_out_pocket18_atm.pdb_4fev.pdb	AF-Q9Y277-F1-model_v4_out_pocket18_atm	4fev	0.31143	1.051e-05
AF-Q13131-F1-model_v4_out_pocket21_atm.pdb_4few.pdb	AF-Q13131-F1-model_v4_out_pocket21_atm	4few	0.39303	1.324e-05
AF-Q9BVS4-F1-model_v4_out_pocket47_atm.pdb_4few.pdb	AF-Q9BVS4-F1-model_v4_out_pocket47_atm	4few	0.48539	5.688e-06
AF-Q16539-F1-model_v4_out_pocket6_atm.pdb_4fev.pdb	AF-Q16539-F1-model_v4_out_pocket6_atm	4fev	0.40192	8.436e-06
AF-P49760-F1-model_v4_out_pocket36_atm.pdb_4few.pdb	AF-P49760-F1-model_v4_out_pocket36_atm	4few	0.37811	6.783e-05
AF-P17948-F1-model_v4_out_pocket1_atm.pdb_4few.pdb	AF-P17948-F1-model_v4_out_pocket1_atm	4few	0.39687	2.389e-05
AF-P48736-F1-model_v4_out_pocket88_atm.pdb_4few.pdb	AF-P48736-F1-model_v4_out_pocket88_atm	4few	0.38991	7.697e-06
AF-Q6JQN1-F1-model_v4_out_pocket57_atm.pdb_4few.pdb	AF-Q6JQN1-F1-model_v4_out_pocket57_atm	4few	0.45306	2.224e-06
AF-Q86SG6-F1-model_v4_out_pocket18_atm.pdb_4fev.pdb	AF-Q86SG6-F1-model_v4_out_pocket18_atm	4fev	0.39425	2.605e-05
AF-Q9UQ88-F1-model_v4_out_pocket10_atm.pdb_4fev.pdb	AF-Q9UQ88-F1-model_v4_out_pocket10_atm	4fev	0.37861	7.398e-05
AF-P05771-F1-model_v4_out_pocket39_atm.pdb_4few.pdb	AF-P05771-F1-model_v4_out_pocket39_atm	4few	0.41082	8.236e-05
AF-Q9Y259-F1-model_v4_out_pocket17_atm.pdb_4fev.pdb	AF-Q9Y259-F1-model_v4_out_pocket17_atm	4fev	0.38204	1.593e-05
AF-P49760-F1-model_v4_out_pocket36_atm.pdb_4fev.pdb	AF-P49760-F1-model_v4_out_pocket36_atm	4fev	0.3844	7.329e-05
AF-Q9H8X2-F1-model_v4_out_pocket1_atm.pdb_4few.pdb	AF-Q9H8X2-F1-model_v4_out_pocket1_atm	4few	0.42498	1.39e-05
AF-Q9BVS4-F1-model_v4_out_pocket47_atm.pdb_4fev.pdb	AF-Q9BVS4-F1-model_v4_out_pocket47_atm	4fev	0.49704	3.914e-06
AF-P36897-F1-model_v4_out_pocket2_atm.pdb_4fev.pdb	AF-P36897-F1-model_v4_out_pocket2_atm	4fev	0.40987	3.978e-05
AF-Q9NVF9-F1-model_v4_out_pocket4_atm.pdb_4few.pdb	AF-Q9NVF9-F1-model_v4_out_pocket4_atm	4few	0.40686	2.871e-06
AF-P48736-F1-model_v4_out_pocket88_atm.pdb_4fev.pdb	AF-P48736-F1-model_v4_out_pocket88_atm	4fev	0.39818	6.267e-06
AF-A2IDD5-F1-model_v4_out_pocket36_atm.pdb_5i3a.pdb	AF-A2IDD5-F1-model_v4_out_pocket36_atm	5i3a	0.35698	9.577e-05
AF-P40126-F1-model_v4_out_pocket7_atm.pdb_5i3a.pdb	AF-P40126-F1-model_v4_out_pocket7_atm	5i3a	0.49975	4.827e-09
AF-Q4L180-F1-model_v4_out_pocket1_atm.pdb_5i3a.pdb	AF-Q4L180-F1-model_v4_out_pocket1_atm	5i3a	0.3194	4.579e-05
AF-P48444-F1-model_v4_out_pocket3_atm.pdb_6h9v.pdb	AF-P48444-F1-model_v4_out_pocket3_atm	6h9v	0.38533	5.946e-05
AF-Q8WVM0-F1-model_v4_out_pocket1_atm.pdb_5cuq.pdb	AF-Q8WVM0-F1-model_v4_out_pocket1_atm	5cuq	0.42044	7.277e-05
AF-Q9Y5R4-F1-model_v4_out_pocket1_atm.pdb_5cuq.pdb	AF-Q9Y5R4-F1-model_v4_out_pocket1_atm	5cuq	0.47275	7.514e-05
AF-Q1RMZ1-F1-model_v4_out_pocket1_atm.pdb_5cuq.pdb	AF-Q1RMZ1-F1-model_v4_out_pocket1_atm	5cuq	0.40319	5.032e-05
AF-Q8N6R0-F1-model_v4_out_pocket1_atm.pdb_5cuq.pdb	AF-Q8N6R0-F1-model_v4_out_pocket1_atm	5cuq	0.45525	8.341e-05
AF-Q96IZ6-F1-model_v4_out_pocket1_atm.pdb_5cuq.pdb	AF-Q96IZ6-F1-model_v4_out_pocket1_atm	5cuq	0.41545	6.645e-05
AF-A8MUP2-F1-model_v4_out_pocket1_atm.pdb_5cuq.pdb	AF-A8MUP2-F1-model_v4_out_pocket1_atm	5cuq	0.42772	8.332e-05
AF-Q9Y5N5-F1-model_v4_out_pocket1_atm.pdb_5cuq.pdb	AF-Q9Y5N5-F1-model_v4_out_pocket1_atm	5cuq	0.48635	1.526e-05
AF-O43709-F1-model_v4_out_pocket1_atm.pdb_5cuq.pdb	AF-O43709-F1-model_v4_out_pocket1_atm	5cuq	0.41158	4.258e-05
AF-P0DPD7-F1-model_v4_out_pocket1_atm.pdb_5cuq.pdb	AF-P0DPD7-F1-model_v4_out_pocket1_atm	5cuq	0.39712	5.665e-05
AF-O43148-F1-model_v4_out_pocket4_atm.pdb_5cuq.pdb	AF-O43148-F1-model_v4_out_pocket4_atm	5cuq	0.41593	4.135e-05
AF-Q8WVB3-F1-model_v4_out_pocket1_atm.pdb_5a6a.pdb	AF-Q8WVB3-F1-model_v4_out_pocket1_atm	5a6a	0.36861	1.156e-05
AF-Q9BY76-F1-model_v4_out_pocket20_atm.pdb_4awm.pdb	AF-Q9BY76-F1-model_v4_out_pocket20_atm	4awm	0.28171	7.79e-05
AF-A0A087WTH1-F1-model_v4_out_pocket3_atm.pdb_4awm.pdb	AF-A0A087WTH1-F1-model_v4_out_pocket3_atm	4awm	0.29284	8.153e-05
AF-Q66GS9-F1-model_v4_out_pocket72_atm.pdb_4awm.pdb	AF-Q66GS9-F1-model_v4_out_pocket72_atm	4awm	0.30373	2.402e-06
AF-Q3V6T2-F1-model_v4_out_pocket25_atm.pdb_4awm.pdb	AF-Q3V6T2-F1-model_v4_out_pocket25_atm	4awm	0.2866	1.058e-05
AF-Q9NXG0-F1-model_v4_out_pocket101_atm.pdb_4awm.pdb	AF-Q9NXG0-F1-model_v4_out_pocket101_atm	4awm	0.29176	7.509e-05
AF-Q9C040-F1-model_v4_out_pocket9_atm.pdb_4awm.pdb	AF-Q9C040-F1-model_v4_out_pocket9_atm	4awm	0.29965	2.653e-05
AF-O60478-F1-model_v4_out_pocket5_atm.pdb_4awm.pdb	AF-O60478-F1-model_v4_out_pocket5_atm	4awm	0.28901	9.992e-05
AF-Q9Y3A2-F1-model_v4_out_pocket9_atm.pdb_4awm.pdb	AF-Q9Y3A2-F1-model_v4_out_pocket9_atm	4awm	0.28482	7.439e-06
AF-P32246-F1-model_v4_out_pocket35_atm.pdb_4awm.pdb	AF-P32246-F1-model_v4_out_pocket35_atm	4awm	0.30065	5.285e-05
AF-B1AJZ9-F1-model_v4_out_pocket1_atm.pdb_4awm.pdb	AF-B1AJZ9-F1-model_v4_out_pocket1_atm	4awm	0.30888	2.724e-05
AF-Q9UFE4-F1-model_v4_out_pocket5_atm.pdb_4awm.pdb	AF-Q9UFE4-F1-model_v4_out_pocket5_atm	4awm	0.2831	2.362e-05
AF-O60645-F1-model_v4_out_pocket2_atm.pdb_4awm.pdb	AF-O60645-F1-model_v4_out_pocket2_atm	4awm	0.28484	9.775e-05
AF-A4D2P6-F1-model_v4_out_pocket5_atm.pdb_4awm.pdb	AF-A4D2P6-F1-model_v4_out_pocket5_atm	4awm	0.35032	8.193e-05
AF-P80370-F1-model_v4_out_pocket1_atm.pdb_4awm.pdb	AF-P80370-F1-model_v4_out_pocket1_atm	4awm	0.27886	4.815e-05
AF-A2IDD5-F1-model_v4_out_pocket36_atm.pdb_4awm.pdb	AF-A2IDD5-F1-model_v4_out_pocket36_atm	4awm	0.31955	1.527e-05
AF-Q9Y6F6-F1-model_v4_out_pocket3_atm.pdb_4awm.pdb	AF-Q9Y6F6-F1-model_v4_out_pocket3_atm	4awm	0.28865	1.398e-05
AF-Q6W3E5-F1-model_v4_out_pocket3_atm.pdb_4awm.pdb	AF-Q6W3E5-F1-model_v4_out_pocket3_atm	4awm	0.29492	5.674e-05
AF-Q5TEZ5-F1-model_v4_out_pocket1_atm.pdb_4awm.pdb	AF-Q5TEZ5-F1-model_v4_out_pocket1_atm	4awm	0.2914	8.731e-06
AF-O94832-F1-model_v4_out_pocket13_atm.pdb_4awm.pdb	AF-O94832-F1-model_v4_out_pocket13_atm	4awm	0.27606	8.732e-05
AF-Q5T1A1-F1-model_v4_out_pocket5_atm.pdb_4awm.pdb	AF-Q5T1A1-F1-model_v4_out_pocket5_atm	4awm	0.2866	6.361e-05
AF-Q9H6X2-F1-model_v4_out_pocket5_atm.pdb_4awm.pdb	AF-Q9H6X2-F1-model_v4_out_pocket5_atm	4awm	0.28936	6.498e-05
AF-Q4L180-F1-model_v4_out_pocket1_atm.pdb_4awm.pdb	AF-Q4L180-F1-model_v4_out_pocket1_atm	4awm	0.29324	8.392e-06
AF-Q9GZY8-F1-model_v4_out_pocket18_atm.pdb_4awm.pdb	AF-Q9GZY8-F1-model_v4_out_pocket18_atm	4awm	0.2816	8.69e-05
AF-Q2Q1W2-F1-model_v4_out_pocket46_atm.pdb_4awm.pdb	AF-Q2Q1W2-F1-model_v4_out_pocket46_atm	4awm	0.29517	1.203e-05
AF-O15117-F1-model_v4_out_pocket1_atm.pdb_4awm.pdb	AF-O15117-F1-model_v4_out_pocket1_atm	4awm	0.27772	6.82e-05
AF-Q8NF67-F1-model_v4_out_pocket5_atm.pdb_4awm.pdb	AF-Q8NF67-F1-model_v4_out_pocket5_atm	4awm	0.30719	9.738e-06
AF-Q9NPB0-F1-model_v4_out_pocket13_atm.pdb_4awm.pdb	AF-Q9NPB0-F1-model_v4_out_pocket13_atm	4awm	0.29142	4.403e-05
AF-Q7RTM1-F1-model_v4_out_pocket18_atm.pdb_4awm.pdb	AF-Q7RTM1-F1-model_v4_out_pocket18_atm	4awm	0.29423	5.54e-05
AF-Q9NPA1-F1-model_v4_out_pocket28_atm.pdb_4awm.pdb	AF-Q9NPA1-F1-model_v4_out_pocket28_atm	4awm	0.33847	9.555e-05
AF-Q86TU6-F1-model_v4_out_pocket1_atm.pdb_4awm.pdb	AF-Q86TU6-F1-model_v4_out_pocket1_atm	4awm	0.30302	2.765e-05
AF-Q8IZM9-F1-model_v4_out_pocket9_atm.pdb_4awm.pdb	AF-Q8IZM9-F1-model_v4_out_pocket9_atm	4awm	0.29855	8.027e-05
AF-Q8TBZ0-F1-model_v4_out_pocket3_atm.pdb_4awm.pdb	AF-Q8TBZ0-F1-model_v4_out_pocket3_atm	4awm	0.31419	1.533e-06
AF-Q9UG22-F1-model_v4_out_pocket4_atm.pdb_4awm.pdb	AF-Q9UG22-F1-model_v4_out_pocket4_atm	4awm	0.2849	2.004e-05
AF-Q9H1U9-F1-model_v4_out_pocket3_atm.pdb_4awm.pdb	AF-Q9H1U9-F1-model_v4_out_pocket3_atm	4awm	0.28386	4.478e-05
AF-Q5MY95-F1-model_v4_out_pocket15_atm.pdb_4awm.pdb	AF-Q5MY95-F1-model_v4_out_pocket15_atm	4awm	0.28522	3.032e-05
AF-Q86VH2-F1-model_v4_out_pocket2_atm.pdb_4awm.pdb	AF-Q86VH2-F1-model_v4_out_pocket2_atm	4awm	0.31541	1.242e-05
AF-Q9Y6C7-F1-model_v4_out_pocket5_atm.pdb_4awm.pdb	AF-Q9Y6C7-F1-model_v4_out_pocket5_atm	4awm	0.28746	4.638e-06
AF-Q6ZSZ5-F1-model_v4_out_pocket9_atm.pdb_4awm.pdb	AF-Q6ZSZ5-F1-model_v4_out_pocket9_atm	4awm	0.32414	5.592e-05
AF-Q9BXM9-F1-model_v4_out_pocket26_atm.pdb_4awm.pdb	AF-Q9BXM9-F1-model_v4_out_pocket26_atm	4awm	0.29626	9.783e-05
AF-Q8N945-F1-model_v4_out_pocket1_atm.pdb_4c94.pdb	AF-Q8N945-F1-model_v4_out_pocket1_atm	4c94	0.44047	6.537e-05
AF-P49788-F1-model_v4_out_pocket2_atm.pdb_4jjm.pdb	AF-P49788-F1-model_v4_out_pocket2_atm	4jjm	0.3151	1.938e-05
AF-Q6ZWJ1-F1-model_v4_out_pocket30_atm.pdb_4qer.pdb	AF-Q6ZWJ1-F1-model_v4_out_pocket30_atm	4qer	0.30971	5.788e-05
AF-Q9NPB0-F1-model_v4_out_pocket13_atm.pdb_4qer.pdb	AF-Q9NPB0-F1-model_v4_out_pocket13_atm	4qer	0.31178	8.292e-05
AF-Q01726-F1-model_v4_out_pocket26_atm.pdb_4qer.pdb	AF-Q01726-F1-model_v4_out_pocket26_atm	4qer	0.32137	6.113e-05
AF-Q9GZT5-F1-model_v4_out_pocket34_atm.pdb_4qer.pdb	AF-Q9GZT5-F1-model_v4_out_pocket34_atm	4qer	0.36529	2.723e-05
AF-Q9NSA2-F1-model_v4_out_pocket58_atm.pdb_4qer.pdb	AF-Q9NSA2-F1-model_v4_out_pocket58_atm	4qer	0.32895	8.248e-05
AF-Q9UG22-F1-model_v4_out_pocket4_atm.pdb_4qer.pdb	AF-Q9UG22-F1-model_v4_out_pocket4_atm	4qer	0.30719	4.642e-05
AF-P04844-F1-model_v4_out_pocket18_atm.pdb_4qer.pdb	AF-P04844-F1-model_v4_out_pocket18_atm	4qer	0.31336	9.614e-05
AF-Q9UNK4-F1-model_v4_out_pocket1_atm.pdb_4qer.pdb	AF-Q9UNK4-F1-model_v4_out_pocket1_atm	4qer	0.5232	3.277e-09
AF-P39877-F1-model_v4_out_pocket3_atm.pdb_4qer.pdb	AF-P39877-F1-model_v4_out_pocket3_atm	4qer	0.55946	5.044e-11
AF-O15117-F1-model_v4_out_pocket1_atm.pdb_4qer.pdb	AF-O15117-F1-model_v4_out_pocket1_atm	4qer	0.30792	6.864e-05
AF-A0A087WTH1-F1-model_v4_out_pocket3_atm.pdb_4qer.pdb	AF-A0A087WTH1-F1-model_v4_out_pocket3_atm	4qer	0.32037	5.93e-05
AF-Q12852-F1-model_v4_out_pocket11_atm.pdb_4qer.pdb	AF-Q12852-F1-model_v4_out_pocket11_atm	4qer	0.35625	2.243e-05
AF-Q8WY64-F1-model_v4_out_pocket37_atm.pdb_4qer.pdb	AF-Q8WY64-F1-model_v4_out_pocket37_atm	4qer	0.32488	9.446e-05
AF-Q9HAT1-F1-model_v4_out_pocket40_atm.pdb_4qer.pdb	AF-Q9HAT1-F1-model_v4_out_pocket40_atm	4qer	0.32962	6.186e-05
AF-Q9Y6C7-F1-model_v4_out_pocket5_atm.pdb_4qer.pdb	AF-Q9Y6C7-F1-model_v4_out_pocket5_atm	4qer	0.3004	7.138e-05
AF-Q86TU6-F1-model_v4_out_pocket1_atm.pdb_4qer.pdb	AF-Q86TU6-F1-model_v4_out_pocket1_atm	4qer	0.33711	1.001e-05
AF-O95976-F1-model_v4_out_pocket6_atm.pdb_4qer.pdb	AF-O95976-F1-model_v4_out_pocket6_atm	4qer	0.31548	1.234e-05
AF-O75200-F1-model_v4_out_pocket3_atm.pdb_4qer.pdb	AF-O75200-F1-model_v4_out_pocket3_atm	4qer	0.32911	2.043e-05
AF-O94832-F1-model_v4_out_pocket13_atm.pdb_4qer.pdb	AF-O94832-F1-model_v4_out_pocket13_atm	4qer	0.31517	1.093e-05
AF-P14555-F1-model_v4_out_pocket7_atm.pdb_4qer.pdb	AF-P14555-F1-model_v4_out_pocket7_atm	4qer	0.50994	2.756e-09
AF-Q6UXG8-F1-model_v4_out_pocket8_atm.pdb_4qer.pdb	AF-Q6UXG8-F1-model_v4_out_pocket8_atm	4qer	0.30548	8.161e-05
AF-Q4L180-F1-model_v4_out_pocket1_atm.pdb_4qer.pdb	AF-Q4L180-F1-model_v4_out_pocket1_atm	4qer	0.33172	5.69e-07
AF-Q5TEZ5-F1-model_v4_out_pocket1_atm.pdb_4qer.pdb	AF-Q5TEZ5-F1-model_v4_out_pocket1_atm	4qer	0.31602	6.039e-06
AF-Q9NXG0-F1-model_v4_out_pocket101_atm.pdb_4qer.pdb	AF-Q9NXG0-F1-model_v4_out_pocket101_atm	4qer	0.31993	5.704e-05
AF-Q6W3E5-F1-model_v4_out_pocket3_atm.pdb_4qer.pdb	AF-Q6W3E5-F1-model_v4_out_pocket3_atm	4qer	0.33116	1.078e-05
AF-Q9BZM2-F1-model_v4_out_pocket1_atm.pdb_4qer.pdb	AF-Q9BZM2-F1-model_v4_out_pocket1_atm	4qer	0.48046	4.269e-10
AF-Q66GS9-F1-model_v4_out_pocket72_atm.pdb_4qer.pdb	AF-Q66GS9-F1-model_v4_out_pocket72_atm	4qer	0.34005	4.01e-07
AF-A2IDD5-F1-model_v4_out_pocket36_atm.pdb_4qer.pdb	AF-A2IDD5-F1-model_v4_out_pocket36_atm	4qer	0.3657	4.494e-06
AF-Q6GPH6-F1-model_v4_out_pocket46_atm.pdb_4qer.pdb	AF-Q6GPH6-F1-model_v4_out_pocket46_atm	4qer	0.31215	4.581e-05
AF-Q8TBZ0-F1-model_v4_out_pocket3_atm.pdb_4qer.pdb	AF-Q8TBZ0-F1-model_v4_out_pocket3_atm	4qer	0.33656	6.623e-06
AF-P04054-F1-model_v4_out_pocket4_atm.pdb_4qer.pdb	AF-P04054-F1-model_v4_out_pocket4_atm	4qer	0.49113	3.161e-09
AF-Q9Y6F6-F1-model_v4_out_pocket3_atm.pdb_4qer.pdb	AF-Q9Y6F6-F1-model_v4_out_pocket3_atm	4qer	0.30506	2.316e-05
AF-Q9Y6D9-F1-model_v4_out_pocket9_atm.pdb_4qer.pdb	AF-Q9Y6D9-F1-model_v4_out_pocket9_atm	4qer	0.31744	2.524e-05
AF-Q9Y3A2-F1-model_v4_out_pocket9_atm.pdb_4qer.pdb	AF-Q9Y3A2-F1-model_v4_out_pocket9_atm	4qer	0.30936	2.578e-05
AF-Q6Y2X3-F1-model_v4_out_pocket4_atm.pdb_4qer.pdb	AF-Q6Y2X3-F1-model_v4_out_pocket4_atm	4qer	0.32069	9.632e-05
AF-O95153-F1-model_v4_out_pocket67_atm.pdb_4qer.pdb	AF-O95153-F1-model_v4_out_pocket67_atm	4qer	0.33941	3.228e-05
AF-O15496-F1-model_v4_out_pocket7_atm.pdb_4qer.pdb	AF-O15496-F1-model_v4_out_pocket7_atm	4qer	0.53372	2.886e-09
AF-Q86UA6-F1-model_v4_out_pocket8_atm.pdb_4qer.pdb	AF-Q86UA6-F1-model_v4_out_pocket8_atm	4qer	0.32921	2.105e-05
AF-P80370-F1-model_v4_out_pocket1_atm.pdb_3rlb.pdb	AF-P80370-F1-model_v4_out_pocket1_atm	3rlb	0.28386	2.754e-05
AF-Q6NZ63-F1-model_v4_out_pocket24_atm.pdb_3rlb.pdb	AF-Q6NZ63-F1-model_v4_out_pocket24_atm	3rlb	0.34651	8.857e-05
AF-Q4L180-F1-model_v4_out_pocket1_atm.pdb_3rlb.pdb	AF-Q4L180-F1-model_v4_out_pocket1_atm	3rlb	0.29024	9.017e-06
AF-Q8TBZ0-F1-model_v4_out_pocket3_atm.pdb_3rlb.pdb	AF-Q8TBZ0-F1-model_v4_out_pocket3_atm	3rlb	0.29812	2.223e-05
AF-Q9UG22-F1-model_v4_out_pocket4_atm.pdb_3rlb.pdb	AF-Q9UG22-F1-model_v4_out_pocket4_atm	3rlb	0.27982	8.996e-05
AF-O94832-F1-model_v4_out_pocket13_atm.pdb_3rlb.pdb	AF-O94832-F1-model_v4_out_pocket13_atm	3rlb	0.28188	9.889e-05
AF-A2IDD5-F1-model_v4_out_pocket36_atm.pdb_3rlb.pdb	AF-A2IDD5-F1-model_v4_out_pocket36_atm	3rlb	0.32448	3.023e-05
AF-P49788-F1-model_v4_out_pocket2_atm.pdb_3rqw.pdb	AF-P49788-F1-model_v4_out_pocket2_atm	3rqw	0.32878	6.426e-06
AF-Q6P4I2-F1-model_v4_out_pocket3_atm.pdb_3rqw.pdb	AF-Q6P4I2-F1-model_v4_out_pocket3_atm	3rqw	0.34761	1.03e-05
AF-E2RYF6-F1-model_v4_out_pocket23_atm.pdb_3rqw.pdb	AF-E2RYF6-F1-model_v4_out_pocket23_atm	3rqw	0.35628	2.97e-05
AF-Q7Z4K8-F1-model_v4_out_pocket10_atm.pdb_3rqw.pdb	AF-Q7Z4K8-F1-model_v4_out_pocket10_atm	3rqw	0.36337	4.894e-05
AF-Q9Y6F6-F1-model_v4_out_pocket3_atm.pdb_4m5r.pdb	AF-Q9Y6F6-F1-model_v4_out_pocket3_atm	4m5r	0.34712	6.356e-06
AF-O95361-F1-model_v4_out_pocket43_atm.pdb_4m5r.pdb	AF-O95361-F1-model_v4_out_pocket43_atm	4m5r	0.362	6.583e-05
AF-Q6UX15-F1-model_v4_out_pocket21_atm.pdb_4m5r.pdb	AF-Q6UX15-F1-model_v4_out_pocket21_atm	4m5r	0.3812	8.951e-05
AF-P11049-F1-model_v4_out_pocket30_atm.pdb_4m5r.pdb	AF-P11049-F1-model_v4_out_pocket30_atm	4m5r	0.37019	2.636e-05
AF-P57789-F1-model_v4_out_pocket51_atm.pdb_4m5r.pdb	AF-P57789-F1-model_v4_out_pocket51_atm	4m5r	0.34452	2.43e-05
AF-Q8WY64-F1-model_v4_out_pocket37_atm.pdb_4m5r.pdb	AF-Q8WY64-F1-model_v4_out_pocket37_atm	4m5r	0.36371	5.68e-05
AF-O75146-F1-model_v4_out_pocket76_atm.pdb_4m5r.pdb	AF-O75146-F1-model_v4_out_pocket76_atm	4m5r	0.36222	7.573e-05
AF-Q6GPH6-F1-model_v4_out_pocket46_atm.pdb_4m5r.pdb	AF-Q6GPH6-F1-model_v4_out_pocket46_atm	4m5r	0.33564	9.959e-05
AF-Q86UC2-F1-model_v4_out_pocket23_atm.pdb_4m5r.pdb	AF-Q86UC2-F1-model_v4_out_pocket23_atm	4m5r	0.33927	2.225e-05
AF-Q9H7P9-F1-model_v4_out_pocket1_atm.pdb_4m5r.pdb	AF-Q9H7P9-F1-model_v4_out_pocket1_atm	4m5r	0.33264	7.25e-05
AF-Q494V2-F1-model_v4_out_pocket8_atm.pdb_4m5r.pdb	AF-Q494V2-F1-model_v4_out_pocket8_atm	4m5r	0.38975	4.172e-06
AF-A2IDD5-F1-model_v4_out_pocket36_atm.pdb_4m5r.pdb	AF-A2IDD5-F1-model_v4_out_pocket36_atm	4m5r	0.43234	5.777e-07
AF-Q13261-F1-model_v4_out_pocket4_atm.pdb_4m5r.pdb	AF-Q13261-F1-model_v4_out_pocket4_atm	4m5r	0.37152	2.927e-06
AF-Q9C029-F1-model_v4_out_pocket51_atm.pdb_4m5r.pdb	AF-Q9C029-F1-model_v4_out_pocket51_atm	4m5r	0.40986	2.855e-05
AF-O75541-F1-model_v4_out_pocket25_atm.pdb_4m5r.pdb	AF-O75541-F1-model_v4_out_pocket25_atm	4m5r	0.38091	3.049e-05
AF-Q66GS9-F1-model_v4_out_pocket72_atm.pdb_4m5r.pdb	AF-Q66GS9-F1-model_v4_out_pocket72_atm	4m5r	0.38454	6.883e-07
AF-Q86XR5-F1-model_v4_out_pocket7_atm.pdb_4m5r.pdb	AF-Q86XR5-F1-model_v4_out_pocket7_atm	4m5r	0.35321	2.586e-05
AF-Q9ULG6-F1-model_v4_out_pocket28_atm.pdb_4m5r.pdb	AF-Q9ULG6-F1-model_v4_out_pocket28_atm	4m5r	0.38902	7.261e-05
AF-Q4L180-F1-model_v4_out_pocket1_atm.pdb_4m5r.pdb	AF-Q4L180-F1-model_v4_out_pocket1_atm	4m5r	0.38217	1.611e-07
AF-Q8TBZ0-F1-model_v4_out_pocket3_atm.pdb_4m5r.pdb	AF-Q8TBZ0-F1-model_v4_out_pocket3_atm	4m5r	0.39235	5.913e-07
AF-O15397-F1-model_v4_out_pocket6_atm.pdb_4m5r.pdb	AF-O15397-F1-model_v4_out_pocket6_atm	4m5r	0.3651	4.525e-05
AF-O43663-F1-model_v4_out_pocket44_atm.pdb_4m5r.pdb	AF-O43663-F1-model_v4_out_pocket44_atm	4m5r	0.38089	6.765e-05
AF-B1AJZ9-F1-model_v4_out_pocket1_atm.pdb_4m5r.pdb	AF-B1AJZ9-F1-model_v4_out_pocket1_atm	4m5r	0.38253	1.976e-05
AF-Q6W3E5-F1-model_v4_out_pocket3_atm.pdb_4m5r.pdb	AF-Q6W3E5-F1-model_v4_out_pocket3_atm	4m5r	0.35486	4.069e-05
AF-Q8IWZ3-F1-model_v4_out_pocket116_atm.pdb_4m5r.pdb	AF-Q8IWZ3-F1-model_v4_out_pocket116_atm	4m5r	0.41769	6.46e-05
AF-Q9UFE4-F1-model_v4_out_pocket5_atm.pdb_4m5r.pdb	AF-Q9UFE4-F1-model_v4_out_pocket5_atm	4m5r	0.35344	4.222e-06
AF-Q9Y6H8-F1-model_v4_out_pocket15_atm.pdb_4m5r.pdb	AF-Q9Y6H8-F1-model_v4_out_pocket15_atm	4m5r	0.36542	2.091e-05
AF-Q9P2E8-F1-model_v4_out_pocket23_atm.pdb_4m5r.pdb	AF-Q9P2E8-F1-model_v4_out_pocket23_atm	4m5r	0.3733	5.774e-05
AF-Q9UII2-F1-model_v4_out_pocket1_atm.pdb_4m5r.pdb	AF-Q9UII2-F1-model_v4_out_pocket1_atm	4m5r	0.35364	5.193e-05
AF-Q5T1A1-F1-model_v4_out_pocket5_atm.pdb_4m5r.pdb	AF-Q5T1A1-F1-model_v4_out_pocket5_atm	4m5r	0.35171	5.379e-05
AF-Q9Y2U2-F1-model_v4_out_pocket7_atm.pdb_4m5r.pdb	AF-Q9Y2U2-F1-model_v4_out_pocket7_atm	4m5r	0.37017	1.202e-05
AF-Q9BRV8-F1-model_v4_out_pocket1_atm.pdb_4m5r.pdb	AF-Q9BRV8-F1-model_v4_out_pocket1_atm	4m5r	0.33953	2.083e-05
AF-Q9BT25-F1-model_v4_out_pocket1_atm.pdb_4m5r.pdb	AF-Q9BT25-F1-model_v4_out_pocket1_atm	4m5r	0.38093	6.026e-05
AF-Q9Y3A2-F1-model_v4_out_pocket9_atm.pdb_4m5r.pdb	AF-Q9Y3A2-F1-model_v4_out_pocket9_atm	4m5r	0.36338	9.166e-07
AF-Q6ZP82-F1-model_v4_out_pocket64_atm.pdb_4m5r.pdb	AF-Q6ZP82-F1-model_v4_out_pocket64_atm	4m5r	0.45138	8.842e-06
AF-Q15544-F1-model_v4_out_pocket3_atm.pdb_4m5r.pdb	AF-Q15544-F1-model_v4_out_pocket3_atm	4m5r	0.34751	1.702e-05
AF-Q8N556-F1-model_v4_out_pocket15_atm.pdb_4m5r.pdb	AF-Q8N556-F1-model_v4_out_pocket15_atm	4m5r	0.34218	3.373e-05
AF-Q9HAT1-F1-model_v4_out_pocket40_atm.pdb_4m5r.pdb	AF-Q9HAT1-F1-model_v4_out_pocket40_atm	4m5r	0.37462	1.733e-05
AF-P61576-F1-model_v4_out_pocket9_atm.pdb_4m5r.pdb	AF-P61576-F1-model_v4_out_pocket9_atm	4m5r	0.33853	6.982e-05
AF-Q5T9G4-F1-model_v4_out_pocket2_atm.pdb_4m5r.pdb	AF-Q5T9G4-F1-model_v4_out_pocket2_atm	4m5r	0.34023	6.181e-05
AF-Q9UG22-F1-model_v4_out_pocket4_atm.pdb_4m5r.pdb	AF-Q9UG22-F1-model_v4_out_pocket4_atm	4m5r	0.33694	2.224e-05
AF-Q9NPB0-F1-model_v4_out_pocket13_atm.pdb_4m5r.pdb	AF-Q9NPB0-F1-model_v4_out_pocket13_atm	4m5r	0.36557	7.187e-06
AF-Q8N2M8-F1-model_v4_out_pocket1_atm.pdb_4m5r.pdb	AF-Q8N2M8-F1-model_v4_out_pocket1_atm	4m5r	0.33775	2.796e-05
AF-Q9BT22-F1-model_v4_out_pocket13_atm.pdb_4m5r.pdb	AF-Q9BT22-F1-model_v4_out_pocket13_atm	4m5r	0.33294	4.795e-05
AF-Q9BYX2-F1-model_v4_out_pocket65_atm.pdb_4m5r.pdb	AF-Q9BYX2-F1-model_v4_out_pocket65_atm	4m5r	0.38863	2.763e-05
AF-Q5T5N4-F1-model_v4_out_pocket10_atm.pdb_4m5r.pdb	AF-Q5T5N4-F1-model_v4_out_pocket10_atm	4m5r	0.38806	9.759e-05
AF-Q9NXT0-F1-model_v4_out_pocket1_atm.pdb_4m5r.pdb	AF-Q9NXT0-F1-model_v4_out_pocket1_atm	4m5r	0.42325	9.808e-05
AF-Q5MY95-F1-model_v4_out_pocket15_atm.pdb_4m5r.pdb	AF-Q5MY95-F1-model_v4_out_pocket15_atm	4m5r	0.3504	2.714e-05
AF-P80370-F1-model_v4_out_pocket1_atm.pdb_4m5r.pdb	AF-P80370-F1-model_v4_out_pocket1_atm	4m5r	0.36609	7.137e-07
AF-A0A1B0GTZ2-F1-model_v4_out_pocket1_atm.pdb_4m5r.pdb	AF-A0A1B0GTZ2-F1-model_v4_out_pocket1_atm	4m5r	0.36896	2.16e-05
AF-C9JJ37-F1-model_v4_out_pocket4_atm.pdb_4m5r.pdb	AF-C9JJ37-F1-model_v4_out_pocket4_atm	4m5r	0.40799	9.308e-05
AF-Q9UNX4-F1-model_v4_out_pocket3_atm.pdb_4m5r.pdb	AF-Q9UNX4-F1-model_v4_out_pocket3_atm	4m5r	0.36193	1.59e-05
AF-P23025-F1-model_v4_out_pocket1_atm.pdb_4m5r.pdb	AF-P23025-F1-model_v4_out_pocket1_atm	4m5r	0.33606	2.742e-05
AF-Q9P1Z2-F1-model_v4_out_pocket1_atm.pdb_4m5r.pdb	AF-Q9P1Z2-F1-model_v4_out_pocket1_atm	4m5r	0.33474	4.838e-05
AF-Q86UA6-F1-model_v4_out_pocket8_atm.pdb_4m5r.pdb	AF-Q86UA6-F1-model_v4_out_pocket8_atm	4m5r	0.36392	1.979e-05
AF-Q6P4D5-F1-model_v4_out_pocket12_atm.pdb_4m5r.pdb	AF-Q6P4D5-F1-model_v4_out_pocket12_atm	4m5r	0.34462	6.475e-05
AF-Q16363-F1-model_v4_out_pocket128_atm.pdb_4m5r.pdb	AF-Q16363-F1-model_v4_out_pocket128_atm	4m5r	0.38299	5.173e-05
AF-B7ZAQ6-F1-model_v4_out_pocket21_atm.pdb_4m5r.pdb	AF-B7ZAQ6-F1-model_v4_out_pocket21_atm	4m5r	0.34186	7.31e-05
AF-Q86VH2-F1-model_v4_out_pocket2_atm.pdb_4m5r.pdb	AF-Q86VH2-F1-model_v4_out_pocket2_atm	4m5r	0.37824	1.597e-05
AF-Q6ZRR5-F1-model_v4_out_pocket11_atm.pdb_4m5r.pdb	AF-Q6ZRR5-F1-model_v4_out_pocket11_atm	4m5r	0.34233	5.329e-05
AF-Q9NXG0-F1-model_v4_out_pocket101_atm.pdb_4m5r.pdb	AF-Q9NXG0-F1-model_v4_out_pocket101_atm	4m5r	0.37031	1.141e-05
AF-O15066-F1-model_v4_out_pocket53_atm.pdb_4m5r.pdb	AF-O15066-F1-model_v4_out_pocket53_atm	4m5r	0.37038	6.908e-05
AF-Q969Q1-F1-model_v4_out_pocket20_atm.pdb_4m5r.pdb	AF-Q969Q1-F1-model_v4_out_pocket20_atm	4m5r	0.37268	6.948e-05
AF-Q5TGL8-F1-model_v4_out_pocket3_atm.pdb_4m5r.pdb	AF-Q5TGL8-F1-model_v4_out_pocket3_atm	4m5r	0.34949	9.326e-05
AF-Q9NYW3-F1-model_v4_out_pocket13_atm.pdb_4m5r.pdb	AF-Q9NYW3-F1-model_v4_out_pocket13_atm	4m5r	0.40821	7.489e-05
AF-Q13769-F1-model_v4_out_pocket11_atm.pdb_4m5r.pdb	AF-Q13769-F1-model_v4_out_pocket11_atm	4m5r	0.34877	9.15e-05
AF-O94832-F1-model_v4_out_pocket13_atm.pdb_4m5r.pdb	AF-O94832-F1-model_v4_out_pocket13_atm	4m5r	0.35992	2.028e-06
AF-Q8N972-F1-model_v4_out_pocket2_atm.pdb_4m5r.pdb	AF-Q8N972-F1-model_v4_out_pocket2_atm	4m5r	0.38436	1.26e-05
AF-Q9P2D7-F1-model_v4_out_pocket3_atm.pdb_4m5r.pdb	AF-Q9P2D7-F1-model_v4_out_pocket3_atm	4m5r	0.3342	5.838e-05
AF-O95976-F1-model_v4_out_pocket6_atm.pdb_4m5r.pdb	AF-O95976-F1-model_v4_out_pocket6_atm	4m5r	0.36215	1.359e-06
AF-P49069-F1-model_v4_out_pocket6_atm.pdb_4m5r.pdb	AF-P49069-F1-model_v4_out_pocket6_atm	4m5r	0.33805	8.192e-05
AF-Q5TEZ5-F1-model_v4_out_pocket1_atm.pdb_4m5r.pdb	AF-Q5TEZ5-F1-model_v4_out_pocket1_atm	4m5r	0.35685	2.453e-06
AF-Q9NY37-F1-model_v4_out_pocket44_atm.pdb_4m5r.pdb	AF-Q9NY37-F1-model_v4_out_pocket44_atm	4m5r	0.34369	8.218e-05
AF-Q9NS87-F1-model_v4_out_pocket134_atm.pdb_4m5r.pdb	AF-Q9NS87-F1-model_v4_out_pocket134_atm	4m5r	0.3589	7.374e-05
AF-Q12852-F1-model_v4_out_pocket11_atm.pdb_4m5r.pdb	AF-Q12852-F1-model_v4_out_pocket11_atm	4m5r	0.39283	6.755e-05
AF-Q5BKU9-F1-model_v4_out_pocket7_atm.pdb_4m5r.pdb	AF-Q5BKU9-F1-model_v4_out_pocket7_atm	4m5r	0.36772	2.016e-05
AF-Q86TU6-F1-model_v4_out_pocket1_atm.pdb_4m5r.pdb	AF-Q86TU6-F1-model_v4_out_pocket1_atm	4m5r	0.38458	3.139e-06
AF-P48549-F1-model_v4_out_pocket1_atm.pdb_4m5r.pdb	AF-P48549-F1-model_v4_out_pocket1_atm	4m5r	0.36551	9.078e-05
AF-Q8TAV0-F1-model_v4_out_pocket1_atm.pdb_4m5r.pdb	AF-Q8TAV0-F1-model_v4_out_pocket1_atm	4m5r	0.32902	7.738e-05
AF-Q5CZ79-F1-model_v4_out_pocket32_atm.pdb_4m5r.pdb	AF-Q5CZ79-F1-model_v4_out_pocket32_atm	4m5r	0.36934	9.88e-05
AF-O15117-F1-model_v4_out_pocket1_atm.pdb_4m5r.pdb	AF-O15117-F1-model_v4_out_pocket1_atm	4m5r	0.3529	6.371e-06
AF-Q9GZY8-F1-model_v4_out_pocket18_atm.pdb_4m5r.pdb	AF-Q9GZY8-F1-model_v4_out_pocket18_atm	4m5r	0.34174	2.001e-05
AF-O00425-F1-model_v4_out_pocket2_atm.pdb_4m5r.pdb	AF-O00425-F1-model_v4_out_pocket2_atm	4m5r	0.33094	5.134e-05
AF-Q96BN2-F1-model_v4_out_pocket25_atm.pdb_4m5r.pdb	AF-Q96BN2-F1-model_v4_out_pocket25_atm	4m5r	0.33616	6.635e-05
AF-Q2Q1W2-F1-model_v4_out_pocket46_atm.pdb_4m5r.pdb	AF-Q2Q1W2-F1-model_v4_out_pocket46_atm	4m5r	0.34357	5.774e-05
AF-Q9Y6C7-F1-model_v4_out_pocket5_atm.pdb_4m5r.pdb	AF-Q9Y6C7-F1-model_v4_out_pocket5_atm	4m5r	0.35763	1.692e-06
AF-O60831-F1-model_v4_out_pocket6_atm.pdb_4m5r.pdb	AF-O60831-F1-model_v4_out_pocket6_atm	4m5r	0.35057	9.805e-05
AF-Q3V6T2-F1-model_v4_out_pocket25_atm.pdb_4m5r.pdb	AF-Q3V6T2-F1-model_v4_out_pocket25_atm	4m5r	0.34997	4.629e-06
AF-Q16611-F1-model_v4_out_pocket1_atm.pdb_4m5r.pdb	AF-Q16611-F1-model_v4_out_pocket1_atm	4m5r	0.36816	1.067e-05
AF-P14373-F1-model_v4_out_pocket10_atm.pdb_4m5r.pdb	AF-P14373-F1-model_v4_out_pocket10_atm	4m5r	0.35499	5.579e-05
AF-Q9H0W7-F1-model_v4_out_pocket21_atm.pdb_4m5r.pdb	AF-Q9H0W7-F1-model_v4_out_pocket21_atm	4m5r	0.4816	2.635e-05
AF-Q9NZP2-F1-model_v4_out_pocket26_atm.pdb_4m5r.pdb	AF-Q9NZP2-F1-model_v4_out_pocket26_atm	4m5r	0.4086	2.705e-05
AF-A8MSI8-F1-model_v4_out_pocket1_atm.pdb_4m5r.pdb	AF-A8MSI8-F1-model_v4_out_pocket1_atm	4m5r	0.40331	3.007e-05
AF-Q9GZP1-F1-model_v4_out_pocket3_atm.pdb_4m5r.pdb	AF-Q9GZP1-F1-model_v4_out_pocket3_atm	4m5r	0.36797	4.759e-06
AF-Q9UPV0-F1-model_v4_out_pocket1_atm.pdb_4m5r.pdb	AF-Q9UPV0-F1-model_v4_out_pocket1_atm	4m5r	0.35141	3.57e-05
AF-Q5T280-F1-model_v4_out_pocket5_atm.pdb_4m5r.pdb	AF-Q5T280-F1-model_v4_out_pocket5_atm	4m5r	0.39103	5.514e-05
AF-P61011-F1-model_v4_out_pocket38_atm.pdb_4m5r.pdb	AF-P61011-F1-model_v4_out_pocket38_atm	4m5r	0.36551	6.378e-05
AF-Q86XR5-F1-model_v4_out_pocket10_atm.pdb_4m5r.pdb	AF-Q86XR5-F1-model_v4_out_pocket10_atm	4m5r	0.34687	4.58e-05
AF-Q96LL4-F1-model_v4_out_pocket1_atm.pdb_4m5r.pdb	AF-Q96LL4-F1-model_v4_out_pocket1_atm	4m5r	0.36029	1.054e-05
AF-Q5BJE1-F1-model_v4_out_pocket72_atm.pdb_4m5r.pdb	AF-Q5BJE1-F1-model_v4_out_pocket72_atm	4m5r	0.34334	5.85e-05
AF-O60645-F1-model_v4_out_pocket2_atm.pdb_4m5r.pdb	AF-O60645-F1-model_v4_out_pocket2_atm	4m5r	0.35464	2.259e-05
AF-Q96A33-F1-model_v4_out_pocket40_atm.pdb_4m5r.pdb	AF-Q96A33-F1-model_v4_out_pocket40_atm	4m5r	0.40554	9.746e-05
AF-Q9BQ49-F1-model_v4_out_pocket10_atm.pdb_4m5r.pdb	AF-Q9BQ49-F1-model_v4_out_pocket10_atm	4m5r	0.39192	2.526e-05
AF-Q15050-F1-model_v4_out_pocket14_atm.pdb_4m5r.pdb	AF-Q15050-F1-model_v4_out_pocket14_atm	4m5r	0.41191	3.835e-05
AF-Q9Y3E0-F1-model_v4_out_pocket1_atm.pdb_4m5r.pdb	AF-Q9Y3E0-F1-model_v4_out_pocket1_atm	4m5r	0.39827	7.336e-05
AF-Q8TE73-F1-model_v4_out_pocket131_atm.pdb_4m5r.pdb	AF-Q8TE73-F1-model_v4_out_pocket131_atm	4m5r	0.35395	9.745e-05
AF-O75200-F1-model_v4_out_pocket3_atm.pdb_4m5r.pdb	AF-O75200-F1-model_v4_out_pocket3_atm	4m5r	0.37105	7.418e-06
AF-Q9GZV1-F1-model_v4_out_pocket25_atm.pdb_4m5r.pdb	AF-Q9GZV1-F1-model_v4_out_pocket25_atm	4m5r	0.38117	5.244e-05
AF-O75153-F1-model_v4_out_pocket107_atm.pdb_4m5r.pdb	AF-O75153-F1-model_v4_out_pocket107_atm	4m5r	0.37663	9.05e-05
AF-Q96H72-F1-model_v4_out_pocket9_atm.pdb_4m5r.pdb	AF-Q96H72-F1-model_v4_out_pocket9_atm	4m5r	0.40149	6.035e-05
AF-Q6QNK2-F1-model_v4_out_pocket8_atm.pdb_4m5r.pdb	AF-Q6QNK2-F1-model_v4_out_pocket8_atm	4m5r	0.34084	2.863e-05
AF-Q9H1U9-F1-model_v4_out_pocket3_atm.pdb_4m5r.pdb	AF-Q9H1U9-F1-model_v4_out_pocket3_atm	4m5r	0.34872	5.725e-06
AF-Q9H334-F1-model_v4_out_pocket33_atm.pdb_4m5r.pdb	AF-Q9H334-F1-model_v4_out_pocket33_atm	4m5r	0.42661	8.062e-05
AF-Q8NGU2-F1-model_v4_out_pocket22_atm.pdb_4m5r.pdb	AF-Q8NGU2-F1-model_v4_out_pocket22_atm	4m5r	0.39993	1.445e-05
AF-O15164-F1-model_v4_out_pocket46_atm.pdb_4m5r.pdb	AF-O15164-F1-model_v4_out_pocket46_atm	4m5r	0.35082	4.149e-05
AF-Q8IY95-F1-model_v4_out_pocket20_atm.pdb_4m5r.pdb	AF-Q8IY95-F1-model_v4_out_pocket20_atm	4m5r	0.34577	2.993e-05
AF-Q6ZSZ5-F1-model_v4_out_pocket9_atm.pdb_4m5r.pdb	AF-Q6ZSZ5-F1-model_v4_out_pocket9_atm	4m5r	0.42106	1.153e-05
AF-Q8NF67-F1-model_v4_out_pocket5_atm.pdb_4m5r.pdb	AF-Q8NF67-F1-model_v4_out_pocket5_atm	4m5r	0.36377	3.157e-05
AF-Q9GZT5-F1-model_v4_out_pocket34_atm.pdb_4m5r.pdb	AF-Q9GZT5-F1-model_v4_out_pocket34_atm	4m5r	0.38879	6.621e-05
AF-Q9BYG0-F1-model_v4_out_pocket1_atm.pdb_4m5r.pdb	AF-Q9BYG0-F1-model_v4_out_pocket1_atm	4m5r	0.37964	1.327e-06
AF-P20309-F1-model_v4_out_pocket3_atm.pdb_4m5r.pdb	AF-P20309-F1-model_v4_out_pocket3_atm	4m5r	0.33047	6.031e-05
AF-P55916-F1-model_v4_out_pocket19_atm.pdb_4m5r.pdb	AF-P55916-F1-model_v4_out_pocket19_atm	4m5r	0.33954	6.603e-05
AF-P32246-F1-model_v4_out_pocket35_atm.pdb_4m5r.pdb	AF-P32246-F1-model_v4_out_pocket35_atm	4m5r	0.36862	1.843e-05
AF-P40261-F1-model_v4_out_pocket1_atm.pdb_5xvq.pdb	AF-P40261-F1-model_v4_out_pocket1_atm	5xvq	0.53826	5.578e-10
AF-Q96DB2-F1-model_v4_out_pocket1_atm.pdb_5eef.pdb	AF-Q96DB2-F1-model_v4_out_pocket1_atm	5eef	0.36605	6.78e-05
AF-Q9UFE4-F1-model_v4_out_pocket5_atm.pdb_5l26.pdb	AF-Q9UFE4-F1-model_v4_out_pocket5_atm	5l26	0.29073	6.322e-05
AF-Q9NZM6-F1-model_v4_out_pocket52_atm.pdb_5l26.pdb	AF-Q9NZM6-F1-model_v4_out_pocket52_atm	5l26	0.31172	4.032e-05
AF-A6NLX4-F1-model_v4_out_pocket7_atm.pdb_5l26.pdb	AF-A6NLX4-F1-model_v4_out_pocket7_atm	5l26	0.31212	9.241e-05
AF-Q6ZS82-F1-model_v4_out_pocket1_atm.pdb_5l26.pdb	AF-Q6ZS82-F1-model_v4_out_pocket1_atm	5l26	0.32231	3.427e-05
AF-Q8IY95-F1-model_v4_out_pocket20_atm.pdb_5l26.pdb	AF-Q8IY95-F1-model_v4_out_pocket20_atm	5l26	0.29766	3.173e-05
AF-O60645-F1-model_v4_out_pocket2_atm.pdb_5l26.pdb	AF-O60645-F1-model_v4_out_pocket2_atm	5l26	0.3081	9.518e-05
AF-Q9GZY8-F1-model_v4_out_pocket18_atm.pdb_5l26.pdb	AF-Q9GZY8-F1-model_v4_out_pocket18_atm	5l26	0.29549	4.497e-05
AF-O43868-F1-model_v4_out_pocket2_atm.pdb_5l26.pdb	AF-O43868-F1-model_v4_out_pocket2_atm	5l26	0.48102	6.622e-10
AF-Q7Z572-F1-model_v4_out_pocket28_atm.pdb_5l26.pdb	AF-Q7Z572-F1-model_v4_out_pocket28_atm	5l26	0.32321	4.246e-05
AF-E9PQR5-F1-model_v4_out_pocket27_atm.pdb_5l26.pdb	AF-E9PQR5-F1-model_v4_out_pocket27_atm	5l26	0.30803	9.335e-05
AF-Q9BY76-F1-model_v4_out_pocket20_atm.pdb_5l26.pdb	AF-Q9BY76-F1-model_v4_out_pocket20_atm	5l26	0.30513	4.835e-05
AF-Q13530-F1-model_v4_out_pocket28_atm.pdb_5l26.pdb	AF-Q13530-F1-model_v4_out_pocket28_atm	5l26	0.30783	3.399e-05
AF-Q4L180-F1-model_v4_out_pocket1_atm.pdb_5hgc.pdb	AF-Q4L180-F1-model_v4_out_pocket1_atm	5hgc	0.33015	1.611e-06
AF-Q9BY76-F1-model_v4_out_pocket20_atm.pdb_5hgc.pdb	AF-Q9BY76-F1-model_v4_out_pocket20_atm	5hgc	0.31036	6.81e-05
AF-O15117-F1-model_v4_out_pocket1_atm.pdb_5hgc.pdb	AF-O15117-F1-model_v4_out_pocket1_atm	5hgc	0.30938	2.94e-05
AF-Q12852-F1-model_v4_out_pocket11_atm.pdb_5hgc.pdb	AF-Q12852-F1-model_v4_out_pocket11_atm	5hgc	0.35405	7.58e-05
AF-Q9GZQ4-F1-model_v4_out_pocket5_atm.pdb_5hgc.pdb	AF-Q9GZQ4-F1-model_v4_out_pocket5_atm	5hgc	0.34479	1.869e-05
AF-Q9GZY8-F1-model_v4_out_pocket18_atm.pdb_5hgc.pdb	AF-Q9GZY8-F1-model_v4_out_pocket18_atm	5hgc	0.31165	2.08e-05
AF-Q9Y6F6-F1-model_v4_out_pocket3_atm.pdb_5hgc.pdb	AF-Q9Y6F6-F1-model_v4_out_pocket3_atm	5hgc	0.30292	4.633e-05
AF-P29622-F1-model_v4_out_pocket22_atm.pdb_5hgc.pdb	AF-P29622-F1-model_v4_out_pocket22_atm	5hgc	0.38197	2.061e-07
AF-Q9Y3A2-F1-model_v4_out_pocket9_atm.pdb_5hgc.pdb	AF-Q9Y3A2-F1-model_v4_out_pocket9_atm	5hgc	0.30932	7.75e-05
AF-Q8WWH4-F1-model_v4_out_pocket41_atm.pdb_5hgc.pdb	AF-Q8WWH4-F1-model_v4_out_pocket41_atm	5hgc	0.35672	7.223e-05
AF-P48549-F1-model_v4_out_pocket1_atm.pdb_5hgc.pdb	AF-P48549-F1-model_v4_out_pocket1_atm	5hgc	0.34626	1.269e-05
AF-P08185-F1-model_v4_out_pocket8_atm.pdb_5hgc.pdb	AF-P08185-F1-model_v4_out_pocket8_atm	5hgc	0.4162	1.29e-07
AF-Q9Y6C7-F1-model_v4_out_pocket5_atm.pdb_5hgc.pdb	AF-Q9Y6C7-F1-model_v4_out_pocket5_atm	5hgc	0.30836	3.123e-05
AF-O95976-F1-model_v4_out_pocket6_atm.pdb_5hgc.pdb	AF-O95976-F1-model_v4_out_pocket6_atm	5hgc	0.30367	3.952e-05
AF-O94832-F1-model_v4_out_pocket13_atm.pdb_5hgc.pdb	AF-O94832-F1-model_v4_out_pocket13_atm	5hgc	0.29875	9.642e-05
AF-O75200-F1-model_v4_out_pocket3_atm.pdb_5hgc.pdb	AF-O75200-F1-model_v4_out_pocket3_atm	5hgc	0.32904	2.441e-05
AF-Q8TBZ0-F1-model_v4_out_pocket3_atm.pdb_5hgc.pdb	AF-Q8TBZ0-F1-model_v4_out_pocket3_atm	5hgc	0.33084	1.103e-05
AF-Q9UK55-F1-model_v4_out_pocket1_atm.pdb_5hgc.pdb	AF-Q9UK55-F1-model_v4_out_pocket1_atm	5hgc	0.40588	6.285e-07
AF-Q66GS9-F1-model_v4_out_pocket72_atm.pdb_5hgc.pdb	AF-Q66GS9-F1-model_v4_out_pocket72_atm	5hgc	0.30914	6.563e-05
AF-Q9BUV8-F1-model_v4_out_pocket1_atm.pdb_5hgc.pdb	AF-Q9BUV8-F1-model_v4_out_pocket1_atm	5hgc	0.30992	9.601e-05
AF-Q86TU6-F1-model_v4_out_pocket1_atm.pdb_5hgc.pdb	AF-Q86TU6-F1-model_v4_out_pocket1_atm	5hgc	0.32968	1.984e-05
AF-Q02535-F1-model_v4_out_pocket8_atm.pdb_5hgc.pdb	AF-Q02535-F1-model_v4_out_pocket8_atm	5hgc	0.30525	8.331e-05
AF-Q5TEZ5-F1-model_v4_out_pocket1_atm.pdb_5hgc.pdb	AF-Q5TEZ5-F1-model_v4_out_pocket1_atm	5hgc	0.30837	1.733e-05
AF-P32246-F1-model_v4_out_pocket35_atm.pdb_5hgc.pdb	AF-P32246-F1-model_v4_out_pocket35_atm	5hgc	0.32784	5.899e-05
AF-A2IDD5-F1-model_v4_out_pocket36_atm.pdb_5hgc.pdb	AF-A2IDD5-F1-model_v4_out_pocket36_atm	5hgc	0.34531	8.751e-05
AF-Q5TEZ5-F1-model_v4_out_pocket1_atm.pdb_4rlu.pdb	AF-Q5TEZ5-F1-model_v4_out_pocket1_atm	4rlu	0.28278	4.112e-05
AF-P21796-F1-model_v4_out_pocket2_atm.pdb_4rlu.pdb	AF-P21796-F1-model_v4_out_pocket2_atm	4rlu	0.29583	1.888e-05
AF-Q4L180-F1-model_v4_out_pocket1_atm.pdb_4rlu.pdb	AF-Q4L180-F1-model_v4_out_pocket1_atm	4rlu	0.28143	2.412e-05
AF-Q6P4I2-F1-model_v4_out_pocket3_atm.pdb_4rlu.pdb	AF-Q6P4I2-F1-model_v4_out_pocket3_atm	4rlu	0.30858	2.747e-05
AF-O95436-F1-model_v4_out_pocket31_atm.pdb_4rlu.pdb	AF-O95436-F1-model_v4_out_pocket31_atm	4rlu	0.28464	4.018e-05
AF-A0JNW5-F1-model_v4_out_pocket73_atm.pdb_4rlu.pdb	AF-A0JNW5-F1-model_v4_out_pocket73_atm	4rlu	0.34312	3.164e-05
AF-Q9Y277-F1-model_v4_out_pocket18_atm.pdb_4rlu.pdb	AF-Q9Y277-F1-model_v4_out_pocket18_atm	4rlu	0.28108	7.939e-05
AF-O14713-F1-model_v4_out_pocket1_atm.pdb_4rlu.pdb	AF-O14713-F1-model_v4_out_pocket1_atm	4rlu	0.28068	4.71e-05
AF-O94832-F1-model_v4_out_pocket13_atm.pdb_4rlu.pdb	AF-O94832-F1-model_v4_out_pocket13_atm	4rlu	0.27627	4.478e-05
AF-P48444-F1-model_v4_out_pocket3_atm.pdb_4rlu.pdb	AF-P48444-F1-model_v4_out_pocket3_atm	4rlu	0.29953	4.527e-06
AF-O15117-F1-model_v4_out_pocket1_atm.pdb_4rlu.pdb	AF-O15117-F1-model_v4_out_pocket1_atm	4rlu	0.27588	7.152e-05
AF-P51659-F1-model_v4_out_pocket3_atm.pdb_4rlu.pdb	AF-P51659-F1-model_v4_out_pocket3_atm	4rlu	0.40218	3.611e-05
AF-Q9NWU1-F1-model_v4_out_pocket1_atm.pdb_4c6x.pdb	AF-Q9NWU1-F1-model_v4_out_pocket1_atm	4c6x	0.51085	3.948e-11
AF-Q6IEE7-F1-model_v4_out_pocket8_atm.pdb_5tt8.pdb	AF-Q6IEE7-F1-model_v4_out_pocket8_atm	5tt8	0.34393	4.848e-06
AF-P00915-F1-model_v4_out_pocket1_atm.pdb_5tt3.pdb	AF-P00915-F1-model_v4_out_pocket1_atm	5tt3	0.40897	1.132e-07
AF-Q10567-F1-model_v4_out_pocket54_atm.pdb_4ygf.pdb	AF-Q10567-F1-model_v4_out_pocket54_atm	4ygf	0.35515	7.746e-05
AF-Q8N1Q1-F1-model_v4_out_pocket5_atm.pdb_4ygf.pdb	AF-Q8N1Q1-F1-model_v4_out_pocket5_atm	4ygf	0.44142	9.617e-10
AF-Q10567-F1-model_v4_out_pocket54_atm.pdb_5tt8.pdb	AF-Q10567-F1-model_v4_out_pocket54_atm	5tt8	0.3548	6.297e-05
AF-Q8N1Q1-F1-model_v4_out_pocket5_atm.pdb_5tt8.pdb	AF-Q8N1Q1-F1-model_v4_out_pocket5_atm	5tt8	0.42376	5.66e-09
AF-Q6IEE7-F1-model_v4_out_pocket8_atm.pdb_4ygf.pdb	AF-Q6IEE7-F1-model_v4_out_pocket8_atm	4ygf	0.33022	6.357e-05
AF-Q9Y277-F1-model_v4_out_pocket18_atm.pdb_4ygf.pdb	AF-Q9Y277-F1-model_v4_out_pocket18_atm	4ygf	0.30933	8.669e-05
AF-P49788-F1-model_v4_out_pocket2_atm.pdb_4ygf.pdb	AF-P49788-F1-model_v4_out_pocket2_atm	4ygf	0.30625	9.35e-05
AF-P00915-F1-model_v4_out_pocket1_atm.pdb_4ygf.pdb	AF-P00915-F1-model_v4_out_pocket1_atm	4ygf	0.39178	9.084e-08
AF-P00915-F1-model_v4_out_pocket1_atm.pdb_5tt8.pdb	AF-P00915-F1-model_v4_out_pocket1_atm	5tt8	0.38554	2.732e-07
AF-Q8N1Q1-F1-model_v4_out_pocket5_atm.pdb_5tt3.pdb	AF-Q8N1Q1-F1-model_v4_out_pocket5_atm	5tt3	0.463	1.085e-09
AF-Q13261-F1-model_v4_out_pocket4_atm.pdb_3itu.pdb	AF-Q13261-F1-model_v4_out_pocket4_atm	3itu	0.30596	9.648e-05
AF-Q07343-F1-model_v4_out_pocket3_atm.pdb_3itu.pdb	AF-Q07343-F1-model_v4_out_pocket3_atm	3itu	0.5477	2.348e-10
AF-P16499-F1-model_v4_out_pocket65_atm.pdb_3itu.pdb	AF-P16499-F1-model_v4_out_pocket65_atm	3itu	0.48725	3.466e-09
AF-O76083-F1-model_v4_out_pocket32_atm.pdb_3itu.pdb	AF-O76083-F1-model_v4_out_pocket32_atm	3itu	0.33212	8.079e-07
AF-Q08493-F1-model_v4_out_pocket36_atm.pdb_3itu.pdb	AF-Q08493-F1-model_v4_out_pocket36_atm	3itu	0.57416	1.047e-08
AF-B1AL88-F1-model_v4_out_pocket35_atm.pdb_3itu.pdb	AF-B1AL88-F1-model_v4_out_pocket35_atm	3itu	0.35648	8.225e-05
AF-O76074-F1-model_v4_out_pocket10_atm.pdb_3itu.pdb	AF-O76074-F1-model_v4_out_pocket10_atm	3itu	0.58278	1.734e-11
AF-Q9Y233-F1-model_v4_out_pocket22_atm.pdb_3itu.pdb	AF-Q9Y233-F1-model_v4_out_pocket22_atm	3itu	0.51759	7.412e-11
AF-P35913-F1-model_v4_out_pocket12_atm.pdb_3itu.pdb	AF-P35913-F1-model_v4_out_pocket12_atm	3itu	0.32349	9.962e-05
AF-Q96HE9-F1-model_v4_out_pocket1_atm.pdb_3itu.pdb	AF-Q96HE9-F1-model_v4_out_pocket1_atm	3itu	0.2981	4.489e-05
AF-Q8TEH3-F1-model_v4_out_pocket29_atm.pdb_3itu.pdb	AF-Q8TEH3-F1-model_v4_out_pocket29_atm	3itu	0.31037	2.577e-05
AF-P23025-F1-model_v4_out_pocket1_atm.pdb_3itu.pdb	AF-P23025-F1-model_v4_out_pocket1_atm	3itu	0.30314	3.185e-05
AF-Q9HCR9-F1-model_v4_out_pocket25_atm.pdb_3itu.pdb	AF-Q9HCR9-F1-model_v4_out_pocket25_atm	3itu	0.63817	5.295e-12
AF-A6NHJ4-F1-model_v4_out_pocket2_atm.pdb_3itu.pdb	AF-A6NHJ4-F1-model_v4_out_pocket2_atm	3itu	0.30542	7.152e-05
AF-P54750-F1-model_v4_out_pocket6_atm.pdb_3itu.pdb	AF-P54750-F1-model_v4_out_pocket6_atm	3itu	0.33345	2.489e-05
AF-Q4L180-F1-model_v4_out_pocket1_atm.pdb_3itu.pdb	AF-Q4L180-F1-model_v4_out_pocket1_atm	3itu	0.29866	6.228e-05
AF-Q13946-F1-model_v4_out_pocket33_atm.pdb_3itu.pdb	AF-Q13946-F1-model_v4_out_pocket33_atm	3itu	0.57436	4.95e-10
AF-Q9Y6F6-F1-model_v4_out_pocket3_atm.pdb_3itu.pdb	AF-Q9Y6F6-F1-model_v4_out_pocket3_atm	3itu	0.30553	2.271e-05
AF-Q5T292-F1-model_v4_out_pocket3_atm.pdb_3itu.pdb	AF-Q5T292-F1-model_v4_out_pocket3_atm	3itu	0.30605	6.687e-05
AF-P51160-F1-model_v4_out_pocket14_atm.pdb_3itu.pdb	AF-P51160-F1-model_v4_out_pocket14_atm	3itu	0.61979	7.651e-12
AF-Q9H1M4-F1-model_v4_out_pocket2_atm.pdb_3itu.pdb	AF-Q9H1M4-F1-model_v4_out_pocket2_atm	3itu	0.29824	4.403e-05
AF-A5D6W6-F1-model_v4_out_pocket3_atm.pdb_3itu.pdb	AF-A5D6W6-F1-model_v4_out_pocket3_atm	3itu	0.32843	1.49e-05
AF-A6NE01-F1-model_v4_out_pocket131_atm.pdb_3itu.pdb	AF-A6NE01-F1-model_v4_out_pocket131_atm	3itu	0.31372	9.283e-05
AF-O60658-F1-model_v4_out_pocket1_atm.pdb_3itu.pdb	AF-O60658-F1-model_v4_out_pocket1_atm	3itu	0.52355	2.132e-08
AF-O94832-F1-model_v4_out_pocket13_atm.pdb_3jrx.pdb	AF-O94832-F1-model_v4_out_pocket13_atm	3jrx	0.27576	1.759e-05
AF-P55916-F1-model_v4_out_pocket19_atm.pdb_3jrx.pdb	AF-P55916-F1-model_v4_out_pocket19_atm	3jrx	0.27442	6.173e-05
AF-Q9Y3A2-F1-model_v4_out_pocket9_atm.pdb_3jrx.pdb	AF-Q9Y3A2-F1-model_v4_out_pocket9_atm	3jrx	0.2781	1.521e-05
AF-Q9UFE4-F1-model_v4_out_pocket5_atm.pdb_3jrx.pdb	AF-Q9UFE4-F1-model_v4_out_pocket5_atm	3jrx	0.27654	1.661e-05
AF-Q8TAV0-F1-model_v4_out_pocket1_atm.pdb_3jrx.pdb	AF-Q8TAV0-F1-model_v4_out_pocket1_atm	3jrx	0.27125	3.253e-05
AF-Q9UH92-F1-model_v4_out_pocket1_atm.pdb_3jrx.pdb	AF-Q9UH92-F1-model_v4_out_pocket1_atm	3jrx	0.27274	3.024e-05
AF-Q5TEZ5-F1-model_v4_out_pocket1_atm.pdb_3jrx.pdb	AF-Q5TEZ5-F1-model_v4_out_pocket1_atm	3jrx	0.27349	1.317e-05
AF-Q9P2W9-F1-model_v4_out_pocket6_atm.pdb_3jrx.pdb	AF-Q9P2W9-F1-model_v4_out_pocket6_atm	3jrx	0.27265	7.799e-05
AF-Q9BRV8-F1-model_v4_out_pocket1_atm.pdb_3jrx.pdb	AF-Q9BRV8-F1-model_v4_out_pocket1_atm	3jrx	0.27729	8.259e-06
AF-Q9UG22-F1-model_v4_out_pocket4_atm.pdb_3jrx.pdb	AF-Q9UG22-F1-model_v4_out_pocket4_atm	3jrx	0.27548	8.912e-06
AF-A2IDD5-F1-model_v4_out_pocket36_atm.pdb_3jrx.pdb	AF-A2IDD5-F1-model_v4_out_pocket36_atm	3jrx	0.29936	8.504e-05
AF-Q66GS9-F1-model_v4_out_pocket72_atm.pdb_3jrx.pdb	AF-Q66GS9-F1-model_v4_out_pocket72_atm	3jrx	0.28172	5.086e-05
AF-Q9Y277-F1-model_v4_out_pocket18_atm.pdb_3jrx.pdb	AF-Q9Y277-F1-model_v4_out_pocket18_atm	3jrx	0.27466	2.12e-05
AF-Q3V6T2-F1-model_v4_out_pocket25_atm.pdb_3jrx.pdb	AF-Q3V6T2-F1-model_v4_out_pocket25_atm	3jrx	0.27562	2.999e-05
AF-O75146-F1-model_v4_out_pocket76_atm.pdb_3jrx.pdb	AF-O75146-F1-model_v4_out_pocket76_atm	3jrx	0.29293	5.989e-05
AF-E9PQR5-F1-model_v4_out_pocket1_atm.pdb_3jrx.pdb	AF-E9PQR5-F1-model_v4_out_pocket1_atm	3jrx	0.27717	8.872e-05
AF-P80370-F1-model_v4_out_pocket1_atm.pdb_3jrx.pdb	AF-P80370-F1-model_v4_out_pocket1_atm	3jrx	0.27423	5.372e-05
AF-O15117-F1-model_v4_out_pocket1_atm.pdb_3jrx.pdb	AF-O15117-F1-model_v4_out_pocket1_atm	3jrx	0.26719	9.253e-05
AF-Q8TBZ0-F1-model_v4_out_pocket3_atm.pdb_3jrx.pdb	AF-Q8TBZ0-F1-model_v4_out_pocket3_atm	3jrx	0.29306	2.055e-05
AF-Q9BT22-F1-model_v4_out_pocket13_atm.pdb_3jrx.pdb	AF-Q9BT22-F1-model_v4_out_pocket13_atm	3jrx	0.27184	3.203e-05
AF-Q96HE9-F1-model_v4_out_pocket1_atm.pdb_3jrx.pdb	AF-Q96HE9-F1-model_v4_out_pocket1_atm	3jrx	0.27321	2.44e-05
AF-Q9NPB0-F1-model_v4_out_pocket13_atm.pdb_3jrx.pdb	AF-Q9NPB0-F1-model_v4_out_pocket13_atm	3jrx	0.27346	6.937e-05
AF-Q4L180-F1-model_v4_out_pocket1_atm.pdb_3jrx.pdb	AF-Q4L180-F1-model_v4_out_pocket1_atm	3jrx	0.2807	8.647e-06
AF-Q9Y6C7-F1-model_v4_out_pocket5_atm.pdb_3jrx.pdb	AF-Q9Y6C7-F1-model_v4_out_pocket5_atm	3jrx	0.28035	4.953e-06
AF-O95976-F1-model_v4_out_pocket6_atm.pdb_3jrx.pdb	AF-O95976-F1-model_v4_out_pocket6_atm	3jrx	0.28318	1.29e-06
AF-B7ZAQ6-F1-model_v4_out_pocket21_atm.pdb_3jrx.pdb	AF-B7ZAQ6-F1-model_v4_out_pocket21_atm	3jrx	0.27245	3.311e-05
AF-A1A5B4-F1-model_v4_out_pocket52_atm.pdb_3jrx.pdb	AF-A1A5B4-F1-model_v4_out_pocket52_atm	3jrx	0.27584	2.275e-05
AF-Q86TU6-F1-model_v4_out_pocket1_atm.pdb_3jrx.pdb	AF-Q86TU6-F1-model_v4_out_pocket1_atm	3jrx	0.28752	6.911e-05
AF-Q9BT22-F1-model_v4_out_pocket13_atm.pdb_2zbk.pdb	AF-Q9BT22-F1-model_v4_out_pocket13_atm	2zbk	0.28734	6.093e-05
AF-Q13790-F1-model_v4_out_pocket2_atm.pdb_2zbk.pdb	AF-Q13790-F1-model_v4_out_pocket2_atm	2zbk	0.30393	8.823e-05
AF-Q86TU6-F1-model_v4_out_pocket1_atm.pdb_2zbk.pdb	AF-Q86TU6-F1-model_v4_out_pocket1_atm	2zbk	0.3029	7.226e-05
AF-Q9GZY8-F1-model_v4_out_pocket18_atm.pdb_2zbk.pdb	AF-Q9GZY8-F1-model_v4_out_pocket18_atm	2zbk	0.28657	9.741e-05
AF-Q8N972-F1-model_v4_out_pocket2_atm.pdb_2zbk.pdb	AF-Q8N972-F1-model_v4_out_pocket2_atm	2zbk	0.3303	1.551e-05
AF-Q9Y6C7-F1-model_v4_out_pocket5_atm.pdb_2zbk.pdb	AF-Q9Y6C7-F1-model_v4_out_pocket5_atm	2zbk	0.29573	8.027e-06
AF-P07900-F1-model_v4_out_pocket1_atm.pdb_2zbk.pdb	AF-P07900-F1-model_v4_out_pocket1_atm	2zbk	0.39183	2.348e-05
AF-O15117-F1-model_v4_out_pocket1_atm.pdb_2zbk.pdb	AF-O15117-F1-model_v4_out_pocket1_atm	2zbk	0.28305	6.461e-05
AF-Q8NF67-F1-model_v4_out_pocket5_atm.pdb_2zbk.pdb	AF-Q8NF67-F1-model_v4_out_pocket5_atm	2zbk	0.31564	4.441e-05
AF-Q96BN2-F1-model_v4_out_pocket25_atm.pdb_2zbk.pdb	AF-Q96BN2-F1-model_v4_out_pocket25_atm	2zbk	0.28697	6.201e-05
AF-O14874-F1-model_v4_out_pocket5_atm.pdb_2zbk.pdb	AF-O14874-F1-model_v4_out_pocket5_atm	2zbk	0.42963	1.544e-05
AF-Q9H1U9-F1-model_v4_out_pocket3_atm.pdb_2zbk.pdb	AF-Q9H1U9-F1-model_v4_out_pocket3_atm	2zbk	0.28963	5.588e-05
AF-Q14568-F1-model_v4_out_pocket1_atm.pdb_2zbk.pdb	AF-Q14568-F1-model_v4_out_pocket1_atm	2zbk	0.39064	6.383e-06
AF-O94832-F1-model_v4_out_pocket13_atm.pdb_2zbk.pdb	AF-O94832-F1-model_v4_out_pocket13_atm	2zbk	0.2882	5.413e-05
AF-Q86UA6-F1-model_v4_out_pocket8_atm.pdb_2zbk.pdb	AF-Q86UA6-F1-model_v4_out_pocket8_atm	2zbk	0.30369	9.9e-05
AF-Q9Y6X9-F1-model_v4_out_pocket2_atm.pdb_2zbk.pdb	AF-Q9Y6X9-F1-model_v4_out_pocket2_atm	2zbk	0.41926	6.045e-06
AF-Q12931-F1-model_v4_out_pocket3_atm.pdb_2zbk.pdb	AF-Q12931-F1-model_v4_out_pocket3_atm	2zbk	0.39922	4.864e-05
AF-O95976-F1-model_v4_out_pocket6_atm.pdb_2zbk.pdb	AF-O95976-F1-model_v4_out_pocket6_atm	2zbk	0.29591	1.523e-05
AF-Q9H295-F1-model_v4_out_pocket4_atm.pdb_2zbk.pdb	AF-Q9H295-F1-model_v4_out_pocket4_atm	2zbk	0.30972	6.255e-05
AF-Q9BRV3-F1-model_v4_out_pocket3_atm.pdb_2zbk.pdb	AF-Q9BRV3-F1-model_v4_out_pocket3_atm	2zbk	0.33775	3.478e-05
AF-Q6ZP82-F1-model_v4_out_pocket64_atm.pdb_2zbk.pdb	AF-Q6ZP82-F1-model_v4_out_pocket64_atm	2zbk	0.35911	4.605e-05
AF-A6NMD0-F1-model_v4_out_pocket7_atm.pdb_2zbk.pdb	AF-A6NMD0-F1-model_v4_out_pocket7_atm	2zbk	0.30995	8.429e-05
AF-Q8TBZ0-F1-model_v4_out_pocket3_atm.pdb_2zbk.pdb	AF-Q8TBZ0-F1-model_v4_out_pocket3_atm	2zbk	0.31655	3.033e-06
AF-Q58FF6-F1-model_v4_out_pocket6_atm.pdb_2zbk.pdb	AF-Q58FF6-F1-model_v4_out_pocket6_atm	2zbk	0.41769	8.652e-06
AF-Q9Y277-F1-model_v4_out_pocket18_atm.pdb_2zbk.pdb	AF-Q9Y277-F1-model_v4_out_pocket18_atm	2zbk	0.30204	2.179e-05
AF-Q3V6T2-F1-model_v4_out_pocket25_atm.pdb_2zbk.pdb	AF-Q3V6T2-F1-model_v4_out_pocket25_atm	2zbk	0.29262	1.97e-05
AF-Q9Y3A2-F1-model_v4_out_pocket9_atm.pdb_2zbk.pdb	AF-Q9Y3A2-F1-model_v4_out_pocket9_atm	2zbk	0.28647	4.458e-05
AF-P80370-F1-model_v4_out_pocket1_atm.pdb_2zbk.pdb	AF-P80370-F1-model_v4_out_pocket1_atm	2zbk	0.28896	3.95e-05
AF-Q969Q1-F1-model_v4_out_pocket20_atm.pdb_2zbk.pdb	AF-Q969Q1-F1-model_v4_out_pocket20_atm	2zbk	0.30672	9.542e-05
AF-Q9UG22-F1-model_v4_out_pocket4_atm.pdb_2zbk.pdb	AF-Q9UG22-F1-model_v4_out_pocket4_atm	2zbk	0.2895	3.399e-05
AF-A2IDD5-F1-model_v4_out_pocket36_atm.pdb_2zbk.pdb	AF-A2IDD5-F1-model_v4_out_pocket36_atm	2zbk	0.32416	7.309e-05
AF-Q9UG22-F1-model_v4_out_pocket4_atm.pdb_1w2g.pdb	AF-Q9UG22-F1-model_v4_out_pocket4_atm	1w2g	0.28261	3.246e-05
AF-Q8TBZ0-F1-model_v4_out_pocket3_atm.pdb_1w2g.pdb	AF-Q8TBZ0-F1-model_v4_out_pocket3_atm	1w2g	0.29407	8.145e-05
AF-Q6ZST2-F1-model_v4_out_pocket1_atm.pdb_1w2g.pdb	AF-Q6ZST2-F1-model_v4_out_pocket1_atm	1w2g	0.29625	1.875e-05
AF-O95976-F1-model_v4_out_pocket6_atm.pdb_1w2g.pdb	AF-O95976-F1-model_v4_out_pocket6_atm	1w2g	0.28073	6.691e-05
AF-P80370-F1-model_v4_out_pocket1_atm.pdb_1w2g.pdb	AF-P80370-F1-model_v4_out_pocket1_atm	1w2g	0.28556	7.803e-05
AF-Q9Y3A2-F1-model_v4_out_pocket9_atm.pdb_1w2g.pdb	AF-Q9Y3A2-F1-model_v4_out_pocket9_atm	1w2g	0.27862	6.316e-05
AF-O15066-F1-model_v4_out_pocket53_atm.pdb_1w2g.pdb	AF-O15066-F1-model_v4_out_pocket53_atm	1w2g	0.3098	7.695e-05
AF-Q9Y6F6-F1-model_v4_out_pocket3_atm.pdb_1w2g.pdb	AF-Q9Y6F6-F1-model_v4_out_pocket3_atm	1w2g	0.28413	9.765e-05
AF-Q5MY95-F1-model_v4_out_pocket15_atm.pdb_1w2g.pdb	AF-Q5MY95-F1-model_v4_out_pocket15_atm	1w2g	0.29605	7.289e-05
AF-Q9BT22-F1-model_v4_out_pocket13_atm.pdb_1w2g.pdb	AF-Q9BT22-F1-model_v4_out_pocket13_atm	1w2g	0.28069	7.211e-05
AF-Q4L180-F1-model_v4_out_pocket1_atm.pdb_1w2g.pdb	AF-Q4L180-F1-model_v4_out_pocket1_atm	1w2g	0.29728	1.03e-05
AF-O75200-F1-model_v4_out_pocket3_atm.pdb_1w2g.pdb	AF-O75200-F1-model_v4_out_pocket3_atm	1w2g	0.30538	6.279e-05
AF-Q96I45-F1-model_v4_out_pocket1_atm.pdb_1w2g.pdb	AF-Q96I45-F1-model_v4_out_pocket1_atm	1w2g	0.29927	4.606e-05
AF-Q9Y6H8-F1-model_v4_out_pocket15_atm.pdb_1w2g.pdb	AF-Q9Y6H8-F1-model_v4_out_pocket15_atm	1w2g	0.30114	6.788e-05
AF-O15117-F1-model_v4_out_pocket1_atm.pdb_1w2g.pdb	AF-O15117-F1-model_v4_out_pocket1_atm	1w2g	0.28707	2.366e-05
AF-Q13188-F1-model_v4_out_pocket2_atm.pdb_2ayp.pdb	AF-Q13188-F1-model_v4_out_pocket2_atm	2ayp	0.47265	5.191e-06
AF-Q9Y2H1-F1-model_v4_out_pocket2_atm.pdb_2bro.pdb	AF-Q9Y2H1-F1-model_v4_out_pocket2_atm	2bro	0.52629	4.59e-09
AF-O14936-F1-model_v4_out_pocket64_atm.pdb_2wmu.pdb	AF-O14936-F1-model_v4_out_pocket64_atm	2wmu	0.4605	1.766e-07
AF-Q13163-F1-model_v4_out_pocket34_atm.pdb_2brm.pdb	AF-Q13163-F1-model_v4_out_pocket34_atm	2brm	0.49588	1.032e-06
AF-Q86V86-F1-model_v4_out_pocket13_atm.pdb_2ywp.pdb	AF-Q86V86-F1-model_v4_out_pocket13_atm	2ywp	0.34908	1.781e-08
AF-Q9HAZ1-F1-model_v4_out_pocket1_atm.pdb_2brm.pdb	AF-Q9HAZ1-F1-model_v4_out_pocket1_atm	2brm	0.38224	3.195e-08
AF-Q6P2M8-F1-model_v4_out_pocket31_atm.pdb_2ywp.pdb	AF-Q6P2M8-F1-model_v4_out_pocket31_atm	2ywp	0.46986	5.001e-06
AF-P49336-F1-model_v4_out_pocket19_atm.pdb_2ywp.pdb	AF-P49336-F1-model_v4_out_pocket19_atm	2ywp	0.44717	7.97e-09
AF-Q86V86-F1-model_v4_out_pocket13_atm.pdb_2wmu.pdb	AF-Q86V86-F1-model_v4_out_pocket13_atm	2wmu	0.4131	7.826e-09
AF-Q13464-F1-model_v4_out_pocket46_atm.pdb_2e9u.pdb	AF-Q13464-F1-model_v4_out_pocket46_atm	2e9u	0.46448	3.807e-08
AF-P29597-F1-model_v4_out_pocket41_atm.pdb_2brm.pdb	AF-P29597-F1-model_v4_out_pocket41_atm	2brm	0.427	1.681e-06
AF-P27361-F1-model_v4_out_pocket12_atm.pdb_2wmr.pdb	AF-P27361-F1-model_v4_out_pocket12_atm	2wmr	0.45093	6.119e-06
AF-P10644-F1-model_v4_out_pocket3_atm.pdb_2brn.pdb	AF-P10644-F1-model_v4_out_pocket3_atm	2brn	0.35726	9.544e-05
AF-Q86V86-F1-model_v4_out_pocket13_atm.pdb_2qhn.pdb	AF-Q86V86-F1-model_v4_out_pocket13_atm	2qhn	0.41061	1.418e-09
AF-P53778-F1-model_v4_out_pocket14_atm.pdb_2ywp.pdb	AF-P53778-F1-model_v4_out_pocket14_atm	2ywp	0.36384	7.988e-07
AF-Q9H4B4-F1-model_v4_out_pocket3_atm.pdb_2ywp.pdb	AF-Q9H4B4-F1-model_v4_out_pocket3_atm	2ywp	0.49034	1.944e-09
AF-Q14012-F1-model_v4_out_pocket1_atm.pdb_2brb.pdb	AF-Q14012-F1-model_v4_out_pocket1_atm	2brb	0.47278	4.176e-06
AF-Q96GD4-F1-model_v4_out_pocket3_atm.pdb_2ywp.pdb	AF-Q96GD4-F1-model_v4_out_pocket3_atm	2ywp	0.52943	5.59e-10
AF-Q00536-F1-model_v4_out_pocket15_atm.pdb_2c3l.pdb	AF-Q00536-F1-model_v4_out_pocket15_atm	2c3l	0.46768	2.371e-09
AF-P45984-F1-model_v4_out_pocket33_atm.pdb_2wmu.pdb	AF-P45984-F1-model_v4_out_pocket33_atm	2wmu	0.47044	6.716e-05
AF-Q99640-F1-model_v4_out_pocket19_atm.pdb_2ywp.pdb	AF-Q99640-F1-model_v4_out_pocket19_atm	2ywp	0.47508	4.728e-09
AF-Q04912-F1-model_v4_out_pocket106_atm.pdb_2brn.pdb	AF-Q04912-F1-model_v4_out_pocket106_atm	2brn	0.49651	6.461e-09
AF-P23443-F1-model_v4_out_pocket1_atm.pdb_2brg.pdb	AF-P23443-F1-model_v4_out_pocket1_atm	2brg	0.50942	2.006e-08
AF-Q8IZL9-F1-model_v4_out_pocket9_atm.pdb_2br1.pdb	AF-Q8IZL9-F1-model_v4_out_pocket9_atm	2br1	0.47255	3.473e-09
AF-Q9UQ88-F1-model_v4_out_pocket10_atm.pdb_2qhn.pdb	AF-Q9UQ88-F1-model_v4_out_pocket10_atm	2qhn	0.44479	8.352e-08
AF-P37173-F1-model_v4_out_pocket7_atm.pdb_2bro.pdb	AF-P37173-F1-model_v4_out_pocket7_atm	2bro	0.51231	1.616e-08
AF-Q13188-F1-model_v4_out_pocket2_atm.pdb_2e9u.pdb	AF-Q13188-F1-model_v4_out_pocket2_atm	2e9u	0.49648	1.848e-06
AF-Q13163-F1-model_v4_out_pocket34_atm.pdb_2qhn.pdb	AF-Q13163-F1-model_v4_out_pocket34_atm	2qhn	0.51528	3.101e-06
AF-Q99640-F1-model_v4_out_pocket19_atm.pdb_2brb.pdb	AF-Q99640-F1-model_v4_out_pocket19_atm	2brb	0.51022	3.785e-09
AF-Q00535-F1-model_v4_out_pocket15_atm.pdb_2c3k.pdb	AF-Q00535-F1-model_v4_out_pocket15_atm	2c3k	0.42133	3.021e-09
AF-P09769-F1-model_v4_out_pocket41_atm.pdb_2qhn.pdb	AF-P09769-F1-model_v4_out_pocket41_atm	2qhn	0.47839	8.551e-08
AF-P49336-F1-model_v4_out_pocket19_atm.pdb_2wmr.pdb	AF-P49336-F1-model_v4_out_pocket19_atm	2wmr	0.45864	7.587e-07
AF-P27448-F1-model_v4_out_pocket27_atm.pdb_1nvs.pdb	AF-P27448-F1-model_v4_out_pocket27_atm	1nvs	0.57903	5.777e-11
AF-Q14012-F1-model_v4_out_pocket1_atm.pdb_2ayp.pdb	AF-Q14012-F1-model_v4_out_pocket1_atm	2ayp	0.4209	7.731e-06
AF-Q96QS6-F1-model_v4_out_pocket10_atm.pdb_1nvs.pdb	AF-Q96QS6-F1-model_v4_out_pocket10_atm	1nvs	0.44111	1.919e-07
AF-P36897-F1-model_v4_out_pocket2_atm.pdb_2br1.pdb	AF-P36897-F1-model_v4_out_pocket2_atm	2br1	0.53212	2.47e-11
AF-P49336-F1-model_v4_out_pocket19_atm.pdb_2c3k.pdb	AF-P49336-F1-model_v4_out_pocket19_atm	2c3k	0.40242	5.965e-07
AF-O75914-F1-model_v4_out_pocket6_atm.pdb_2brg.pdb	AF-O75914-F1-model_v4_out_pocket6_atm	2brg	0.54912	1.014e-07
AF-Q9UIK4-F1-model_v4_out_pocket1_atm.pdb_2e9u.pdb	AF-Q9UIK4-F1-model_v4_out_pocket1_atm	2e9u	0.39779	1.299e-09
AF-Q8IZL9-F1-model_v4_out_pocket9_atm.pdb_2bro.pdb	AF-Q8IZL9-F1-model_v4_out_pocket9_atm	2bro	0.45214	2.021e-08
AF-Q9Y2H1-F1-model_v4_out_pocket2_atm.pdb_2e9u.pdb	AF-Q9Y2H1-F1-model_v4_out_pocket2_atm	2e9u	0.48968	1.974e-08
AF-Q02156-F1-model_v4_out_pocket56_atm.pdb_2brm.pdb	AF-Q02156-F1-model_v4_out_pocket56_atm	2brm	0.44501	2.759e-07
AF-O94768-F1-model_v4_out_pocket2_atm.pdb_2brn.pdb	AF-O94768-F1-model_v4_out_pocket2_atm	2brn	0.49102	2.859e-10
AF-Q9BVS4-F1-model_v4_out_pocket47_atm.pdb_2brm.pdb	AF-Q9BVS4-F1-model_v4_out_pocket47_atm	2brm	0.52679	9.766e-08
AF-P35790-F1-model_v4_out_pocket1_atm.pdb_1nvs.pdb	AF-P35790-F1-model_v4_out_pocket1_atm	1nvs	0.38688	5.083e-06
AF-Q13131-F1-model_v4_out_pocket21_atm.pdb_2wmu.pdb	AF-Q13131-F1-model_v4_out_pocket21_atm	2wmu	0.46453	1.072e-07
AF-Q9Y6R4-F1-model_v4_out_pocket72_atm.pdb_2brg.pdb	AF-Q9Y6R4-F1-model_v4_out_pocket72_atm	2brg	0.42701	3.428e-10
AF-P42681-F1-model_v4_out_pocket17_atm.pdb_2brn.pdb	AF-P42681-F1-model_v4_out_pocket17_atm	2brn	0.50839	6.766e-10
AF-Q7KZI7-F1-model_v4_out_pocket2_atm.pdb_2qhn.pdb	AF-Q7KZI7-F1-model_v4_out_pocket2_atm	2qhn	0.5193	2.27e-08
AF-Q13705-F1-model_v4_out_pocket10_atm.pdb_2ywp.pdb	AF-Q13705-F1-model_v4_out_pocket10_atm	2ywp	0.49276	3.37e-09
AF-P21127-F1-model_v4_out_pocket29_atm.pdb_2c3l.pdb	AF-P21127-F1-model_v4_out_pocket29_atm	2c3l	0.42417	1.527e-08
AF-Q96LW2-F1-model_v4_out_pocket25_atm.pdb_2brb.pdb	AF-Q96LW2-F1-model_v4_out_pocket25_atm	2brb	0.6406	6.385e-10
AF-Q13131-F1-model_v4_out_pocket21_atm.pdb_2ywp.pdb	AF-Q13131-F1-model_v4_out_pocket21_atm	2ywp	0.44674	7.461e-10
AF-Q8IZL9-F1-model_v4_out_pocket9_atm.pdb_2qhn.pdb	AF-Q8IZL9-F1-model_v4_out_pocket9_atm	2qhn	0.45411	8.843e-07
AF-Q9H4B4-F1-model_v4_out_pocket3_atm.pdb_1nvs.pdb	AF-Q9H4B4-F1-model_v4_out_pocket3_atm	1nvs	0.49469	1.86e-09
AF-Q16513-F1-model_v4_out_pocket2_atm.pdb_2bro.pdb	AF-Q16513-F1-model_v4_out_pocket2_atm	2bro	0.50789	5.845e-09
AF-P29597-F1-model_v4_out_pocket72_atm.pdb_1nvs.pdb	AF-P29597-F1-model_v4_out_pocket72_atm	1nvs	0.4289	2.703e-08
AF-P52564-F1-model_v4_out_pocket3_atm.pdb_2bro.pdb	AF-P52564-F1-model_v4_out_pocket3_atm	2bro	0.47874	2.715e-06
AF-P53778-F1-model_v4_out_pocket14_atm.pdb_2c3k.pdb	AF-P53778-F1-model_v4_out_pocket14_atm	2c3k	0.35542	1.186e-06
AF-P37173-F1-model_v4_out_pocket7_atm.pdb_2ywp.pdb	AF-P37173-F1-model_v4_out_pocket7_atm	2ywp	0.48137	7.887e-08
AF-Q8TDC3-F1-model_v4_out_pocket28_atm.pdb_2bro.pdb	AF-Q8TDC3-F1-model_v4_out_pocket28_atm	2bro	0.54263	1.536e-08
AF-Q13705-F1-model_v4_out_pocket10_atm.pdb_2e9u.pdb	AF-Q13705-F1-model_v4_out_pocket10_atm	2e9u	0.48566	4.776e-09
AF-Q8IU85-F1-model_v4_out_pocket3_atm.pdb_2wmu.pdb	AF-Q8IU85-F1-model_v4_out_pocket3_atm	2wmu	0.49533	9.006e-07
AF-P50750-F1-model_v4_out_pocket1_atm.pdb_2br1.pdb	AF-P50750-F1-model_v4_out_pocket1_atm	2br1	0.44597	3.857e-08
AF-Q9UQB9-F1-model_v4_out_pocket13_atm.pdb_2wmr.pdb	AF-Q9UQB9-F1-model_v4_out_pocket13_atm	2wmr	0.55858	2.161e-10
AF-Q9H479-F1-model_v4_out_pocket2_atm.pdb_2brm.pdb	AF-Q9H479-F1-model_v4_out_pocket2_atm	2brm	0.39504	5.592e-05
AF-O15111-F1-model_v4_out_pocket48_atm.pdb_2brn.pdb	AF-O15111-F1-model_v4_out_pocket48_atm	2brn	0.5306	2.182e-07
AF-P17252-F1-model_v4_out_pocket23_atm.pdb_2brm.pdb	AF-P17252-F1-model_v4_out_pocket23_atm	2brm	0.39707	9.278e-08
AF-P52564-F1-model_v4_out_pocket3_atm.pdb_2c3k.pdb	AF-P52564-F1-model_v4_out_pocket3_atm	2c3k	0.42571	4.167e-05
AF-Q96LW2-F1-model_v4_out_pocket25_atm.pdb_2c3l.pdb	AF-Q96LW2-F1-model_v4_out_pocket25_atm	2c3l	0.57375	8.498e-08
AF-P23458-F1-model_v4_out_pocket32_atm.pdb_2brn.pdb	AF-P23458-F1-model_v4_out_pocket32_atm	2brn	0.49127	2.364e-06
AF-Q13163-F1-model_v4_out_pocket34_atm.pdb_1nvs.pdb	AF-Q13163-F1-model_v4_out_pocket34_atm	1nvs	0.46539	6.068e-06
AF-Q8IW41-F1-model_v4_out_pocket8_atm.pdb_2e9u.pdb	AF-Q8IW41-F1-model_v4_out_pocket8_atm	2e9u	0.42701	1.241e-07
AF-Q9NYL2-F1-model_v4_out_pocket4_atm.pdb_2bro.pdb	AF-Q9NYL2-F1-model_v4_out_pocket4_atm	2bro	0.50257	1.041e-07
AF-Q14012-F1-model_v4_out_pocket1_atm.pdb_2e9u.pdb	AF-Q14012-F1-model_v4_out_pocket1_atm	2e9u	0.44779	2.459e-06
AF-P45983-F1-model_v4_out_pocket33_atm.pdb_2brm.pdb	AF-P45983-F1-model_v4_out_pocket33_atm	2brm	0.51273	1.844e-07
AF-O15111-F1-model_v4_out_pocket48_atm.pdb_2e9u.pdb	AF-O15111-F1-model_v4_out_pocket48_atm	2e9u	0.53152	2.012e-08
AF-Q02156-F1-model_v4_out_pocket56_atm.pdb_1nvs.pdb	AF-Q02156-F1-model_v4_out_pocket56_atm	1nvs	0.45314	4.997e-08
AF-O15111-F1-model_v4_out_pocket48_atm.pdb_2c3l.pdb	AF-O15111-F1-model_v4_out_pocket48_atm	2c3l	0.54279	1.554e-07
AF-Q9NYL2-F1-model_v4_out_pocket4_atm.pdb_2ywp.pdb	AF-Q9NYL2-F1-model_v4_out_pocket4_atm	2ywp	0.4926	7.34e-08
AF-O75914-F1-model_v4_out_pocket6_atm.pdb_2qhn.pdb	AF-O75914-F1-model_v4_out_pocket6_atm	2qhn	0.55686	5.336e-07
AF-Q13177-F1-model_v4_out_pocket11_atm.pdb_2bro.pdb	AF-Q13177-F1-model_v4_out_pocket11_atm	2bro	0.54093	9.225e-11
AF-P49760-F1-model_v4_out_pocket36_atm.pdb_2wmu.pdb	AF-P49760-F1-model_v4_out_pocket36_atm	2wmu	0.49956	3.617e-08
AF-Q08881-F1-model_v4_out_pocket11_atm.pdb_2wmu.pdb	AF-Q08881-F1-model_v4_out_pocket11_atm	2wmu	0.51531	6.934e-08
AF-P53355-F1-model_v4_out_pocket54_atm.pdb_2e9u.pdb	AF-P53355-F1-model_v4_out_pocket54_atm	2e9u	0.43901	3.327e-07
AF-P43405-F1-model_v4_out_pocket32_atm.pdb_2br1.pdb	AF-P43405-F1-model_v4_out_pocket32_atm	2br1	0.54725	1.56e-08
AF-Q8IW41-F1-model_v4_out_pocket8_atm.pdb_2brb.pdb	AF-Q8IW41-F1-model_v4_out_pocket8_atm	2brb	0.4646	8.067e-08
AF-Q96PF2-F1-model_v4_out_pocket1_atm.pdb_2wmr.pdb	AF-Q96PF2-F1-model_v4_out_pocket1_atm	2wmr	0.50854	1.547e-07
AF-Q9Y6R4-F1-model_v4_out_pocket72_atm.pdb_2ayp.pdb	AF-Q9Y6R4-F1-model_v4_out_pocket72_atm	2ayp	0.38117	2.399e-09
AF-Q14680-F1-model_v4_out_pocket1_atm.pdb_2wmr.pdb	AF-Q14680-F1-model_v4_out_pocket1_atm	2wmr	0.53206	3.487e-07
AF-Q6P5Z2-F1-model_v4_out_pocket50_atm.pdb_2brn.pdb	AF-Q6P5Z2-F1-model_v4_out_pocket50_atm	2brn	0.48605	9.079e-10
AF-Q13163-F1-model_v4_out_pocket34_atm.pdb_2ywp.pdb	AF-Q13163-F1-model_v4_out_pocket34_atm	2ywp	0.47637	2.017e-06
AF-P23458-F1-model_v4_out_pocket32_atm.pdb_2ayp.pdb	AF-P23458-F1-model_v4_out_pocket32_atm	2ayp	0.42548	1.531e-05
AF-P53355-F1-model_v4_out_pocket54_atm.pdb_2c3k.pdb	AF-P53355-F1-model_v4_out_pocket54_atm	2c3k	0.45745	4.464e-08
AF-Q13188-F1-model_v4_out_pocket2_atm.pdb_2brb.pdb	AF-Q13188-F1-model_v4_out_pocket2_atm	2brb	0.57764	4.009e-08
AF-Q9UEE5-F1-model_v4_out_pocket6_atm.pdb_2wmu.pdb	AF-Q9UEE5-F1-model_v4_out_pocket6_atm	2wmu	0.53779	1.392e-11
AF-Q13237-F1-model_v4_out_pocket36_atm.pdb_2bro.pdb	AF-Q13237-F1-model_v4_out_pocket36_atm	2bro	0.52031	4.066e-09
AF-P45984-F1-model_v4_out_pocket33_atm.pdb_2bro.pdb	AF-P45984-F1-model_v4_out_pocket33_atm	2bro	0.46318	8.685e-06
AF-Q04912-F1-model_v4_out_pocket106_atm.pdb_2wmr.pdb	AF-Q04912-F1-model_v4_out_pocket106_atm	2wmr	0.48843	2.776e-07
AF-Q15831-F1-model_v4_out_pocket20_atm.pdb_2c3l.pdb	AF-Q15831-F1-model_v4_out_pocket20_atm	2c3l	0.54161	1.197e-08
AF-Q6P5Z2-F1-model_v4_out_pocket50_atm.pdb_2qhn.pdb	AF-Q6P5Z2-F1-model_v4_out_pocket50_atm	2qhn	0.50458	3.859e-09
AF-Q99640-F1-model_v4_out_pocket19_atm.pdb_2brm.pdb	AF-Q99640-F1-model_v4_out_pocket19_atm	2brm	0.47768	1.391e-08
AF-P36897-F1-model_v4_out_pocket2_atm.pdb_2qhn.pdb	AF-P36897-F1-model_v4_out_pocket2_atm	2qhn	0.53837	2.713e-09
AF-P35790-F1-model_v4_out_pocket1_atm.pdb_2qhn.pdb	AF-P35790-F1-model_v4_out_pocket1_atm	2qhn	0.40347	3.064e-05
AF-P36896-F1-model_v4_out_pocket4_atm.pdb_2qhn.pdb	AF-P36896-F1-model_v4_out_pocket4_atm	2qhn	0.488	5.572e-07
AF-P17252-F1-model_v4_out_pocket23_atm.pdb_2brb.pdb	AF-P17252-F1-model_v4_out_pocket23_atm	2brb	0.42288	1.315e-08
AF-Q7KZI7-F1-model_v4_out_pocket2_atm.pdb_1nvs.pdb	AF-Q7KZI7-F1-model_v4_out_pocket2_atm	1nvs	0.51309	8.689e-11
AF-P29597-F1-model_v4_out_pocket41_atm.pdb_2wmr.pdb	AF-P29597-F1-model_v4_out_pocket41_atm	2wmr	0.451	6.394e-06
AF-P29597-F1-model_v4_out_pocket41_atm.pdb_2qhn.pdb	AF-P29597-F1-model_v4_out_pocket41_atm	2qhn	0.44283	1.248e-05
AF-P15735-F1-model_v4_out_pocket6_atm.pdb_2brm.pdb	AF-P15735-F1-model_v4_out_pocket6_atm	2brm	0.52888	1.491e-10
AF-P50750-F1-model_v4_out_pocket1_atm.pdb_2c3l.pdb	AF-P50750-F1-model_v4_out_pocket1_atm	2c3l	0.45835	6.625e-08
AF-O94768-F1-model_v4_out_pocket2_atm.pdb_2ywp.pdb	AF-O94768-F1-model_v4_out_pocket2_atm	2ywp	0.46817	1.128e-10
AF-Q13464-F1-model_v4_out_pocket46_atm.pdb_2brm.pdb	AF-Q13464-F1-model_v4_out_pocket46_atm	2brm	0.50242	7.209e-09
AF-P42681-F1-model_v4_out_pocket17_atm.pdb_2brb.pdb	AF-P42681-F1-model_v4_out_pocket17_atm	2brb	0.5039	1.152e-09
AF-P23458-F1-model_v4_out_pocket32_atm.pdb_2bro.pdb	AF-P23458-F1-model_v4_out_pocket32_atm	2bro	0.47058	3.462e-06
AF-P27361-F1-model_v4_out_pocket12_atm.pdb_2brn.pdb	AF-P27361-F1-model_v4_out_pocket12_atm	2brn	0.45915	3.478e-07
AF-P07947-F1-model_v4_out_pocket3_atm.pdb_2brm.pdb	AF-P07947-F1-model_v4_out_pocket3_atm	2brm	0.51285	2.835e-10
AF-P49336-F1-model_v4_out_pocket19_atm.pdb_2c3j.pdb	AF-P49336-F1-model_v4_out_pocket19_atm	2c3j	0.43811	6.295e-08
AF-P43250-F1-model_v4_out_pocket3_atm.pdb_2c3k.pdb	AF-P43250-F1-model_v4_out_pocket3_atm	2c3k	0.44914	2.784e-09
AF-Q6P5Z2-F1-model_v4_out_pocket50_atm.pdb_2wmr.pdb	AF-Q6P5Z2-F1-model_v4_out_pocket50_atm	2wmr	0.49536	1.044e-08
AF-P05771-F1-model_v4_out_pocket39_atm.pdb_2brm.pdb	AF-P05771-F1-model_v4_out_pocket39_atm	2brm	0.49081	1.822e-08
AF-P04049-F1-model_v4_out_pocket6_atm.pdb_2ywp.pdb	AF-P04049-F1-model_v4_out_pocket6_atm	2ywp	0.41432	2.085e-08
AF-Q16513-F1-model_v4_out_pocket2_atm.pdb_2wmr.pdb	AF-Q16513-F1-model_v4_out_pocket2_atm	2wmr	0.50566	5.857e-07
AF-P15056-F1-model_v4_out_pocket1_atm.pdb_2brm.pdb	AF-P15056-F1-model_v4_out_pocket1_atm	2brm	0.37853	3.158e-07
AF-P09769-F1-model_v4_out_pocket41_atm.pdb_2br1.pdb	AF-P09769-F1-model_v4_out_pocket41_atm	2br1	0.47164	1.379e-09
AF-P15056-F1-model_v4_out_pocket1_atm.pdb_2c3l.pdb	AF-P15056-F1-model_v4_out_pocket1_atm	2c3l	0.38477	1.298e-06
AF-P0C263-F1-model_v4_out_pocket27_atm.pdb_2ayp.pdb	AF-P0C263-F1-model_v4_out_pocket27_atm	2ayp	0.41326	1.962e-07
AF-Q13177-F1-model_v4_out_pocket11_atm.pdb_2br1.pdb	AF-Q13177-F1-model_v4_out_pocket11_atm	2br1	0.55962	2.266e-11
AF-P15056-F1-model_v4_out_pocket1_atm.pdb_2c3k.pdb	AF-P15056-F1-model_v4_out_pocket1_atm	2c3k	0.36315	3.627e-07
AF-P43403-F1-model_v4_out_pocket25_atm.pdb_2ayp.pdb	AF-P43403-F1-model_v4_out_pocket25_atm	2ayp	0.38455	5.181e-07
AF-P41279-F1-model_v4_out_pocket1_atm.pdb_2c3l.pdb	AF-P41279-F1-model_v4_out_pocket1_atm	2c3l	0.44223	8.098e-07
AF-P17948-F1-model_v4_out_pocket1_atm.pdb_2ayp.pdb	AF-P17948-F1-model_v4_out_pocket1_atm	2ayp	0.45309	5.618e-10
AF-Q13188-F1-model_v4_out_pocket2_atm.pdb_2bro.pdb	AF-Q13188-F1-model_v4_out_pocket2_atm	2bro	0.57114	2.284e-08
AF-P17252-F1-model_v4_out_pocket23_atm.pdb_2wmr.pdb	AF-P17252-F1-model_v4_out_pocket23_atm	2wmr	0.42873	1.604e-07
AF-Q96GD4-F1-model_v4_out_pocket3_atm.pdb_2wmu.pdb	AF-Q96GD4-F1-model_v4_out_pocket3_atm	2wmu	0.56584	3.9e-08
AF-P06241-F1-model_v4_out_pocket12_atm.pdb_2c3j.pdb	AF-P06241-F1-model_v4_out_pocket12_atm	2c3j	0.46391	1.487e-08
AF-P45984-F1-model_v4_out_pocket33_atm.pdb_2wmr.pdb	AF-P45984-F1-model_v4_out_pocket33_atm	2wmr	0.4786	2.74e-05
AF-P41279-F1-model_v4_out_pocket1_atm.pdb_2brg.pdb	AF-P41279-F1-model_v4_out_pocket1_atm	2brg	0.43157	6.386e-07
AF-Q8IZL9-F1-model_v4_out_pocket9_atm.pdb_1nvs.pdb	AF-Q8IZL9-F1-model_v4_out_pocket9_atm	1nvs	0.43836	3.133e-08
AF-Q00535-F1-model_v4_out_pocket15_atm.pdb_2c3l.pdb	AF-Q00535-F1-model_v4_out_pocket15_atm	2c3l	0.48711	2.618e-10
AF-P36897-F1-model_v4_out_pocket2_atm.pdb_2c3k.pdb	AF-P36897-F1-model_v4_out_pocket2_atm	2c3k	0.46666	1.116e-09
AF-Q8IZL9-F1-model_v4_out_pocket9_atm.pdb_2brg.pdb	AF-Q8IZL9-F1-model_v4_out_pocket9_atm	2brg	0.45002	3.671e-08
AF-P27448-F1-model_v4_out_pocket27_atm.pdb_2c3l.pdb	AF-P27448-F1-model_v4_out_pocket27_atm	2c3l	0.56144	9.141e-09
AF-P11801-F1-model_v4_out_pocket3_atm.pdb_2brn.pdb	AF-P11801-F1-model_v4_out_pocket3_atm	2brn	0.4845	8.964e-08
AF-Q9NYL2-F1-model_v4_out_pocket4_atm.pdb_2c3l.pdb	AF-Q9NYL2-F1-model_v4_out_pocket4_atm	2c3l	0.52563	1.527e-07
AF-P43405-F1-model_v4_out_pocket32_atm.pdb_2e9u.pdb	AF-P43405-F1-model_v4_out_pocket32_atm	2e9u	0.48155	4.132e-07
AF-Q13188-F1-model_v4_out_pocket2_atm.pdb_2c3j.pdb	AF-Q13188-F1-model_v4_out_pocket2_atm	2c3j	0.52353	6.1e-07
AF-P45984-F1-model_v4_out_pocket33_atm.pdb_1nvs.pdb	AF-P45984-F1-model_v4_out_pocket33_atm	1nvs	0.44973	1.362e-05
AF-Q96RR4-F1-model_v4_out_pocket1_atm.pdb_2ywp.pdb	AF-Q96RR4-F1-model_v4_out_pocket1_atm	2ywp	0.45114	4.926e-08
AF-Q8WU08-F1-model_v4_out_pocket1_atm.pdb_2c3j.pdb	AF-Q8WU08-F1-model_v4_out_pocket1_atm	2c3j	0.51194	7.837e-09
AF-P24723-F1-model_v4_out_pocket50_atm.pdb_2brn.pdb	AF-P24723-F1-model_v4_out_pocket50_atm	2brn	0.52283	8.966e-08
AF-P35790-F1-model_v4_out_pocket1_atm.pdb_2ywp.pdb	AF-P35790-F1-model_v4_out_pocket1_atm	2ywp	0.37563	1.793e-05
AF-Q13705-F1-model_v4_out_pocket10_atm.pdb_2brn.pdb	AF-Q13705-F1-model_v4_out_pocket10_atm	2brn	0.52467	4.001e-09
AF-P45985-F1-model_v4_out_pocket11_atm.pdb_2e9u.pdb	AF-P45985-F1-model_v4_out_pocket11_atm	2e9u	0.42022	5.028e-07
AF-Q14680-F1-model_v4_out_pocket1_atm.pdb_2brn.pdb	AF-Q14680-F1-model_v4_out_pocket1_atm	2brn	0.56226	1.779e-09
AF-P29597-F1-model_v4_out_pocket41_atm.pdb_2c3l.pdb	AF-P29597-F1-model_v4_out_pocket41_atm	2c3l	0.4359	4.591e-06
AF-Q14012-F1-model_v4_out_pocket1_atm.pdb_1nvs.pdb	AF-Q14012-F1-model_v4_out_pocket1_atm	1nvs	0.45616	2.246e-06
AF-Q9P0L2-F1-model_v4_out_pocket26_atm.pdb_2brb.pdb	AF-Q9P0L2-F1-model_v4_out_pocket26_atm	2brb	0.55203	1.477e-10
AF-Q16816-F1-model_v4_out_pocket18_atm.pdb_2brb.pdb	AF-Q16816-F1-model_v4_out_pocket18_atm	2brb	0.56109	5.347e-12
AF-Q00536-F1-model_v4_out_pocket15_atm.pdb_2brb.pdb	AF-Q00536-F1-model_v4_out_pocket15_atm	2brb	0.45287	4.992e-09
AF-Q14680-F1-model_v4_out_pocket1_atm.pdb_2bro.pdb	AF-Q14680-F1-model_v4_out_pocket1_atm	2bro	0.54267	1.389e-09
AF-P31749-F1-model_v4_out_pocket8_atm.pdb_2brn.pdb	AF-P31749-F1-model_v4_out_pocket8_atm	2brn	0.5184	4.587e-09
AF-Q00535-F1-model_v4_out_pocket15_atm.pdb_2bro.pdb	AF-Q00535-F1-model_v4_out_pocket15_atm	2bro	0.45829	3.154e-10
AF-P35790-F1-model_v4_out_pocket1_atm.pdb_2brg.pdb	AF-P35790-F1-model_v4_out_pocket1_atm	2brg	0.39127	8.561e-06
AF-O15111-F1-model_v4_out_pocket48_atm.pdb_2wmu.pdb	AF-O15111-F1-model_v4_out_pocket48_atm	2wmu	0.55594	4.004e-07
AF-Q9HAZ1-F1-model_v4_out_pocket1_atm.pdb_2ayp.pdb	AF-Q9HAZ1-F1-model_v4_out_pocket1_atm	2ayp	0.35054	3.384e-07
AF-P45985-F1-model_v4_out_pocket11_atm.pdb_2brb.pdb	AF-P45985-F1-model_v4_out_pocket11_atm	2brb	0.45891	1.55e-07
AF-Q9UEE5-F1-model_v4_out_pocket6_atm.pdb_2c3j.pdb	AF-Q9UEE5-F1-model_v4_out_pocket6_atm	2c3j	0.45625	1.383e-11
AF-Q13177-F1-model_v4_out_pocket11_atm.pdb_2brg.pdb	AF-Q13177-F1-model_v4_out_pocket11_atm	2brg	0.53667	2.902e-10
AF-P27361-F1-model_v4_out_pocket12_atm.pdb_2brg.pdb	AF-P27361-F1-model_v4_out_pocket12_atm	2brg	0.43619	9.285e-07
AF-Q9H4B4-F1-model_v4_out_pocket3_atm.pdb_2c3k.pdb	AF-Q9H4B4-F1-model_v4_out_pocket3_atm	2c3k	0.48557	1.402e-09
AF-Q6PHR2-F1-model_v4_out_pocket33_atm.pdb_2qhn.pdb	AF-Q6PHR2-F1-model_v4_out_pocket33_atm	2qhn	0.62191	1.205e-09
AF-P24723-F1-model_v4_out_pocket50_atm.pdb_2wmr.pdb	AF-P24723-F1-model_v4_out_pocket50_atm	2wmr	0.5088	2.194e-06
AF-Q6PHR2-F1-model_v4_out_pocket33_atm.pdb_2c3l.pdb	AF-Q6PHR2-F1-model_v4_out_pocket33_atm	2c3l	0.62984	6.398e-11
AF-Q16513-F1-model_v4_out_pocket2_atm.pdb_2brn.pdb	AF-Q16513-F1-model_v4_out_pocket2_atm	2brn	0.51852	1.144e-08
AF-Q13627-F1-model_v4_out_pocket2_atm.pdb_2e9u.pdb	AF-Q13627-F1-model_v4_out_pocket2_atm	2e9u	0.34786	4.214e-05
AF-Q9UEE5-F1-model_v4_out_pocket6_atm.pdb_2wmr.pdb	AF-Q9UEE5-F1-model_v4_out_pocket6_atm	2wmr	0.52805	7.081e-12
AF-O15111-F1-model_v4_out_pocket48_atm.pdb_2brg.pdb	AF-O15111-F1-model_v4_out_pocket48_atm	2brg	0.51685	3.562e-07
AF-Q9NYL2-F1-model_v4_out_pocket4_atm.pdb_2c3k.pdb	AF-Q9NYL2-F1-model_v4_out_pocket4_atm	2c3k	0.47133	1.844e-07
AF-P53355-F1-model_v4_out_pocket54_atm.pdb_2c3j.pdb	AF-P53355-F1-model_v4_out_pocket54_atm	2c3j	0.45163	4.19e-07
AF-P29597-F1-model_v4_out_pocket72_atm.pdb_2brb.pdb	AF-P29597-F1-model_v4_out_pocket72_atm	2brb	0.44248	5.35e-08
AF-P53778-F1-model_v4_out_pocket14_atm.pdb_2qhn.pdb	AF-P53778-F1-model_v4_out_pocket14_atm	2qhn	0.42881	6.976e-08
AF-Q13705-F1-model_v4_out_pocket10_atm.pdb_2qhn.pdb	AF-Q13705-F1-model_v4_out_pocket10_atm	2qhn	0.52321	9.712e-08
AF-P11801-F1-model_v4_out_pocket3_atm.pdb_2wmr.pdb	AF-P11801-F1-model_v4_out_pocket3_atm	2wmr	0.47585	2.09e-06
AF-P53350-F1-model_v4_out_pocket12_atm.pdb_2e9u.pdb	AF-P53350-F1-model_v4_out_pocket12_atm	2e9u	0.47951	5.342e-08
AF-P07949-F1-model_v4_out_pocket57_atm.pdb_2ywp.pdb	AF-P07949-F1-model_v4_out_pocket57_atm	2ywp	0.43691	3.622e-09
AF-Q9H4B4-F1-model_v4_out_pocket3_atm.pdb_2brm.pdb	AF-Q9H4B4-F1-model_v4_out_pocket3_atm	2brm	0.47121	6.169e-08
AF-P52564-F1-model_v4_out_pocket3_atm.pdb_2c3l.pdb	AF-P52564-F1-model_v4_out_pocket3_atm	2c3l	0.46656	2.319e-05
AF-Q9Y6S9-F1-model_v4_out_pocket36_atm.pdb_2ayp.pdb	AF-Q9Y6S9-F1-model_v4_out_pocket36_atm	2ayp	0.41185	2.031e-05
AF-Q10567-F1-model_v4_out_pocket54_atm.pdb_2bro.pdb	AF-Q10567-F1-model_v4_out_pocket54_atm	2bro	0.32982	9.011e-05
AF-Q9UQ88-F1-model_v4_out_pocket10_atm.pdb_2c3k.pdb	AF-Q9UQ88-F1-model_v4_out_pocket10_atm	2c3k	0.41197	3.217e-09
AF-Q8IU85-F1-model_v4_out_pocket3_atm.pdb_2ywp.pdb	AF-Q8IU85-F1-model_v4_out_pocket3_atm	2ywp	0.41608	2.059e-06
AF-Q00536-F1-model_v4_out_pocket15_atm.pdb_1nvs.pdb	AF-Q00536-F1-model_v4_out_pocket15_atm	1nvs	0.42673	5.142e-09
AF-Q9H4B4-F1-model_v4_out_pocket3_atm.pdb_2br1.pdb	AF-Q9H4B4-F1-model_v4_out_pocket3_atm	2br1	0.50474	3.165e-09
AF-Q13188-F1-model_v4_out_pocket2_atm.pdb_2br1.pdb	AF-Q13188-F1-model_v4_out_pocket2_atm	2br1	0.57032	3.097e-08
AF-Q16539-F1-model_v4_out_pocket6_atm.pdb_2c3k.pdb	AF-Q16539-F1-model_v4_out_pocket6_atm	2c3k	0.39644	2.513e-07
AF-Q00536-F1-model_v4_out_pocket15_atm.pdb_2brm.pdb	AF-Q00536-F1-model_v4_out_pocket15_atm	2brm	0.4218	3.649e-08
AF-P37023-F1-model_v4_out_pocket8_atm.pdb_2c3j.pdb	AF-P37023-F1-model_v4_out_pocket8_atm	2c3j	0.42077	2.962e-07
AF-Q13464-F1-model_v4_out_pocket46_atm.pdb_2wmr.pdb	AF-Q13464-F1-model_v4_out_pocket46_atm	2wmr	0.49069	1.163e-06
AF-Q13188-F1-model_v4_out_pocket2_atm.pdb_2brg.pdb	AF-Q13188-F1-model_v4_out_pocket2_atm	2brg	0.54127	2.807e-07
AF-Q00532-F1-model_v4_out_pocket4_atm.pdb_2c3l.pdb	AF-Q00532-F1-model_v4_out_pocket4_atm	2c3l	0.51161	3.792e-08
AF-P43405-F1-model_v4_out_pocket32_atm.pdb_2ywp.pdb	AF-P43405-F1-model_v4_out_pocket32_atm	2ywp	0.48662	3.931e-07
AF-Q9NQU5-F1-model_v4_out_pocket1_atm.pdb_2wmr.pdb	AF-Q9NQU5-F1-model_v4_out_pocket1_atm	2wmr	0.38787	4.111e-05
AF-Q13131-F1-model_v4_out_pocket21_atm.pdb_2brb.pdb	AF-Q13131-F1-model_v4_out_pocket21_atm	2brb	0.47625	1.078e-09
AF-Q8IVW4-F1-model_v4_out_pocket8_atm.pdb_2br1.pdb	AF-Q8IVW4-F1-model_v4_out_pocket8_atm	2br1	0.35101	9.012e-07
AF-P42681-F1-model_v4_out_pocket17_atm.pdb_2qhn.pdb	AF-P42681-F1-model_v4_out_pocket17_atm	2qhn	0.4976	7.687e-08
AF-Q6PHR2-F1-model_v4_out_pocket33_atm.pdb_2brb.pdb	AF-Q6PHR2-F1-model_v4_out_pocket33_atm	2brb	0.6372	1.224e-11
AF-P52564-F1-model_v4_out_pocket3_atm.pdb_2wmr.pdb	AF-P52564-F1-model_v4_out_pocket3_atm	2wmr	0.48094	2.362e-05
AF-P06213-F1-model_v4_out_pocket83_atm.pdb_2c3l.pdb	AF-P06213-F1-model_v4_out_pocket83_atm	2c3l	0.49318	3.042e-08
AF-Q86SG6-F1-model_v4_out_pocket18_atm.pdb_2c3j.pdb	AF-Q86SG6-F1-model_v4_out_pocket18_atm	2c3j	0.42598	1.76e-08
AF-O94806-F1-model_v4_out_pocket61_atm.pdb_2brg.pdb	AF-O94806-F1-model_v4_out_pocket61_atm	2brg	0.45738	3.559e-06
AF-P09769-F1-model_v4_out_pocket41_atm.pdb_2bro.pdb	AF-P09769-F1-model_v4_out_pocket41_atm	2bro	0.45657	4.066e-09
AF-P53779-F1-model_v4_out_pocket1_atm.pdb_2c3l.pdb	AF-P53779-F1-model_v4_out_pocket1_atm	2c3l	0.51778	7.92e-09
AF-Q8IWQ3-F1-model_v4_out_pocket28_atm.pdb_2br1.pdb	AF-Q8IWQ3-F1-model_v4_out_pocket28_atm	2br1	0.44066	2.957e-09
AF-O14757-F1-model_v4_out_pocket17_atm.pdb_2brg.pdb	AF-O14757-F1-model_v4_out_pocket17_atm	2brg	0.56528	1.52e-10
AF-Q15831-F1-model_v4_out_pocket20_atm.pdb_2brm.pdb	AF-Q15831-F1-model_v4_out_pocket20_atm	2brm	0.54627	5.451e-10
AF-Q6P2M8-F1-model_v4_out_pocket31_atm.pdb_2brb.pdb	AF-Q6P2M8-F1-model_v4_out_pocket31_atm	2brb	0.50661	1.478e-06
AF-Q8TDC3-F1-model_v4_out_pocket28_atm.pdb_2brm.pdb	AF-Q8TDC3-F1-model_v4_out_pocket28_atm	2brm	0.55018	8.696e-09
AF-O14757-F1-model_v4_out_pocket17_atm.pdb_2c3l.pdb	AF-O14757-F1-model_v4_out_pocket17_atm	2c3l	0.57852	3.617e-10
AF-P07947-F1-model_v4_out_pocket3_atm.pdb_2c3k.pdb	AF-P07947-F1-model_v4_out_pocket3_atm	2c3k	0.42996	2.429e-07
AF-Q9UEE5-F1-model_v4_out_pocket6_atm.pdb_2brn.pdb	AF-Q9UEE5-F1-model_v4_out_pocket6_atm	2brn	0.45479	3.146e-10
AF-Q00532-F1-model_v4_out_pocket4_atm.pdb_2ayp.pdb	AF-Q00532-F1-model_v4_out_pocket4_atm	2ayp	0.44044	1.151e-07
AF-Q13177-F1-model_v4_out_pocket11_atm.pdb_2c3l.pdb	AF-Q13177-F1-model_v4_out_pocket11_atm	2c3l	0.55343	5.413e-10
AF-Q00535-F1-model_v4_out_pocket15_atm.pdb_2brg.pdb	AF-Q00535-F1-model_v4_out_pocket15_atm	2brg	0.46966	1.961e-10
AF-O75914-F1-model_v4_out_pocket6_atm.pdb_1nvs.pdb	AF-O75914-F1-model_v4_out_pocket6_atm	1nvs	0.5594	1.84e-08
AF-P29597-F1-model_v4_out_pocket72_atm.pdb_2c3j.pdb	AF-P29597-F1-model_v4_out_pocket72_atm	2c3j	0.44334	5.144e-09
AF-Q92772-F1-model_v4_out_pocket25_atm.pdb_2c3j.pdb	AF-Q92772-F1-model_v4_out_pocket25_atm	2c3j	0.43895	1.712e-08
AF-P27448-F1-model_v4_out_pocket27_atm.pdb_2ywp.pdb	AF-P27448-F1-model_v4_out_pocket27_atm	2ywp	0.55508	2.908e-10
AF-Q8WU08-F1-model_v4_out_pocket1_atm.pdb_2br1.pdb	AF-Q8WU08-F1-model_v4_out_pocket1_atm	2br1	0.55825	2.862e-10
AF-P29597-F1-model_v4_out_pocket72_atm.pdb_2c3l.pdb	AF-P29597-F1-model_v4_out_pocket72_atm	2c3l	0.44861	7.307e-08
AF-Q13464-F1-model_v4_out_pocket46_atm.pdb_2brg.pdb	AF-Q13464-F1-model_v4_out_pocket46_atm	2brg	0.4893	4.073e-08
AF-P06241-F1-model_v4_out_pocket12_atm.pdb_2qhn.pdb	AF-P06241-F1-model_v4_out_pocket12_atm	2qhn	0.49544	8.715e-08
AF-Q9UQB9-F1-model_v4_out_pocket13_atm.pdb_2br1.pdb	AF-Q9UQB9-F1-model_v4_out_pocket13_atm	2br1	0.53754	5.049e-12
AF-Q16816-F1-model_v4_out_pocket18_atm.pdb_2qhn.pdb	AF-Q16816-F1-model_v4_out_pocket18_atm	2qhn	0.57491	9.487e-11
AF-Q9H479-F1-model_v4_out_pocket2_atm.pdb_2bro.pdb	AF-Q9H479-F1-model_v4_out_pocket2_atm	2bro	0.3896	8.349e-05
AF-Q9UIK4-F1-model_v4_out_pocket1_atm.pdb_2ywp.pdb	AF-Q9UIK4-F1-model_v4_out_pocket1_atm	2ywp	0.40012	2.292e-09
AF-Q9UEE5-F1-model_v4_out_pocket6_atm.pdb_2e9u.pdb	AF-Q9UEE5-F1-model_v4_out_pocket6_atm	2e9u	0.43463	2.906e-11
AF-Q8IU85-F1-model_v4_out_pocket3_atm.pdb_2br1.pdb	AF-Q8IU85-F1-model_v4_out_pocket3_atm	2br1	0.41399	8.792e-06
AF-P27361-F1-model_v4_out_pocket12_atm.pdb_2br1.pdb	AF-P27361-F1-model_v4_out_pocket12_atm	2br1	0.47549	2.063e-08
AF-P17252-F1-model_v4_out_pocket23_atm.pdb_2wmu.pdb	AF-P17252-F1-model_v4_out_pocket23_atm	2wmu	0.43627	2.504e-07
AF-Q8TDC3-F1-model_v4_out_pocket28_atm.pdb_2c3l.pdb	AF-Q8TDC3-F1-model_v4_out_pocket28_atm	2c3l	0.54481	9.227e-08
AF-Q6PHR2-F1-model_v4_out_pocket33_atm.pdb_2br1.pdb	AF-Q6PHR2-F1-model_v4_out_pocket33_atm	2br1	0.61233	1.627e-11
AF-Q02156-F1-model_v4_out_pocket56_atm.pdb_2ywp.pdb	AF-Q02156-F1-model_v4_out_pocket56_atm	2ywp	0.4368	1.783e-07
AF-Q14012-F1-model_v4_out_pocket1_atm.pdb_2wmr.pdb	AF-Q14012-F1-model_v4_out_pocket1_atm	2wmr	0.50055	4.12e-06
AF-P15735-F1-model_v4_out_pocket6_atm.pdb_2e9u.pdb	AF-P15735-F1-model_v4_out_pocket6_atm	2e9u	0.47197	9.681e-09
AF-P31749-F1-model_v4_out_pocket8_atm.pdb_2brm.pdb	AF-P31749-F1-model_v4_out_pocket8_atm	2brm	0.49658	6.005e-09
AF-P49336-F1-model_v4_out_pocket19_atm.pdb_2brb.pdb	AF-P49336-F1-model_v4_out_pocket19_atm	2brb	0.47113	1.628e-08
AF-P27361-F1-model_v4_out_pocket12_atm.pdb_2e9u.pdb	AF-P27361-F1-model_v4_out_pocket12_atm	2e9u	0.42018	8.143e-07
AF-P24723-F1-model_v4_out_pocket50_atm.pdb_2qhn.pdb	AF-P24723-F1-model_v4_out_pocket50_atm	2qhn	0.49837	4.332e-06
AF-P27361-F1-model_v4_out_pocket12_atm.pdb_2ayp.pdb	AF-P27361-F1-model_v4_out_pocket12_atm	2ayp	0.39086	6.265e-06
AF-Q02156-F1-model_v4_out_pocket56_atm.pdb_2brb.pdb	AF-Q02156-F1-model_v4_out_pocket56_atm	2brb	0.47377	8.608e-08
AF-Q6PHR2-F1-model_v4_out_pocket33_atm.pdb_2e9u.pdb	AF-Q6PHR2-F1-model_v4_out_pocket33_atm	2e9u	0.57151	3.499e-11
AF-O94806-F1-model_v4_out_pocket61_atm.pdb_2c3k.pdb	AF-O94806-F1-model_v4_out_pocket61_atm	2c3k	0.44951	6.561e-07
AF-Q99640-F1-model_v4_out_pocket19_atm.pdb_2wmu.pdb	AF-Q99640-F1-model_v4_out_pocket19_atm	2wmu	0.48765	1.116e-06
AF-Q16513-F1-model_v4_out_pocket2_atm.pdb_2brg.pdb	AF-Q16513-F1-model_v4_out_pocket2_atm	2brg	0.46033	6.141e-07
AF-Q9H8X2-F1-model_v4_out_pocket1_atm.pdb_2ywp.pdb	AF-Q9H8X2-F1-model_v4_out_pocket1_atm	2ywp	0.40287	1.482e-05
AF-P07333-F1-model_v4_out_pocket10_atm.pdb_2ywp.pdb	AF-P07333-F1-model_v4_out_pocket10_atm	2ywp	0.3566	3.129e-07
AF-P37023-F1-model_v4_out_pocket8_atm.pdb_2c3l.pdb	AF-P37023-F1-model_v4_out_pocket8_atm	2c3l	0.41883	2.074e-06
AF-Q96PF2-F1-model_v4_out_pocket1_atm.pdb_2qhn.pdb	AF-Q96PF2-F1-model_v4_out_pocket1_atm	2qhn	0.51413	9.839e-08
AF-Q6P2M8-F1-model_v4_out_pocket31_atm.pdb_2c3k.pdb	AF-Q6P2M8-F1-model_v4_out_pocket31_atm	2c3k	0.47477	2.123e-06
AF-P21127-F1-model_v4_out_pocket29_atm.pdb_2brm.pdb	AF-P21127-F1-model_v4_out_pocket29_atm	2brm	0.39049	1.523e-07
AF-Q9H4B4-F1-model_v4_out_pocket3_atm.pdb_2wmu.pdb	AF-Q9H4B4-F1-model_v4_out_pocket3_atm	2wmu	0.48407	2.435e-06
AF-Q9H8X2-F1-model_v4_out_pocket1_atm.pdb_2bro.pdb	AF-Q9H8X2-F1-model_v4_out_pocket1_atm	2bro	0.42138	3.984e-06
AF-Q13131-F1-model_v4_out_pocket21_atm.pdb_2brm.pdb	AF-Q13131-F1-model_v4_out_pocket21_atm	2brm	0.45229	2.685e-09
AF-Q6P2M8-F1-model_v4_out_pocket31_atm.pdb_2c3j.pdb	AF-Q6P2M8-F1-model_v4_out_pocket31_atm	2c3j	0.48969	2.098e-06
AF-Q7L7X3-F1-model_v4_out_pocket3_atm.pdb_1nvs.pdb	AF-Q7L7X3-F1-model_v4_out_pocket3_atm	1nvs	0.45171	4.169e-06
AF-Q16816-F1-model_v4_out_pocket18_atm.pdb_2bro.pdb	AF-Q16816-F1-model_v4_out_pocket18_atm	2bro	0.51931	3.688e-11
AF-P41279-F1-model_v4_out_pocket1_atm.pdb_2c3k.pdb	AF-P41279-F1-model_v4_out_pocket1_atm	2c3k	0.402	1.044e-06
AF-P27361-F1-model_v4_out_pocket12_atm.pdb_1nvs.pdb	AF-P27361-F1-model_v4_out_pocket12_atm	1nvs	0.43747	3.462e-07
AF-Q13188-F1-model_v4_out_pocket2_atm.pdb_2ywp.pdb	AF-Q13188-F1-model_v4_out_pocket2_atm	2ywp	0.509	9.143e-07
AF-P23443-F1-model_v4_out_pocket1_atm.pdb_2brn.pdb	AF-P23443-F1-model_v4_out_pocket1_atm	2brn	0.53452	7.401e-09
AF-P07949-F1-model_v4_out_pocket57_atm.pdb_2ayp.pdb	AF-P07949-F1-model_v4_out_pocket57_atm	2ayp	0.40833	2.281e-08
AF-Q96PF2-F1-model_v4_out_pocket1_atm.pdb_2c3l.pdb	AF-Q96PF2-F1-model_v4_out_pocket1_atm	2c3l	0.53574	1.824e-09
AF-P41279-F1-model_v4_out_pocket1_atm.pdb_2bro.pdb	AF-P41279-F1-model_v4_out_pocket1_atm	2bro	0.42113	7.905e-07
AF-P53350-F1-model_v4_out_pocket12_atm.pdb_2brm.pdb	AF-P53350-F1-model_v4_out_pocket12_atm	2brm	0.54324	9.541e-10
AF-Q86V86-F1-model_v4_out_pocket13_atm.pdb_2bro.pdb	AF-Q86V86-F1-model_v4_out_pocket13_atm	2bro	0.35545	2.915e-08
AF-Q7KZI7-F1-model_v4_out_pocket2_atm.pdb_2wmr.pdb	AF-Q7KZI7-F1-model_v4_out_pocket2_atm	2wmr	0.53374	7.552e-09
AF-P43403-F1-model_v4_out_pocket25_atm.pdb_2brn.pdb	AF-P43403-F1-model_v4_out_pocket25_atm	2brn	0.4607	5.98e-09
AF-O94768-F1-model_v4_out_pocket2_atm.pdb_2wmu.pdb	AF-O94768-F1-model_v4_out_pocket2_atm	2wmu	0.55984	6.639e-11
AF-P41279-F1-model_v4_out_pocket1_atm.pdb_2qhn.pdb	AF-P41279-F1-model_v4_out_pocket1_atm	2qhn	0.4387	6.713e-06
AF-Q9H8X2-F1-model_v4_out_pocket1_atm.pdb_2c3l.pdb	AF-Q9H8X2-F1-model_v4_out_pocket1_atm	2c3l	0.42721	1.318e-05
AF-P49760-F1-model_v4_out_pocket36_atm.pdb_2e9u.pdb	AF-P49760-F1-model_v4_out_pocket36_atm	2e9u	0.4461	2.253e-09
AF-P15056-F1-model_v4_out_pocket1_atm.pdb_2wmr.pdb	AF-P15056-F1-model_v4_out_pocket1_atm	2wmr	0.39543	2.243e-06
AF-Q9Y6S9-F1-model_v4_out_pocket36_atm.pdb_2brn.pdb	AF-Q9Y6S9-F1-model_v4_out_pocket36_atm	2brn	0.43346	6.383e-05
AF-P08069-F1-model_v4_out_pocket68_atm.pdb_1nvs.pdb	AF-P08069-F1-model_v4_out_pocket68_atm	1nvs	0.45979	6.411e-08
AF-Q96RR4-F1-model_v4_out_pocket1_atm.pdb_2brg.pdb	AF-Q96RR4-F1-model_v4_out_pocket1_atm	2brg	0.45876	1.589e-07
AF-P06213-F1-model_v4_out_pocket83_atm.pdb_2c3j.pdb	AF-P06213-F1-model_v4_out_pocket83_atm	2c3j	0.4619	3.357e-08
AF-Q9H4B4-F1-model_v4_out_pocket3_atm.pdb_2c3l.pdb	AF-Q9H4B4-F1-model_v4_out_pocket3_atm	2c3l	0.5033	2.822e-08
AF-Q16513-F1-model_v4_out_pocket2_atm.pdb_2c3l.pdb	AF-Q16513-F1-model_v4_out_pocket2_atm	2c3l	0.51964	2.273e-08
AF-Q8TDC3-F1-model_v4_out_pocket28_atm.pdb_2br1.pdb	AF-Q8TDC3-F1-model_v4_out_pocket28_atm	2br1	0.56448	4.464e-09
AF-O14936-F1-model_v4_out_pocket64_atm.pdb_2bro.pdb	AF-O14936-F1-model_v4_out_pocket64_atm	2bro	0.43334	7.994e-09
AF-Q9UIK4-F1-model_v4_out_pocket1_atm.pdb_2brg.pdb	AF-Q9UIK4-F1-model_v4_out_pocket1_atm	2brg	0.42226	1.165e-09
AF-Q9NYL2-F1-model_v4_out_pocket4_atm.pdb_2brn.pdb	AF-Q9NYL2-F1-model_v4_out_pocket4_atm	2brn	0.51834	1.25e-07
AF-P53350-F1-model_v4_out_pocket12_atm.pdb_2wmr.pdb	AF-P53350-F1-model_v4_out_pocket12_atm	2wmr	0.52052	5.669e-07
AF-P37023-F1-model_v4_out_pocket8_atm.pdb_2brm.pdb	AF-P37023-F1-model_v4_out_pocket8_atm	2brm	0.44055	2.676e-08
AF-P45983-F1-model_v4_out_pocket33_atm.pdb_2c3k.pdb	AF-P45983-F1-model_v4_out_pocket33_atm	2c3k	0.46817	1.196e-06
AF-P45985-F1-model_v4_out_pocket11_atm.pdb_2brm.pdb	AF-P45985-F1-model_v4_out_pocket11_atm	2brm	0.46932	8.606e-09
AF-Q8N5S9-F1-model_v4_out_pocket17_atm.pdb_2c3l.pdb	AF-Q8N5S9-F1-model_v4_out_pocket17_atm	2c3l	0.57818	2.67e-08
AF-P06213-F1-model_v4_out_pocket83_atm.pdb_2brb.pdb	AF-P06213-F1-model_v4_out_pocket83_atm	2brb	0.51385	1.478e-09
AF-P53355-F1-model_v4_out_pocket54_atm.pdb_2brg.pdb	AF-P53355-F1-model_v4_out_pocket54_atm	2brg	0.45387	7.096e-07
AF-Q9P0L2-F1-model_v4_out_pocket26_atm.pdb_2brm.pdb	AF-Q9P0L2-F1-model_v4_out_pocket26_atm	2brm	0.51551	5.718e-10
AF-P0C263-F1-model_v4_out_pocket27_atm.pdb_2ywp.pdb	AF-P0C263-F1-model_v4_out_pocket27_atm	2ywp	0.43483	1.296e-07
AF-P06213-F1-model_v4_out_pocket83_atm.pdb_2wmr.pdb	AF-P06213-F1-model_v4_out_pocket83_atm	2wmr	0.49615	1.798e-07
AF-P24723-F1-model_v4_out_pocket50_atm.pdb_2wmu.pdb	AF-P24723-F1-model_v4_out_pocket50_atm	2wmu	0.50476	4.554e-06
AF-P31749-F1-model_v4_out_pocket8_atm.pdb_2e9u.pdb	AF-P31749-F1-model_v4_out_pocket8_atm	2e9u	0.46252	2.281e-08
AF-Q9NYL2-F1-model_v4_out_pocket4_atm.pdb_2brb.pdb	AF-Q9NYL2-F1-model_v4_out_pocket4_atm	2brb	0.52708	6.513e-08
AF-Q96GD4-F1-model_v4_out_pocket3_atm.pdb_2e9u.pdb	AF-Q96GD4-F1-model_v4_out_pocket3_atm	2e9u	0.51019	1.605e-09
AF-P06241-F1-model_v4_out_pocket12_atm.pdb_1nvs.pdb	AF-P06241-F1-model_v4_out_pocket12_atm	1nvs	0.46608	6.775e-09
AF-P52564-F1-model_v4_out_pocket3_atm.pdb_2br1.pdb	AF-P52564-F1-model_v4_out_pocket3_atm	2br1	0.48376	2.573e-06
AF-Q9BZL6-F1-model_v4_out_pocket56_atm.pdb_2bro.pdb	AF-Q9BZL6-F1-model_v4_out_pocket56_atm	2bro	0.4592	2.199e-05
AF-P45985-F1-model_v4_out_pocket11_atm.pdb_2wmu.pdb	AF-P45985-F1-model_v4_out_pocket11_atm	2wmu	0.46439	2.854e-06
AF-Q16539-F1-model_v4_out_pocket6_atm.pdb_2e9u.pdb	AF-Q16539-F1-model_v4_out_pocket6_atm	2e9u	0.40728	1.486e-07
AF-P53355-F1-model_v4_out_pocket54_atm.pdb_2ywp.pdb	AF-P53355-F1-model_v4_out_pocket54_atm	2ywp	0.45779	9.736e-08
AF-P35790-F1-model_v4_out_pocket1_atm.pdb_2wmu.pdb	AF-P35790-F1-model_v4_out_pocket1_atm	2wmu	0.39768	9.373e-05
AF-Q16816-F1-model_v4_out_pocket18_atm.pdb_2brg.pdb	AF-Q16816-F1-model_v4_out_pocket18_atm	2brg	0.53846	1.427e-11
AF-Q13464-F1-model_v4_out_pocket46_atm.pdb_2c3k.pdb	AF-Q13464-F1-model_v4_out_pocket46_atm	2c3k	0.48268	5.006e-09
AF-P53778-F1-model_v4_out_pocket14_atm.pdb_2brg.pdb	AF-P53778-F1-model_v4_out_pocket14_atm	2brg	0.38286	2.432e-07
AF-Q9H479-F1-model_v4_out_pocket2_atm.pdb_2brn.pdb	AF-Q9H479-F1-model_v4_out_pocket2_atm	2brn	0.40149	8.344e-05
AF-O15111-F1-model_v4_out_pocket48_atm.pdb_2c3k.pdb	AF-O15111-F1-model_v4_out_pocket48_atm	2c3k	0.52016	3.361e-08
AF-Q08881-F1-model_v4_out_pocket11_atm.pdb_2ayp.pdb	AF-Q08881-F1-model_v4_out_pocket11_atm	2ayp	0.40857	3.515e-07
AF-Q04912-F1-model_v4_out_pocket106_atm.pdb_2ayp.pdb	AF-Q04912-F1-model_v4_out_pocket106_atm	2ayp	0.41911	2.868e-07
AF-P07947-F1-model_v4_out_pocket3_atm.pdb_2wmr.pdb	AF-P07947-F1-model_v4_out_pocket3_atm	2wmr	0.48955	3.546e-07
AF-O94806-F1-model_v4_out_pocket61_atm.pdb_2ywp.pdb	AF-O94806-F1-model_v4_out_pocket61_atm	2ywp	0.4524	1.03e-06
AF-P22455-F1-model_v4_out_pocket65_atm.pdb_1nvs.pdb	AF-P22455-F1-model_v4_out_pocket65_atm	1nvs	0.50348	7.878e-09
AF-P07947-F1-model_v4_out_pocket3_atm.pdb_2ayp.pdb	AF-P07947-F1-model_v4_out_pocket3_atm	2ayp	0.41612	4.693e-07
AF-P43250-F1-model_v4_out_pocket3_atm.pdb_1nvs.pdb	AF-P43250-F1-model_v4_out_pocket3_atm	1nvs	0.46947	1.087e-09
AF-P36896-F1-model_v4_out_pocket4_atm.pdb_2brg.pdb	AF-P36896-F1-model_v4_out_pocket4_atm	2brg	0.4798	3.377e-08
AF-P31751-F1-model_v4_out_pocket3_atm.pdb_2c3k.pdb	AF-P31751-F1-model_v4_out_pocket3_atm	2c3k	0.48161	7.858e-10
AF-Q92772-F1-model_v4_out_pocket25_atm.pdb_2ywp.pdb	AF-Q92772-F1-model_v4_out_pocket25_atm	2ywp	0.45232	2.258e-09
AF-Q00536-F1-model_v4_out_pocket15_atm.pdb_2wmu.pdb	AF-Q00536-F1-model_v4_out_pocket15_atm	2wmu	0.51271	1.644e-09
AF-P37023-F1-model_v4_out_pocket8_atm.pdb_2bro.pdb	AF-P37023-F1-model_v4_out_pocket8_atm	2bro	0.43906	3.513e-08
AF-Q13705-F1-model_v4_out_pocket10_atm.pdb_2bro.pdb	AF-Q13705-F1-model_v4_out_pocket10_atm	2bro	0.5187	1.221e-09
AF-Q6PHR2-F1-model_v4_out_pocket33_atm.pdb_2brn.pdb	AF-Q6PHR2-F1-model_v4_out_pocket33_atm	2brn	0.61579	6.424e-11
AF-P15056-F1-model_v4_out_pocket1_atm.pdb_2c3j.pdb	AF-P15056-F1-model_v4_out_pocket1_atm	2c3j	0.37438	7.619e-07
AF-P07949-F1-model_v4_out_pocket57_atm.pdb_2brn.pdb	AF-P07949-F1-model_v4_out_pocket57_atm	2brn	0.48247	3.911e-10
AF-Q8IW41-F1-model_v4_out_pocket8_atm.pdb_2br1.pdb	AF-Q8IW41-F1-model_v4_out_pocket8_atm	2br1	0.45281	7.905e-08
AF-Q86SG6-F1-model_v4_out_pocket18_atm.pdb_2qhn.pdb	AF-Q86SG6-F1-model_v4_out_pocket18_atm	2qhn	0.52134	4.329e-10
AF-P37173-F1-model_v4_out_pocket7_atm.pdb_2ayp.pdb	AF-P37173-F1-model_v4_out_pocket7_atm	2ayp	0.45701	1.362e-07
AF-P42681-F1-model_v4_out_pocket17_atm.pdb_2e9u.pdb	AF-P42681-F1-model_v4_out_pocket17_atm	2e9u	0.43964	3.42e-08
AF-Q9Y6R4-F1-model_v4_out_pocket72_atm.pdb_2brn.pdb	AF-Q9Y6R4-F1-model_v4_out_pocket72_atm	2brn	0.43357	5.037e-10
AF-P31751-F1-model_v4_out_pocket3_atm.pdb_2c3l.pdb	AF-P31751-F1-model_v4_out_pocket3_atm	2c3l	0.49194	4.067e-08
AF-O94768-F1-model_v4_out_pocket2_atm.pdb_2brg.pdb	AF-O94768-F1-model_v4_out_pocket2_atm	2brg	0.48369	2.822e-10
AF-P23458-F1-model_v4_out_pocket32_atm.pdb_2c3k.pdb	AF-P23458-F1-model_v4_out_pocket32_atm	2c3k	0.43304	1.647e-05
AF-Q9Y6R4-F1-model_v4_out_pocket72_atm.pdb_2c3k.pdb	AF-Q9Y6R4-F1-model_v4_out_pocket72_atm	2c3k	0.39068	2.564e-09
AF-Q9H2K8-F1-model_v4_out_pocket3_atm.pdb_2brb.pdb	AF-Q9H2K8-F1-model_v4_out_pocket3_atm	2brb	0.51363	5.919e-07
AF-P36897-F1-model_v4_out_pocket2_atm.pdb_2ayp.pdb	AF-P36897-F1-model_v4_out_pocket2_atm	2ayp	0.44531	5.221e-09
AF-Q13163-F1-model_v4_out_pocket34_atm.pdb_2wmr.pdb	AF-Q13163-F1-model_v4_out_pocket34_atm	2wmr	0.50966	4.424e-06
AF-P43403-F1-model_v4_out_pocket25_atm.pdb_2br1.pdb	AF-P43403-F1-model_v4_out_pocket25_atm	2br1	0.44618	6.028e-09
AF-Q99640-F1-model_v4_out_pocket19_atm.pdb_2c3k.pdb	AF-Q99640-F1-model_v4_out_pocket19_atm	2c3k	0.44168	5.328e-08
AF-Q86V86-F1-model_v4_out_pocket13_atm.pdb_2e9u.pdb	AF-Q86V86-F1-model_v4_out_pocket13_atm	2e9u	0.34488	2.005e-08
AF-Q9UEE5-F1-model_v4_out_pocket6_atm.pdb_2qhn.pdb	AF-Q9UEE5-F1-model_v4_out_pocket6_atm	2qhn	0.5353	2.212e-12
AF-P31749-F1-model_v4_out_pocket8_atm.pdb_2qhn.pdb	AF-P31749-F1-model_v4_out_pocket8_atm	2qhn	0.47226	2.449e-06
AF-Q14680-F1-model_v4_out_pocket1_atm.pdb_2brg.pdb	AF-Q14680-F1-model_v4_out_pocket1_atm	2brg	0.53293	5.88e-09
AF-Q9H4B4-F1-model_v4_out_pocket3_atm.pdb_2brn.pdb	AF-Q9H4B4-F1-model_v4_out_pocket3_atm	2brn	0.49478	3.618e-08
AF-Q9H8X2-F1-model_v4_out_pocket1_atm.pdb_2brm.pdb	AF-Q9H8X2-F1-model_v4_out_pocket1_atm	2brm	0.42019	5.084e-06
AF-Q13464-F1-model_v4_out_pocket46_atm.pdb_2br1.pdb	AF-Q13464-F1-model_v4_out_pocket46_atm	2br1	0.5292	9.18e-10
AF-Q86SG6-F1-model_v4_out_pocket18_atm.pdb_2bro.pdb	AF-Q86SG6-F1-model_v4_out_pocket18_atm	2bro	0.44135	6.427e-09
AF-Q13188-F1-model_v4_out_pocket2_atm.pdb_2wmr.pdb	AF-Q13188-F1-model_v4_out_pocket2_atm	2wmr	0.53511	2.975e-06
AF-P04049-F1-model_v4_out_pocket6_atm.pdb_2c3l.pdb	AF-P04049-F1-model_v4_out_pocket6_atm	2c3l	0.43951	4.466e-08
AF-P35790-F1-model_v4_out_pocket1_atm.pdb_2e9u.pdb	AF-P35790-F1-model_v4_out_pocket1_atm	2e9u	0.37397	1.254e-05
AF-Q99640-F1-model_v4_out_pocket19_atm.pdb_1nvs.pdb	AF-Q99640-F1-model_v4_out_pocket19_atm	1nvs	0.4961	1.082e-09
AF-Q9HAZ1-F1-model_v4_out_pocket1_atm.pdb_2qhn.pdb	AF-Q9HAZ1-F1-model_v4_out_pocket1_atm	2qhn	0.39838	4.007e-07
AF-P05771-F1-model_v4_out_pocket39_atm.pdb_2c3l.pdb	AF-P05771-F1-model_v4_out_pocket39_atm	2c3l	0.49066	1.509e-07
AF-P07949-F1-model_v4_out_pocket57_atm.pdb_2c3j.pdb	AF-P07949-F1-model_v4_out_pocket57_atm	2c3j	0.45419	1.193e-09
AF-Q86SG6-F1-model_v4_out_pocket18_atm.pdb_2ayp.pdb	AF-Q86SG6-F1-model_v4_out_pocket18_atm	2ayp	0.4203	1.028e-09
AF-Q13705-F1-model_v4_out_pocket10_atm.pdb_2brg.pdb	AF-Q13705-F1-model_v4_out_pocket10_atm	2brg	0.51042	5.374e-09
AF-Q99640-F1-model_v4_out_pocket19_atm.pdb_2brn.pdb	AF-Q99640-F1-model_v4_out_pocket19_atm	2brn	0.4833	4.064e-08
AF-P07947-F1-model_v4_out_pocket3_atm.pdb_2br1.pdb	AF-P07947-F1-model_v4_out_pocket3_atm	2br1	0.50627	1.136e-09
AF-Q9HAZ1-F1-model_v4_out_pocket1_atm.pdb_2e9u.pdb	AF-Q9HAZ1-F1-model_v4_out_pocket1_atm	2e9u	0.36733	4.01e-08
AF-P36897-F1-model_v4_out_pocket2_atm.pdb_2brb.pdb	AF-P36897-F1-model_v4_out_pocket2_atm	2brb	0.52817	1.642e-10
AF-Q6PHR2-F1-model_v4_out_pocket33_atm.pdb_2ywp.pdb	AF-Q6PHR2-F1-model_v4_out_pocket33_atm	2ywp	0.60263	4.587e-12
AF-Q6P2M8-F1-model_v4_out_pocket31_atm.pdb_2brm.pdb	AF-Q6P2M8-F1-model_v4_out_pocket31_atm	2brm	0.47465	6.222e-06
AF-O94806-F1-model_v4_out_pocket61_atm.pdb_1nvs.pdb	AF-O94806-F1-model_v4_out_pocket61_atm	1nvs	0.47053	3.377e-07
AF-Q13464-F1-model_v4_out_pocket46_atm.pdb_2qhn.pdb	AF-Q13464-F1-model_v4_out_pocket46_atm	2qhn	0.51419	2.231e-07
AF-P29597-F1-model_v4_out_pocket72_atm.pdb_2wmr.pdb	AF-P29597-F1-model_v4_out_pocket72_atm	2wmr	0.46904	1.054e-07
AF-P21127-F1-model_v4_out_pocket29_atm.pdb_2qhn.pdb	AF-P21127-F1-model_v4_out_pocket29_atm	2qhn	0.44159	1.324e-08
AF-P36897-F1-model_v4_out_pocket2_atm.pdb_2c3l.pdb	AF-P36897-F1-model_v4_out_pocket2_atm	2c3l	0.52291	8.335e-10
AF-Q02156-F1-model_v4_out_pocket56_atm.pdb_2brg.pdb	AF-Q02156-F1-model_v4_out_pocket56_atm	2brg	0.47303	4.32e-08
AF-Q8TDC3-F1-model_v4_out_pocket28_atm.pdb_2c3k.pdb	AF-Q8TDC3-F1-model_v4_out_pocket28_atm	2c3k	0.47775	4.493e-07
AF-O94806-F1-model_v4_out_pocket61_atm.pdb_2e9u.pdb	AF-O94806-F1-model_v4_out_pocket61_atm	2e9u	0.46375	2.791e-07
AF-Q6PHR2-F1-model_v4_out_pocket33_atm.pdb_2wmr.pdb	AF-Q6PHR2-F1-model_v4_out_pocket33_atm	2wmr	0.597	6.164e-09
AF-Q9H2K8-F1-model_v4_out_pocket3_atm.pdb_2c3k.pdb	AF-Q9H2K8-F1-model_v4_out_pocket3_atm	2c3k	0.43698	1.606e-05
AF-Q9NQU5-F1-model_v4_out_pocket1_atm.pdb_2ayp.pdb	AF-Q9NQU5-F1-model_v4_out_pocket1_atm	2ayp	0.355	6.136e-06
AF-P52564-F1-model_v4_out_pocket3_atm.pdb_2ywp.pdb	AF-P52564-F1-model_v4_out_pocket3_atm	2ywp	0.44216	1.891e-05
AF-P49336-F1-model_v4_out_pocket19_atm.pdb_2qhn.pdb	AF-P49336-F1-model_v4_out_pocket19_atm	2qhn	0.45084	1.316e-06
AF-Q9Y6R4-F1-model_v4_out_pocket72_atm.pdb_2ywp.pdb	AF-Q9Y6R4-F1-model_v4_out_pocket72_atm	2ywp	0.40261	9.007e-10
AF-Q00536-F1-model_v4_out_pocket15_atm.pdb_2c3k.pdb	AF-Q00536-F1-model_v4_out_pocket15_atm	2c3k	0.4146	5.313e-09
AF-P05129-F1-model_v4_out_pocket46_atm.pdb_2c3j.pdb	AF-P05129-F1-model_v4_out_pocket46_atm	2c3j	0.5048	2.045e-07
AF-Q8IZL9-F1-model_v4_out_pocket9_atm.pdb_2brn.pdb	AF-Q8IZL9-F1-model_v4_out_pocket9_atm	2brn	0.48092	5.187e-09
AF-P23458-F1-model_v4_out_pocket32_atm.pdb_2br1.pdb	AF-P23458-F1-model_v4_out_pocket32_atm	2br1	0.49937	5.464e-07
AF-P45983-F1-model_v4_out_pocket33_atm.pdb_2ayp.pdb	AF-P45983-F1-model_v4_out_pocket33_atm	2ayp	0.46467	7.213e-07
AF-Q13237-F1-model_v4_out_pocket36_atm.pdb_2wmr.pdb	AF-Q13237-F1-model_v4_out_pocket36_atm	2wmr	0.50623	1.064e-06
AF-P07947-F1-model_v4_out_pocket3_atm.pdb_2c3l.pdb	AF-P07947-F1-model_v4_out_pocket3_atm	2c3l	0.49295	3.311e-08
AF-Q8IZL9-F1-model_v4_out_pocket9_atm.pdb_2e9u.pdb	AF-Q8IZL9-F1-model_v4_out_pocket9_atm	2e9u	0.44149	8.557e-09
AF-Q9BVS4-F1-model_v4_out_pocket47_atm.pdb_2c3l.pdb	AF-Q9BVS4-F1-model_v4_out_pocket47_atm	2c3l	0.50217	2.233e-06
AF-Q96GD4-F1-model_v4_out_pocket3_atm.pdb_2brb.pdb	AF-Q96GD4-F1-model_v4_out_pocket3_atm	2brb	0.59221	6.35e-11
AF-P17252-F1-model_v4_out_pocket23_atm.pdb_1nvs.pdb	AF-P17252-F1-model_v4_out_pocket23_atm	1nvs	0.39634	2.432e-08
AF-Q9Y6S9-F1-model_v4_out_pocket36_atm.pdb_2br1.pdb	AF-Q9Y6S9-F1-model_v4_out_pocket36_atm	2br1	0.42081	7.501e-05
AF-Q9Y2H1-F1-model_v4_out_pocket2_atm.pdb_2br1.pdb	AF-Q9Y2H1-F1-model_v4_out_pocket2_atm	2br1	0.53826	2.434e-09
AF-Q15349-F1-model_v4_out_pocket43_atm.pdb_2e9u.pdb	AF-Q15349-F1-model_v4_out_pocket43_atm	2e9u	0.44509	3.599e-08
AF-P05129-F1-model_v4_out_pocket46_atm.pdb_2br1.pdb	AF-P05129-F1-model_v4_out_pocket46_atm	2br1	0.51976	9.693e-08
AF-P31749-F1-model_v4_out_pocket8_atm.pdb_2wmu.pdb	AF-P31749-F1-model_v4_out_pocket8_atm	2wmu	0.47551	4.59e-06
AF-Q15831-F1-model_v4_out_pocket20_atm.pdb_2brg.pdb	AF-Q15831-F1-model_v4_out_pocket20_atm	2brg	0.53532	3.122e-09
AF-Q9NYL2-F1-model_v4_out_pocket4_atm.pdb_2wmu.pdb	AF-Q9NYL2-F1-model_v4_out_pocket4_atm	2wmu	0.52621	1.17e-06
AF-P27448-F1-model_v4_out_pocket27_atm.pdb_2brb.pdb	AF-P27448-F1-model_v4_out_pocket27_atm	2brb	0.59531	2.964e-10
AF-P36897-F1-model_v4_out_pocket2_atm.pdb_2c3j.pdb	AF-P36897-F1-model_v4_out_pocket2_atm	2c3j	0.48937	8.315e-10
AF-P45984-F1-model_v4_out_pocket33_atm.pdb_2ywp.pdb	AF-P45984-F1-model_v4_out_pocket33_atm	2ywp	0.4465	1.34e-05
AF-P43250-F1-model_v4_out_pocket3_atm.pdb_2wmu.pdb	AF-P43250-F1-model_v4_out_pocket3_atm	2wmu	0.53763	5.912e-09
AF-P43250-F1-model_v4_out_pocket3_atm.pdb_2ywp.pdb	AF-P43250-F1-model_v4_out_pocket3_atm	2ywp	0.46343	1.471e-09
AF-P07949-F1-model_v4_out_pocket57_atm.pdb_2brg.pdb	AF-P07949-F1-model_v4_out_pocket57_atm	2brg	0.46814	5.571e-10
AF-Q9NYL2-F1-model_v4_out_pocket4_atm.pdb_2wmr.pdb	AF-Q9NYL2-F1-model_v4_out_pocket4_atm	2wmr	0.51804	1.2e-06
AF-P43403-F1-model_v4_out_pocket25_atm.pdb_2brm.pdb	AF-P43403-F1-model_v4_out_pocket25_atm	2brm	0.44335	4.651e-09
AF-P17948-F1-model_v4_out_pocket1_atm.pdb_2br1.pdb	AF-P17948-F1-model_v4_out_pocket1_atm	2br1	0.51766	1.731e-11
AF-Q86V86-F1-model_v4_out_pocket13_atm.pdb_2brg.pdb	AF-Q86V86-F1-model_v4_out_pocket13_atm	2brg	0.36864	3.894e-09
AF-P52564-F1-model_v4_out_pocket3_atm.pdb_2wmu.pdb	AF-P52564-F1-model_v4_out_pocket3_atm	2wmu	0.48413	2.881e-05
AF-Q86SG6-F1-model_v4_out_pocket18_atm.pdb_2brm.pdb	AF-Q86SG6-F1-model_v4_out_pocket18_atm	2brm	0.44839	2.852e-09
AF-Q9BZL6-F1-model_v4_out_pocket56_atm.pdb_2c3k.pdb	AF-Q9BZL6-F1-model_v4_out_pocket56_atm	2c3k	0.46687	5.07e-06
AF-Q96RR4-F1-model_v4_out_pocket1_atm.pdb_2wmu.pdb	AF-Q96RR4-F1-model_v4_out_pocket1_atm	2wmu	0.43865	3.501e-05
AF-Q92772-F1-model_v4_out_pocket25_atm.pdb_2brg.pdb	AF-Q92772-F1-model_v4_out_pocket25_atm	2brg	0.45761	1.448e-08
AF-P52564-F1-model_v4_out_pocket3_atm.pdb_2brm.pdb	AF-P52564-F1-model_v4_out_pocket3_atm	2brm	0.48863	1.3e-06
AF-Q9Y259-F1-model_v4_out_pocket17_atm.pdb_2c3k.pdb	AF-Q9Y259-F1-model_v4_out_pocket17_atm	2c3k	0.35731	9.624e-06
AF-Q9Y2H1-F1-model_v4_out_pocket2_atm.pdb_2c3l.pdb	AF-Q9Y2H1-F1-model_v4_out_pocket2_atm	2c3l	0.51556	1.006e-07
AF-Q8IVW4-F1-model_v4_out_pocket8_atm.pdb_2wmu.pdb	AF-Q8IVW4-F1-model_v4_out_pocket8_atm	2wmu	0.39582	8.82e-07
AF-Q96GD4-F1-model_v4_out_pocket3_atm.pdb_2brm.pdb	AF-Q96GD4-F1-model_v4_out_pocket3_atm	2brm	0.56171	1.172e-10
AF-A2A3N6-F1-model_v4_out_pocket18_atm.pdb_2brn.pdb	AF-A2A3N6-F1-model_v4_out_pocket18_atm	2brn	0.35434	6.845e-05
AF-P05129-F1-model_v4_out_pocket46_atm.pdb_2c3k.pdb	AF-P05129-F1-model_v4_out_pocket46_atm	2c3k	0.50204	4.114e-08
AF-Q00535-F1-model_v4_out_pocket15_atm.pdb_2ywp.pdb	AF-Q00535-F1-model_v4_out_pocket15_atm	2ywp	0.4359	1.155e-09
AF-Q7L7X3-F1-model_v4_out_pocket3_atm.pdb_2bro.pdb	AF-Q7L7X3-F1-model_v4_out_pocket3_atm	2bro	0.47468	1.23e-06
AF-Q8WU08-F1-model_v4_out_pocket1_atm.pdb_2ayp.pdb	AF-Q8WU08-F1-model_v4_out_pocket1_atm	2ayp	0.50161	1.112e-09
AF-Q86SG6-F1-model_v4_out_pocket18_atm.pdb_2c3k.pdb	AF-Q86SG6-F1-model_v4_out_pocket18_atm	2c3k	0.43245	1.035e-09
AF-Q15831-F1-model_v4_out_pocket20_atm.pdb_2c3j.pdb	AF-Q15831-F1-model_v4_out_pocket20_atm	2c3j	0.49231	4.929e-08
AF-Q9NYL2-F1-model_v4_out_pocket4_atm.pdb_2br1.pdb	AF-Q9NYL2-F1-model_v4_out_pocket4_atm	2br1	0.53834	8.553e-09
AF-P23443-F1-model_v4_out_pocket1_atm.pdb_2ayp.pdb	AF-P23443-F1-model_v4_out_pocket1_atm	2ayp	0.48087	7.003e-09
AF-P36897-F1-model_v4_out_pocket2_atm.pdb_2bro.pdb	AF-P36897-F1-model_v4_out_pocket2_atm	2bro	0.50068	3.737e-10
AF-Q86SG6-F1-model_v4_out_pocket18_atm.pdb_2brn.pdb	AF-Q86SG6-F1-model_v4_out_pocket18_atm	2brn	0.47289	1.222e-09
AF-Q13163-F1-model_v4_out_pocket34_atm.pdb_2ayp.pdb	AF-Q13163-F1-model_v4_out_pocket34_atm	2ayp	0.45744	2.444e-06
AF-P27361-F1-model_v4_out_pocket12_atm.pdb_2c3j.pdb	AF-P27361-F1-model_v4_out_pocket12_atm	2c3j	0.45099	1.357e-07
AF-O15146-F1-model_v4_out_pocket2_atm.pdb_2c3l.pdb	AF-O15146-F1-model_v4_out_pocket2_atm	2c3l	0.49968	1.636e-08
AF-P31749-F1-model_v4_out_pocket8_atm.pdb_1nvs.pdb	AF-P31749-F1-model_v4_out_pocket8_atm	1nvs	0.50553	7.548e-10
AF-P43405-F1-model_v4_out_pocket32_atm.pdb_2ayp.pdb	AF-P43405-F1-model_v4_out_pocket32_atm	2ayp	0.4333	7.176e-06
AF-Q6PHR2-F1-model_v4_out_pocket33_atm.pdb_2bro.pdb	AF-Q6PHR2-F1-model_v4_out_pocket33_atm	2bro	0.59734	3.819e-11
AF-Q9Y2H1-F1-model_v4_out_pocket2_atm.pdb_2c3k.pdb	AF-Q9Y2H1-F1-model_v4_out_pocket2_atm	2c3k	0.47162	6.071e-08
AF-Q96LW2-F1-model_v4_out_pocket25_atm.pdb_1nvs.pdb	AF-Q96LW2-F1-model_v4_out_pocket25_atm	1nvs	0.59345	2.867e-09
AF-P43250-F1-model_v4_out_pocket3_atm.pdb_2wmr.pdb	AF-P43250-F1-model_v4_out_pocket3_atm	2wmr	0.5398	1.471e-09
AF-Q9P0L2-F1-model_v4_out_pocket26_atm.pdb_2c3k.pdb	AF-Q9P0L2-F1-model_v4_out_pocket26_atm	2c3k	0.48279	1.266e-09
AF-P23443-F1-model_v4_out_pocket1_atm.pdb_2bro.pdb	AF-P23443-F1-model_v4_out_pocket1_atm	2bro	0.5234	3.505e-09
AF-Q96QS6-F1-model_v4_out_pocket10_atm.pdb_2qhn.pdb	AF-Q96QS6-F1-model_v4_out_pocket10_atm	2qhn	0.46229	3.492e-06
AF-Q86V86-F1-model_v4_out_pocket13_atm.pdb_2ayp.pdb	AF-Q86V86-F1-model_v4_out_pocket13_atm	2ayp	0.33291	5.609e-08
AF-P08069-F1-model_v4_out_pocket68_atm.pdb_2wmr.pdb	AF-P08069-F1-model_v4_out_pocket68_atm	2wmr	0.5025	2.581e-07
AF-P15735-F1-model_v4_out_pocket6_atm.pdb_2brn.pdb	AF-P15735-F1-model_v4_out_pocket6_atm	2brn	0.55552	1.279e-10
AF-Q00535-F1-model_v4_out_pocket15_atm.pdb_2br1.pdb	AF-Q00535-F1-model_v4_out_pocket15_atm	2br1	0.47574	4.481e-11
AF-P31751-F1-model_v4_out_pocket3_atm.pdb_2bro.pdb	AF-P31751-F1-model_v4_out_pocket3_atm	2bro	0.48519	9.091e-09
AF-Q9BVS4-F1-model_v4_out_pocket47_atm.pdb_2bro.pdb	AF-Q9BVS4-F1-model_v4_out_pocket47_atm	2bro	0.51495	2.326e-07
AF-Q8TDC3-F1-model_v4_out_pocket28_atm.pdb_2ayp.pdb	AF-Q8TDC3-F1-model_v4_out_pocket28_atm	2ayp	0.46561	4.707e-07
AF-P53350-F1-model_v4_out_pocket12_atm.pdb_2wmu.pdb	AF-P53350-F1-model_v4_out_pocket12_atm	2wmu	0.51574	1.526e-06
AF-Q00536-F1-model_v4_out_pocket15_atm.pdb_2e9u.pdb	AF-Q00536-F1-model_v4_out_pocket15_atm	2e9u	0.41283	1.128e-08
AF-Q13163-F1-model_v4_out_pocket34_atm.pdb_2c3j.pdb	AF-Q13163-F1-model_v4_out_pocket34_atm	2c3j	0.5038	5.79e-07
AF-Q15831-F1-model_v4_out_pocket20_atm.pdb_2wmr.pdb	AF-Q15831-F1-model_v4_out_pocket20_atm	2wmr	0.52456	3.291e-07
AF-P07949-F1-model_v4_out_pocket57_atm.pdb_1nvs.pdb	AF-P07949-F1-model_v4_out_pocket57_atm	1nvs	0.43903	3.339e-09
AF-P43403-F1-model_v4_out_pocket25_atm.pdb_2c3k.pdb	AF-P43403-F1-model_v4_out_pocket25_atm	2c3k	0.39801	2.22e-07
AF-O94768-F1-model_v4_out_pocket2_atm.pdb_2br1.pdb	AF-O94768-F1-model_v4_out_pocket2_atm	2br1	0.49024	5.932e-11
AF-Q00532-F1-model_v4_out_pocket4_atm.pdb_2br1.pdb	AF-Q00532-F1-model_v4_out_pocket4_atm	2br1	0.51149	5.304e-09
AF-Q7L7X3-F1-model_v4_out_pocket3_atm.pdb_2c3k.pdb	AF-Q7L7X3-F1-model_v4_out_pocket3_atm	2c3k	0.41394	3.585e-05
AF-P54646-F1-model_v4_out_pocket10_atm.pdb_2bro.pdb	AF-P54646-F1-model_v4_out_pocket10_atm	2bro	0.45612	5.745e-10
AF-Q13163-F1-model_v4_out_pocket34_atm.pdb_2c3k.pdb	AF-Q13163-F1-model_v4_out_pocket34_atm	2c3k	0.46858	2.125e-06
AF-Q9UQB9-F1-model_v4_out_pocket13_atm.pdb_2c3j.pdb	AF-Q9UQB9-F1-model_v4_out_pocket13_atm	2c3j	0.48875	4.36e-10
AF-P45985-F1-model_v4_out_pocket11_atm.pdb_2ywp.pdb	AF-P45985-F1-model_v4_out_pocket11_atm	2ywp	0.41803	6.87e-07
AF-Q9BVS4-F1-model_v4_out_pocket47_atm.pdb_2ayp.pdb	AF-Q9BVS4-F1-model_v4_out_pocket47_atm	2ayp	0.45336	3.254e-06
AF-P31749-F1-model_v4_out_pocket8_atm.pdb_2bro.pdb	AF-P31749-F1-model_v4_out_pocket8_atm	2bro	0.50697	2.608e-09
AF-Q8IZL9-F1-model_v4_out_pocket9_atm.pdb_2c3l.pdb	AF-Q8IZL9-F1-model_v4_out_pocket9_atm	2c3l	0.45399	1.634e-07
AF-P54646-F1-model_v4_out_pocket10_atm.pdb_2br1.pdb	AF-P54646-F1-model_v4_out_pocket10_atm	2br1	0.47438	7.677e-11
AF-P48444-F1-model_v4_out_pocket3_atm.pdb_2brg.pdb	AF-P48444-F1-model_v4_out_pocket3_atm	2brg	0.31228	1.643e-05
AF-P21127-F1-model_v4_out_pocket29_atm.pdb_2br1.pdb	AF-P21127-F1-model_v4_out_pocket29_atm	2br1	0.40537	2.326e-08
AF-Q04912-F1-model_v4_out_pocket106_atm.pdb_2qhn.pdb	AF-Q04912-F1-model_v4_out_pocket106_atm	2qhn	0.48668	3.34e-07
AF-Q96PF2-F1-model_v4_out_pocket1_atm.pdb_2c3k.pdb	AF-Q96PF2-F1-model_v4_out_pocket1_atm	2c3k	0.50138	2.429e-10
AF-Q6P5Z2-F1-model_v4_out_pocket50_atm.pdb_2e9u.pdb	AF-Q6P5Z2-F1-model_v4_out_pocket50_atm	2e9u	0.44862	8.088e-10
AF-P08069-F1-model_v4_out_pocket68_atm.pdb_2brb.pdb	AF-P08069-F1-model_v4_out_pocket68_atm	2brb	0.52098	2.109e-09
AF-P09769-F1-model_v4_out_pocket41_atm.pdb_2c3k.pdb	AF-P09769-F1-model_v4_out_pocket41_atm	2c3k	0.39852	4.781e-07
AF-Q9NYL2-F1-model_v4_out_pocket4_atm.pdb_2e9u.pdb	AF-Q9NYL2-F1-model_v4_out_pocket4_atm	2e9u	0.50882	1.216e-08
AF-P53778-F1-model_v4_out_pocket14_atm.pdb_2c3j.pdb	AF-P53778-F1-model_v4_out_pocket14_atm	2c3j	0.36413	1.447e-06
AF-O15146-F1-model_v4_out_pocket2_atm.pdb_2brn.pdb	AF-O15146-F1-model_v4_out_pocket2_atm	2brn	0.51973	1.071e-09
AF-P06213-F1-model_v4_out_pocket83_atm.pdb_2brg.pdb	AF-P06213-F1-model_v4_out_pocket83_atm	2brg	0.50217	1.471e-09
AF-P31751-F1-model_v4_out_pocket3_atm.pdb_1nvs.pdb	AF-P31751-F1-model_v4_out_pocket3_atm	1nvs	0.49065	1.2e-09
AF-P17948-F1-model_v4_out_pocket1_atm.pdb_2qhn.pdb	AF-P17948-F1-model_v4_out_pocket1_atm	2qhn	0.55208	2.022e-10
AF-P07333-F1-model_v4_out_pocket10_atm.pdb_2c3j.pdb	AF-P07333-F1-model_v4_out_pocket10_atm	2c3j	0.36814	1.085e-07
AF-P43250-F1-model_v4_out_pocket3_atm.pdb_2ayp.pdb	AF-P43250-F1-model_v4_out_pocket3_atm	2ayp	0.43609	4.416e-09
AF-Q9Y6R4-F1-model_v4_out_pocket72_atm.pdb_2bro.pdb	AF-Q9Y6R4-F1-model_v4_out_pocket72_atm	2bro	0.40548	4.44e-09
AF-Q9NYL2-F1-model_v4_out_pocket4_atm.pdb_1nvs.pdb	AF-Q9NYL2-F1-model_v4_out_pocket4_atm	1nvs	0.51037	2.412e-08
AF-P43405-F1-model_v4_out_pocket32_atm.pdb_2c3j.pdb	AF-P43405-F1-model_v4_out_pocket32_atm	2c3j	0.49263	6.042e-07
AF-O75914-F1-model_v4_out_pocket6_atm.pdb_2wmu.pdb	AF-O75914-F1-model_v4_out_pocket6_atm	2wmu	0.56492	5.356e-07
AF-Q13131-F1-model_v4_out_pocket21_atm.pdb_2brg.pdb	AF-Q13131-F1-model_v4_out_pocket21_atm	2brg	0.45763	2.862e-09
AF-P04629-F1-model_v4_out_pocket11_atm.pdb_2ayp.pdb	AF-P04629-F1-model_v4_out_pocket11_atm	2ayp	0.31021	8.729e-05
AF-Q9HAZ1-F1-model_v4_out_pocket1_atm.pdb_2ywp.pdb	AF-Q9HAZ1-F1-model_v4_out_pocket1_atm	2ywp	0.36358	1.385e-07
AF-P15056-F1-model_v4_out_pocket1_atm.pdb_2brg.pdb	AF-P15056-F1-model_v4_out_pocket1_atm	2brg	0.37995	4.273e-07
AF-Q16513-F1-model_v4_out_pocket2_atm.pdb_2ywp.pdb	AF-Q16513-F1-model_v4_out_pocket2_atm	2ywp	0.49169	6.61e-09
AF-P53779-F1-model_v4_out_pocket1_atm.pdb_2bro.pdb	AF-P53779-F1-model_v4_out_pocket1_atm	2bro	0.50358	3.353e-09
AF-P00533-F1-model_v4_out_pocket93_atm.pdb_2brm.pdb	AF-P00533-F1-model_v4_out_pocket93_atm	2brm	0.41863	1.6e-05
AF-P17252-F1-model_v4_out_pocket23_atm.pdb_2bro.pdb	AF-P17252-F1-model_v4_out_pocket23_atm	2bro	0.39371	1.698e-07
AF-O75914-F1-model_v4_out_pocket6_atm.pdb_2bro.pdb	AF-O75914-F1-model_v4_out_pocket6_atm	2bro	0.57498	1.017e-08
AF-O15111-F1-model_v4_out_pocket48_atm.pdb_2brb.pdb	AF-O15111-F1-model_v4_out_pocket48_atm	2brb	0.5439	8.667e-08
AF-P29597-F1-model_v4_out_pocket41_atm.pdb_1nvs.pdb	AF-P29597-F1-model_v4_out_pocket41_atm	1nvs	0.3989	1.302e-05
AF-P17252-F1-model_v4_out_pocket23_atm.pdb_2brg.pdb	AF-P17252-F1-model_v4_out_pocket23_atm	2brg	0.40989	3.482e-08
AF-Q13163-F1-model_v4_out_pocket34_atm.pdb_2wmu.pdb	AF-Q13163-F1-model_v4_out_pocket34_atm	2wmu	0.50438	9.503e-06
AF-P50750-F1-model_v4_out_pocket1_atm.pdb_2ayp.pdb	AF-P50750-F1-model_v4_out_pocket1_atm	2ayp	0.39588	2.091e-07
AF-P54646-F1-model_v4_out_pocket10_atm.pdb_2ayp.pdb	AF-P54646-F1-model_v4_out_pocket10_atm	2ayp	0.44624	7.951e-12
AF-P04049-F1-model_v4_out_pocket6_atm.pdb_2brm.pdb	AF-P04049-F1-model_v4_out_pocket6_atm	2brm	0.43363	6.872e-09
AF-P50750-F1-model_v4_out_pocket1_atm.pdb_2ywp.pdb	AF-P50750-F1-model_v4_out_pocket1_atm	2ywp	0.43203	3.221e-08
AF-Q13188-F1-model_v4_out_pocket2_atm.pdb_2c3k.pdb	AF-Q13188-F1-model_v4_out_pocket2_atm	2c3k	0.48142	4.593e-06
AF-Q96GD4-F1-model_v4_out_pocket3_atm.pdb_2brg.pdb	AF-Q96GD4-F1-model_v4_out_pocket3_atm	2brg	0.55007	7.079e-10
AF-P50750-F1-model_v4_out_pocket1_atm.pdb_2wmu.pdb	AF-P50750-F1-model_v4_out_pocket1_atm	2wmu	0.46048	9.076e-07
AF-P43250-F1-model_v4_out_pocket3_atm.pdb_2brn.pdb	AF-P43250-F1-model_v4_out_pocket3_atm	2brn	0.50722	7.151e-10
AF-Q15831-F1-model_v4_out_pocket20_atm.pdb_2c3k.pdb	AF-Q15831-F1-model_v4_out_pocket20_atm	2c3k	0.46224	1.441e-07
AF-Q04912-F1-model_v4_out_pocket106_atm.pdb_2br1.pdb	AF-Q04912-F1-model_v4_out_pocket106_atm	2br1	0.47693	1.128e-08
AF-Q9Y6S9-F1-model_v4_out_pocket36_atm.pdb_2e9u.pdb	AF-Q9Y6S9-F1-model_v4_out_pocket36_atm	2e9u	0.40362	8.966e-05
AF-P11801-F1-model_v4_out_pocket3_atm.pdb_2brg.pdb	AF-P11801-F1-model_v4_out_pocket3_atm	2brg	0.45568	3.731e-07
AF-Q6P5Z2-F1-model_v4_out_pocket50_atm.pdb_2c3j.pdb	AF-Q6P5Z2-F1-model_v4_out_pocket50_atm	2c3j	0.47085	4.982e-10
AF-P06241-F1-model_v4_out_pocket12_atm.pdb_2c3l.pdb	AF-P06241-F1-model_v4_out_pocket12_atm	2c3l	0.48489	2.373e-08
AF-O15111-F1-model_v4_out_pocket48_atm.pdb_2brm.pdb	AF-O15111-F1-model_v4_out_pocket48_atm	2brm	0.51274	3.013e-07
AF-Q13627-F1-model_v4_out_pocket2_atm.pdb_2c3k.pdb	AF-Q13627-F1-model_v4_out_pocket2_atm	2c3k	0.34365	4.008e-05
AF-P27448-F1-model_v4_out_pocket27_atm.pdb_2c3k.pdb	AF-P27448-F1-model_v4_out_pocket27_atm	2c3k	0.54793	2.11e-10
AF-Q9Y2H1-F1-model_v4_out_pocket2_atm.pdb_2brg.pdb	AF-Q9Y2H1-F1-model_v4_out_pocket2_atm	2brg	0.50235	6.9e-08
AF-O75914-F1-model_v4_out_pocket6_atm.pdb_2brm.pdb	AF-O75914-F1-model_v4_out_pocket6_atm	2brm	0.56521	2.022e-08
AF-P07949-F1-model_v4_out_pocket57_atm.pdb_2wmu.pdb	AF-P07949-F1-model_v4_out_pocket57_atm	2wmu	0.51003	4.433e-09
AF-P31751-F1-model_v4_out_pocket3_atm.pdb_2ayp.pdb	AF-P31751-F1-model_v4_out_pocket3_atm	2ayp	0.45407	5.302e-09
AF-P43403-F1-model_v4_out_pocket25_atm.pdb_2c3l.pdb	AF-P43403-F1-model_v4_out_pocket25_atm	2c3l	0.45607	3.715e-08
AF-O75914-F1-model_v4_out_pocket6_atm.pdb_2c3j.pdb	AF-O75914-F1-model_v4_out_pocket6_atm	2c3j	0.55686	3.634e-08
AF-Q96RR4-F1-model_v4_out_pocket1_atm.pdb_2c3l.pdb	AF-Q96RR4-F1-model_v4_out_pocket1_atm	2c3l	0.46906	2.756e-07
AF-Q16539-F1-model_v4_out_pocket6_atm.pdb_2br1.pdb	AF-Q16539-F1-model_v4_out_pocket6_atm	2br1	0.443	1.081e-08
AF-Q8N5S9-F1-model_v4_out_pocket17_atm.pdb_2e9u.pdb	AF-Q8N5S9-F1-model_v4_out_pocket17_atm	2e9u	0.54115	2.738e-08
AF-Q16816-F1-model_v4_out_pocket18_atm.pdb_2wmu.pdb	AF-Q16816-F1-model_v4_out_pocket18_atm	2wmu	0.56598	7.621e-10
AF-P53350-F1-model_v4_out_pocket12_atm.pdb_2bro.pdb	AF-P53350-F1-model_v4_out_pocket12_atm	2bro	0.55694	2.988e-10
AF-P05129-F1-model_v4_out_pocket46_atm.pdb_2bro.pdb	AF-P05129-F1-model_v4_out_pocket46_atm	2bro	0.49944	3.291e-07
AF-P22455-F1-model_v4_out_pocket65_atm.pdb_2qhn.pdb	AF-P22455-F1-model_v4_out_pocket65_atm	2qhn	0.51269	7.026e-07
AF-A2A3N6-F1-model_v4_out_pocket18_atm.pdb_2br1.pdb	AF-A2A3N6-F1-model_v4_out_pocket18_atm	2br1	0.34389	8.216e-05
AF-Q9UIK4-F1-model_v4_out_pocket1_atm.pdb_2c3k.pdb	AF-Q9UIK4-F1-model_v4_out_pocket1_atm	2c3k	0.39431	1.549e-09
AF-Q86SG6-F1-model_v4_out_pocket18_atm.pdb_2br1.pdb	AF-Q86SG6-F1-model_v4_out_pocket18_atm	2br1	0.4564	1.57e-09
AF-P78356-F1-model_v4_out_pocket3_atm.pdb_2brn.pdb	AF-P78356-F1-model_v4_out_pocket3_atm	2brn	0.36918	6.816e-05
AF-P45983-F1-model_v4_out_pocket33_atm.pdb_2brb.pdb	AF-P45983-F1-model_v4_out_pocket33_atm	2brb	0.53477	1.222e-07
AF-P45983-F1-model_v4_out_pocket33_atm.pdb_2qhn.pdb	AF-P45983-F1-model_v4_out_pocket33_atm	2qhn	0.52218	1.58e-06
AF-O94806-F1-model_v4_out_pocket61_atm.pdb_2bro.pdb	AF-O94806-F1-model_v4_out_pocket61_atm	2bro	0.44922	3.926e-06
AF-Q8NE63-F1-model_v4_out_pocket8_atm.pdb_2brb.pdb	AF-Q8NE63-F1-model_v4_out_pocket8_atm	2brb	0.51031	3.249e-11
AF-P45983-F1-model_v4_out_pocket33_atm.pdb_2c3l.pdb	AF-P45983-F1-model_v4_out_pocket33_atm	2c3l	0.51107	1.024e-06
AF-P53778-F1-model_v4_out_pocket14_atm.pdb_2ayp.pdb	AF-P53778-F1-model_v4_out_pocket14_atm	2ayp	0.34562	2.187e-06
AF-P43403-F1-model_v4_out_pocket25_atm.pdb_2wmr.pdb	AF-P43403-F1-model_v4_out_pocket25_atm	2wmr	0.48155	4.713e-08
AF-P45985-F1-model_v4_out_pocket11_atm.pdb_2ayp.pdb	AF-P45985-F1-model_v4_out_pocket11_atm	2ayp	0.3819	6.65e-06
AF-Q6P2M8-F1-model_v4_out_pocket31_atm.pdb_2wmu.pdb	AF-Q6P2M8-F1-model_v4_out_pocket31_atm	2wmu	0.54513	9.723e-07
AF-P07949-F1-model_v4_out_pocket57_atm.pdb_2e9u.pdb	AF-P07949-F1-model_v4_out_pocket57_atm	2e9u	0.42998	4.905e-09
AF-P10721-F1-model_v4_out_pocket11_atm.pdb_2br1.pdb	AF-P10721-F1-model_v4_out_pocket11_atm	2br1	0.37561	7.42e-05
AF-P42681-F1-model_v4_out_pocket17_atm.pdb_2br1.pdb	AF-P42681-F1-model_v4_out_pocket17_atm	2br1	0.4866	1.439e-09
AF-P53778-F1-model_v4_out_pocket14_atm.pdb_2c3l.pdb	AF-P53778-F1-model_v4_out_pocket14_atm	2c3l	0.40293	1.083e-07
AF-Q6P2M8-F1-model_v4_out_pocket31_atm.pdb_2ayp.pdb	AF-Q6P2M8-F1-model_v4_out_pocket31_atm	2ayp	0.4581	3.382e-06
AF-Q7L7X3-F1-model_v4_out_pocket3_atm.pdb_2brb.pdb	AF-Q7L7X3-F1-model_v4_out_pocket3_atm	2brb	0.48382	2.348e-06
AF-Q00536-F1-model_v4_out_pocket15_atm.pdb_2bro.pdb	AF-Q00536-F1-model_v4_out_pocket15_atm	2bro	0.41778	5.149e-08
AF-P23458-F1-model_v4_out_pocket32_atm.pdb_2c3l.pdb	AF-P23458-F1-model_v4_out_pocket32_atm	2c3l	0.49862	2.194e-06
AF-Q9NQU5-F1-model_v4_out_pocket1_atm.pdb_2c3k.pdb	AF-Q9NQU5-F1-model_v4_out_pocket1_atm	2c3k	0.36685	3.393e-06
AF-Q9H8X2-F1-model_v4_out_pocket1_atm.pdb_2wmr.pdb	AF-Q9H8X2-F1-model_v4_out_pocket1_atm	2wmr	0.42993	4.423e-05
AF-Q08881-F1-model_v4_out_pocket11_atm.pdb_2brb.pdb	AF-Q08881-F1-model_v4_out_pocket11_atm	2brb	0.49209	5.729e-09
AF-Q04912-F1-model_v4_out_pocket106_atm.pdb_2c3j.pdb	AF-Q04912-F1-model_v4_out_pocket106_atm	2c3j	0.45039	1.065e-07
AF-Q15349-F1-model_v4_out_pocket43_atm.pdb_2brg.pdb	AF-Q15349-F1-model_v4_out_pocket43_atm	2brg	0.47292	2.009e-08
AF-P49760-F1-model_v4_out_pocket36_atm.pdb_2c3l.pdb	AF-P49760-F1-model_v4_out_pocket36_atm	2c3l	0.49747	8.417e-10
AF-Q9UQB9-F1-model_v4_out_pocket13_atm.pdb_2ayp.pdb	AF-Q9UQB9-F1-model_v4_out_pocket13_atm	2ayp	0.45655	5.542e-10
AF-Q15831-F1-model_v4_out_pocket20_atm.pdb_2br1.pdb	AF-Q15831-F1-model_v4_out_pocket20_atm	2br1	0.55882	2.901e-10
AF-Q9Y2H1-F1-model_v4_out_pocket2_atm.pdb_2brn.pdb	AF-Q9Y2H1-F1-model_v4_out_pocket2_atm	2brn	0.52858	1.878e-08
AF-P15056-F1-model_v4_out_pocket1_atm.pdb_2ayp.pdb	AF-P15056-F1-model_v4_out_pocket1_atm	2ayp	0.35633	3.127e-07
AF-O94806-F1-model_v4_out_pocket61_atm.pdb_2brn.pdb	AF-O94806-F1-model_v4_out_pocket61_atm	2brn	0.46702	3.347e-06
AF-Q96GD4-F1-model_v4_out_pocket3_atm.pdb_2c3l.pdb	AF-Q96GD4-F1-model_v4_out_pocket3_atm	2c3l	0.57419	6.298e-10
AF-O94806-F1-model_v4_out_pocket61_atm.pdb_2qhn.pdb	AF-O94806-F1-model_v4_out_pocket61_atm	2qhn	0.49188	5.475e-06
AF-P36896-F1-model_v4_out_pocket4_atm.pdb_2wmr.pdb	AF-P36896-F1-model_v4_out_pocket4_atm	2wmr	0.49565	3.388e-07
AF-P24723-F1-model_v4_out_pocket50_atm.pdb_2e9u.pdb	AF-P24723-F1-model_v4_out_pocket50_atm	2e9u	0.501	2.328e-08
AF-Q9H2K8-F1-model_v4_out_pocket3_atm.pdb_1nvs.pdb	AF-Q9H2K8-F1-model_v4_out_pocket3_atm	1nvs	0.47643	1.788e-06
AF-Q9H8X2-F1-model_v4_out_pocket1_atm.pdb_1nvs.pdb	AF-Q9H8X2-F1-model_v4_out_pocket1_atm	1nvs	0.40911	8.952e-06
AF-P31751-F1-model_v4_out_pocket3_atm.pdb_2c3j.pdb	AF-P31751-F1-model_v4_out_pocket3_atm	2c3j	0.45332	1.077e-07
AF-Q13627-F1-model_v4_out_pocket2_atm.pdb_2brm.pdb	AF-Q13627-F1-model_v4_out_pocket2_atm	2brm	0.37083	2.888e-06
AF-Q99755-F1-model_v4_out_pocket1_atm.pdb_2brn.pdb	AF-Q99755-F1-model_v4_out_pocket1_atm	2brn	0.38873	7.956e-05
AF-Q9NYL2-F1-model_v4_out_pocket4_atm.pdb_2brg.pdb	AF-Q9NYL2-F1-model_v4_out_pocket4_atm	2brg	0.51526	7.506e-08
AF-P42681-F1-model_v4_out_pocket17_atm.pdb_2wmr.pdb	AF-P42681-F1-model_v4_out_pocket17_atm	2wmr	0.48953	1.542e-07
AF-Q8IWQ3-F1-model_v4_out_pocket28_atm.pdb_2e9u.pdb	AF-Q8IWQ3-F1-model_v4_out_pocket28_atm	2e9u	0.40369	5.881e-08
AF-P48444-F1-model_v4_out_pocket3_atm.pdb_1nvs.pdb	AF-P48444-F1-model_v4_out_pocket3_atm	1nvs	0.29983	7.395e-05
AF-Q9H8X2-F1-model_v4_out_pocket1_atm.pdb_2brn.pdb	AF-Q9H8X2-F1-model_v4_out_pocket1_atm	2brn	0.44563	1.975e-06
AF-P31751-F1-model_v4_out_pocket3_atm.pdb_2brn.pdb	AF-P31751-F1-model_v4_out_pocket3_atm	2brn	0.49656	1.437e-08
AF-P06213-F1-model_v4_out_pocket83_atm.pdb_2br1.pdb	AF-P06213-F1-model_v4_out_pocket83_atm	2br1	0.50889	5.525e-10
AF-Q7KZI7-F1-model_v4_out_pocket2_atm.pdb_2ayp.pdb	AF-Q7KZI7-F1-model_v4_out_pocket2_atm	2ayp	0.45817	1.516e-09
AF-Q00532-F1-model_v4_out_pocket4_atm.pdb_2brb.pdb	AF-Q00532-F1-model_v4_out_pocket4_atm	2brb	0.51299	1.72e-08
AF-Q92772-F1-model_v4_out_pocket25_atm.pdb_2brn.pdb	AF-Q92772-F1-model_v4_out_pocket25_atm	2brn	0.44241	1.666e-07
AF-P37173-F1-model_v4_out_pocket7_atm.pdb_2c3k.pdb	AF-P37173-F1-model_v4_out_pocket7_atm	2c3k	0.48095	3.428e-08
AF-Q8NE63-F1-model_v4_out_pocket8_atm.pdb_2wmu.pdb	AF-Q8NE63-F1-model_v4_out_pocket8_atm	2wmu	0.47786	9.263e-08
AF-Q96LW2-F1-model_v4_out_pocket25_atm.pdb_2bro.pdb	AF-Q96LW2-F1-model_v4_out_pocket25_atm	2bro	0.60911	1.664e-09
AF-P54646-F1-model_v4_out_pocket10_atm.pdb_2qhn.pdb	AF-P54646-F1-model_v4_out_pocket10_atm	2qhn	0.51442	1.748e-10
AF-P45984-F1-model_v4_out_pocket33_atm.pdb_2brb.pdb	AF-P45984-F1-model_v4_out_pocket33_atm	2brb	0.47943	6.466e-06
AF-P23458-F1-model_v4_out_pocket32_atm.pdb_2e9u.pdb	AF-P23458-F1-model_v4_out_pocket32_atm	2e9u	0.46914	1.192e-06
AF-P27448-F1-model_v4_out_pocket27_atm.pdb_2wmu.pdb	AF-P27448-F1-model_v4_out_pocket27_atm	2wmu	0.54435	3.349e-07
AF-P27448-F1-model_v4_out_pocket27_atm.pdb_2e9u.pdb	AF-P27448-F1-model_v4_out_pocket27_atm	2e9u	0.53986	6.222e-10
AF-Q13177-F1-model_v4_out_pocket11_atm.pdb_2wmr.pdb	AF-Q13177-F1-model_v4_out_pocket11_atm	2wmr	0.55258	7.458e-09
AF-Q9UEE5-F1-model_v4_out_pocket6_atm.pdb_2ayp.pdb	AF-Q9UEE5-F1-model_v4_out_pocket6_atm	2ayp	0.41574	7.414e-11
AF-Q9P0L2-F1-model_v4_out_pocket26_atm.pdb_2qhn.pdb	AF-Q9P0L2-F1-model_v4_out_pocket26_atm	2qhn	0.53767	1.42e-08
AF-Q6P2M8-F1-model_v4_out_pocket31_atm.pdb_2wmr.pdb	AF-Q6P2M8-F1-model_v4_out_pocket31_atm	2wmr	0.54478	6.073e-07
AF-P43250-F1-model_v4_out_pocket3_atm.pdb_2c3j.pdb	AF-P43250-F1-model_v4_out_pocket3_atm	2c3j	0.4849	5.77e-10
AF-P43405-F1-model_v4_out_pocket32_atm.pdb_2wmu.pdb	AF-P43405-F1-model_v4_out_pocket32_atm	2wmu	0.54934	4.318e-07
AF-Q9NQU5-F1-model_v4_out_pocket1_atm.pdb_2brg.pdb	AF-Q9NQU5-F1-model_v4_out_pocket1_atm	2brg	0.37035	2.997e-05
AF-Q8TDC3-F1-model_v4_out_pocket28_atm.pdb_2c3j.pdb	AF-Q8TDC3-F1-model_v4_out_pocket28_atm	2c3j	0.51131	1.569e-07
AF-Q96QS6-F1-model_v4_out_pocket10_atm.pdb_2c3l.pdb	AF-Q96QS6-F1-model_v4_out_pocket10_atm	2c3l	0.45067	1.577e-06
AF-Q8TDC3-F1-model_v4_out_pocket28_atm.pdb_2ywp.pdb	AF-Q8TDC3-F1-model_v4_out_pocket28_atm	2ywp	0.51235	5.38e-08
AF-Q08881-F1-model_v4_out_pocket11_atm.pdb_2qhn.pdb	AF-Q08881-F1-model_v4_out_pocket11_atm	2qhn	0.51041	3.444e-08
AF-P11801-F1-model_v4_out_pocket3_atm.pdb_2brb.pdb	AF-P11801-F1-model_v4_out_pocket3_atm	2brb	0.48259	8.843e-08
AF-P05771-F1-model_v4_out_pocket39_atm.pdb_2wmu.pdb	AF-P05771-F1-model_v4_out_pocket39_atm	2wmu	0.50014	1.173e-06
AF-Q9UEE5-F1-model_v4_out_pocket6_atm.pdb_2c3k.pdb	AF-Q9UEE5-F1-model_v4_out_pocket6_atm	2c3k	0.43287	1.768e-11
AF-O75914-F1-model_v4_out_pocket6_atm.pdb_2c3l.pdb	AF-O75914-F1-model_v4_out_pocket6_atm	2c3l	0.55032	2.432e-07
AF-P50750-F1-model_v4_out_pocket1_atm.pdb_2wmr.pdb	AF-P50750-F1-model_v4_out_pocket1_atm	2wmr	0.47305	1.392e-07
AF-P21127-F1-model_v4_out_pocket29_atm.pdb_2brn.pdb	AF-P21127-F1-model_v4_out_pocket29_atm	2brn	0.40571	1.234e-07
AF-O75914-F1-model_v4_out_pocket6_atm.pdb_2ayp.pdb	AF-O75914-F1-model_v4_out_pocket6_atm	2ayp	0.50025	3.817e-07
AF-Q9H4B4-F1-model_v4_out_pocket3_atm.pdb_2brb.pdb	AF-Q9H4B4-F1-model_v4_out_pocket3_atm	2brb	0.50336	1.408e-08
AF-Q9UQ88-F1-model_v4_out_pocket10_atm.pdb_2ayp.pdb	AF-Q9UQ88-F1-model_v4_out_pocket10_atm	2ayp	0.39399	1.643e-08
AF-Q13188-F1-model_v4_out_pocket2_atm.pdb_2c3l.pdb	AF-Q13188-F1-model_v4_out_pocket2_atm	2c3l	0.52978	1.426e-06
AF-Q9Y6S9-F1-model_v4_out_pocket36_atm.pdb_2bro.pdb	AF-Q9Y6S9-F1-model_v4_out_pocket36_atm	2bro	0.41727	8.255e-05
AF-Q14680-F1-model_v4_out_pocket1_atm.pdb_2br1.pdb	AF-Q14680-F1-model_v4_out_pocket1_atm	2br1	0.547	1.394e-09
AF-Q9H2K8-F1-model_v4_out_pocket3_atm.pdb_2brg.pdb	AF-Q9H2K8-F1-model_v4_out_pocket3_atm	2brg	0.49773	1.162e-06
AF-P41279-F1-model_v4_out_pocket1_atm.pdb_2ayp.pdb	AF-P41279-F1-model_v4_out_pocket1_atm	2ayp	0.38791	2.52e-06
AF-Q8N5S9-F1-model_v4_out_pocket17_atm.pdb_2bro.pdb	AF-Q8N5S9-F1-model_v4_out_pocket17_atm	2bro	0.58458	3.296e-09
AF-P06213-F1-model_v4_out_pocket83_atm.pdb_2bro.pdb	AF-P06213-F1-model_v4_out_pocket83_atm	2bro	0.50315	5.099e-10
AF-P37023-F1-model_v4_out_pocket8_atm.pdb_2wmr.pdb	AF-P37023-F1-model_v4_out_pocket8_atm	2wmr	0.4084	2.689e-05
AF-Q9Y2H1-F1-model_v4_out_pocket2_atm.pdb_2c3j.pdb	AF-Q9Y2H1-F1-model_v4_out_pocket2_atm	2c3j	0.48872	7.646e-08
AF-Q13177-F1-model_v4_out_pocket11_atm.pdb_2brn.pdb	AF-Q13177-F1-model_v4_out_pocket11_atm	2brn	0.56078	9.369e-11
AF-Q13177-F1-model_v4_out_pocket11_atm.pdb_2ayp.pdb	AF-Q13177-F1-model_v4_out_pocket11_atm	2ayp	0.46079	5.47e-09
AF-Q04912-F1-model_v4_out_pocket106_atm.pdb_2c3k.pdb	AF-Q04912-F1-model_v4_out_pocket106_atm	2c3k	0.42782	2.495e-07
AF-P07947-F1-model_v4_out_pocket3_atm.pdb_2e9u.pdb	AF-P07947-F1-model_v4_out_pocket3_atm	2e9u	0.44425	1.036e-07
AF-P45985-F1-model_v4_out_pocket11_atm.pdb_2wmr.pdb	AF-P45985-F1-model_v4_out_pocket11_atm	2wmr	0.46515	1.242e-06
AF-Q8N5S9-F1-model_v4_out_pocket17_atm.pdb_2wmr.pdb	AF-Q8N5S9-F1-model_v4_out_pocket17_atm	2wmr	0.53981	1.1e-06
AF-Q00536-F1-model_v4_out_pocket15_atm.pdb_2brg.pdb	AF-Q00536-F1-model_v4_out_pocket15_atm	2brg	0.43916	8.939e-09
AF-Q9HAZ1-F1-model_v4_out_pocket1_atm.pdb_1nvs.pdb	AF-Q9HAZ1-F1-model_v4_out_pocket1_atm	1nvs	0.37082	7.373e-08
AF-P11801-F1-model_v4_out_pocket3_atm.pdb_2c3l.pdb	AF-P11801-F1-model_v4_out_pocket3_atm	2c3l	0.461	1.234e-06
AF-P36897-F1-model_v4_out_pocket2_atm.pdb_2wmr.pdb	AF-P36897-F1-model_v4_out_pocket2_atm	2wmr	0.54327	1.928e-09
AF-Q00535-F1-model_v4_out_pocket15_atm.pdb_1nvs.pdb	AF-Q00535-F1-model_v4_out_pocket15_atm	1nvs	0.4363	1.717e-09
AF-O94768-F1-model_v4_out_pocket2_atm.pdb_2brm.pdb	AF-O94768-F1-model_v4_out_pocket2_atm	2brm	0.47441	2.405e-10
AF-Q9H4B4-F1-model_v4_out_pocket3_atm.pdb_2ayp.pdb	AF-Q9H4B4-F1-model_v4_out_pocket3_atm	2ayp	0.47208	1.619e-09
AF-Q9P0L2-F1-model_v4_out_pocket26_atm.pdb_2e9u.pdb	AF-Q9P0L2-F1-model_v4_out_pocket26_atm	2e9u	0.51473	8.87e-11
AF-O14757-F1-model_v4_out_pocket17_atm.pdb_2wmr.pdb	AF-O14757-F1-model_v4_out_pocket17_atm	2wmr	0.5747	6.887e-09
AF-P53350-F1-model_v4_out_pocket12_atm.pdb_2c3l.pdb	AF-P53350-F1-model_v4_out_pocket12_atm	2c3l	0.52907	3.938e-08
AF-P54646-F1-model_v4_out_pocket10_atm.pdb_2brn.pdb	AF-P54646-F1-model_v4_out_pocket10_atm	2brn	0.48291	1.813e-10
AF-P42681-F1-model_v4_out_pocket17_atm.pdb_2c3j.pdb	AF-P42681-F1-model_v4_out_pocket17_atm	2c3j	0.45234	3.149e-08
AF-O94768-F1-model_v4_out_pocket2_atm.pdb_1nvs.pdb	AF-O94768-F1-model_v4_out_pocket2_atm	1nvs	0.48534	1.215e-11
AF-Q9Y6S9-F1-model_v4_out_pocket36_atm.pdb_2brb.pdb	AF-Q9Y6S9-F1-model_v4_out_pocket36_atm	2brb	0.42837	9.095e-05
AF-P06241-F1-model_v4_out_pocket12_atm.pdb_2wmu.pdb	AF-P06241-F1-model_v4_out_pocket12_atm	2wmu	0.48338	5.413e-07
AF-P53779-F1-model_v4_out_pocket1_atm.pdb_2br1.pdb	AF-P53779-F1-model_v4_out_pocket1_atm	2br1	0.52704	4.478e-10
AF-Q6P2M8-F1-model_v4_out_pocket31_atm.pdb_2e9u.pdb	AF-Q6P2M8-F1-model_v4_out_pocket31_atm	2e9u	0.48908	9.612e-07
AF-Q8N5S9-F1-model_v4_out_pocket17_atm.pdb_2qhn.pdb	AF-Q8N5S9-F1-model_v4_out_pocket17_atm	2qhn	0.54913	6.175e-07
AF-P06213-F1-model_v4_out_pocket83_atm.pdb_2e9u.pdb	AF-P06213-F1-model_v4_out_pocket83_atm	2e9u	0.44516	5.286e-08
AF-Q02156-F1-model_v4_out_pocket56_atm.pdb_2bro.pdb	AF-Q02156-F1-model_v4_out_pocket56_atm	2bro	0.44017	4.217e-07
AF-Q13188-F1-model_v4_out_pocket2_atm.pdb_1nvs.pdb	AF-Q13188-F1-model_v4_out_pocket2_atm	1nvs	0.51342	8.173e-07
AF-Q9NYL2-F1-model_v4_out_pocket4_atm.pdb_2ayp.pdb	AF-Q9NYL2-F1-model_v4_out_pocket4_atm	2ayp	0.4488	5.604e-07
AF-Q8IZL9-F1-model_v4_out_pocket9_atm.pdb_2c3k.pdb	AF-Q8IZL9-F1-model_v4_out_pocket9_atm	2c3k	0.42632	3.678e-08
AF-Q13627-F1-model_v4_out_pocket2_atm.pdb_2bro.pdb	AF-Q13627-F1-model_v4_out_pocket2_atm	2bro	0.36776	5.703e-06
AF-Q96PF2-F1-model_v4_out_pocket1_atm.pdb_2ywp.pdb	AF-Q96PF2-F1-model_v4_out_pocket1_atm	2ywp	0.50508	4.501e-10
AF-P07333-F1-model_v4_out_pocket10_atm.pdb_2br1.pdb	AF-P07333-F1-model_v4_out_pocket10_atm	2br1	0.37333	8.937e-08
AF-P45983-F1-model_v4_out_pocket33_atm.pdb_1nvs.pdb	AF-P45983-F1-model_v4_out_pocket33_atm	1nvs	0.49791	2.919e-07
AF-O94806-F1-model_v4_out_pocket61_atm.pdb_2brm.pdb	AF-O94806-F1-model_v4_out_pocket61_atm	2brm	0.45025	3.473e-06
AF-O94768-F1-model_v4_out_pocket2_atm.pdb_2wmr.pdb	AF-O94768-F1-model_v4_out_pocket2_atm	2wmr	0.5464	5.087e-11
AF-P11801-F1-model_v4_out_pocket3_atm.pdb_2c3k.pdb	AF-P11801-F1-model_v4_out_pocket3_atm	2c3k	0.45942	2.255e-08
AF-Q6P2M8-F1-model_v4_out_pocket31_atm.pdb_2br1.pdb	AF-Q6P2M8-F1-model_v4_out_pocket31_atm	2br1	0.5027	1.017e-06
AF-P06241-F1-model_v4_out_pocket12_atm.pdb_2wmr.pdb	AF-P06241-F1-model_v4_out_pocket12_atm	2wmr	0.4976	8.676e-08
AF-P43250-F1-model_v4_out_pocket3_atm.pdb_2c3l.pdb	AF-P43250-F1-model_v4_out_pocket3_atm	2c3l	0.52095	4.387e-10
AF-P17252-F1-model_v4_out_pocket23_atm.pdb_2e9u.pdb	AF-P17252-F1-model_v4_out_pocket23_atm	2e9u	0.38328	5.902e-08
AF-Q9UQ88-F1-model_v4_out_pocket10_atm.pdb_2brg.pdb	AF-Q9UQ88-F1-model_v4_out_pocket10_atm	2brg	0.43381	1.614e-08
AF-Q96QS6-F1-model_v4_out_pocket10_atm.pdb_2e9u.pdb	AF-Q96QS6-F1-model_v4_out_pocket10_atm	2e9u	0.4311	2.78e-07
AF-Q7KZI7-F1-model_v4_out_pocket2_atm.pdb_2br1.pdb	AF-Q7KZI7-F1-model_v4_out_pocket2_atm	2br1	0.51799	2.094e-10
AF-Q13464-F1-model_v4_out_pocket46_atm.pdb_2ywp.pdb	AF-Q13464-F1-model_v4_out_pocket46_atm	2ywp	0.49191	5.005e-09
AF-Q7KZI7-F1-model_v4_out_pocket2_atm.pdb_2c3k.pdb	AF-Q7KZI7-F1-model_v4_out_pocket2_atm	2c3k	0.47119	1.382e-09
AF-Q96PF2-F1-model_v4_out_pocket1_atm.pdb_2brn.pdb	AF-Q96PF2-F1-model_v4_out_pocket1_atm	2brn	0.5412	6.523e-10
AF-Q99640-F1-model_v4_out_pocket19_atm.pdb_2br1.pdb	AF-Q99640-F1-model_v4_out_pocket19_atm	2br1	0.4927	5.278e-09
AF-P21127-F1-model_v4_out_pocket29_atm.pdb_2ywp.pdb	AF-P21127-F1-model_v4_out_pocket29_atm	2ywp	0.38281	6.036e-08
AF-P17252-F1-model_v4_out_pocket23_atm.pdb_2ywp.pdb	AF-P17252-F1-model_v4_out_pocket23_atm	2ywp	0.39025	3.6e-08
AF-Q9BZL6-F1-model_v4_out_pocket56_atm.pdb_2qhn.pdb	AF-Q9BZL6-F1-model_v4_out_pocket56_atm	2qhn	0.52111	3.069e-06
AF-Q8IW41-F1-model_v4_out_pocket8_atm.pdb_2bro.pdb	AF-Q8IW41-F1-model_v4_out_pocket8_atm	2bro	0.43431	4.165e-07
AF-P45985-F1-model_v4_out_pocket11_atm.pdb_2qhn.pdb	AF-P45985-F1-model_v4_out_pocket11_atm	2qhn	0.45823	1.972e-06
AF-O15146-F1-model_v4_out_pocket2_atm.pdb_2qhn.pdb	AF-O15146-F1-model_v4_out_pocket2_atm	2qhn	0.49396	2.382e-07
AF-P53778-F1-model_v4_out_pocket14_atm.pdb_2wmu.pdb	AF-P53778-F1-model_v4_out_pocket14_atm	2wmu	0.4372	9.232e-08
AF-O94806-F1-model_v4_out_pocket61_atm.pdb_2c3j.pdb	AF-O94806-F1-model_v4_out_pocket61_atm	2c3j	0.48666	1.642e-07
AF-P49336-F1-model_v4_out_pocket19_atm.pdb_2br1.pdb	AF-P49336-F1-model_v4_out_pocket19_atm	2br1	0.44872	3.671e-08
AF-Q00535-F1-model_v4_out_pocket15_atm.pdb_2ayp.pdb	AF-Q00535-F1-model_v4_out_pocket15_atm	2ayp	0.40957	4.44e-09
AF-Q15349-F1-model_v4_out_pocket43_atm.pdb_2brn.pdb	AF-Q15349-F1-model_v4_out_pocket43_atm	2brn	0.50583	3.606e-09
AF-Q13705-F1-model_v4_out_pocket10_atm.pdb_2c3l.pdb	AF-Q13705-F1-model_v4_out_pocket10_atm	2c3l	0.52582	9.038e-09
AF-P21127-F1-model_v4_out_pocket29_atm.pdb_2wmr.pdb	AF-P21127-F1-model_v4_out_pocket29_atm	2wmr	0.43657	3.171e-08
AF-P36897-F1-model_v4_out_pocket2_atm.pdb_2ywp.pdb	AF-P36897-F1-model_v4_out_pocket2_atm	2ywp	0.47667	1.122e-09
AF-Q00535-F1-model_v4_out_pocket15_atm.pdb_2brn.pdb	AF-Q00535-F1-model_v4_out_pocket15_atm	2brn	0.48882	7.572e-11
AF-P45985-F1-model_v4_out_pocket11_atm.pdb_1nvs.pdb	AF-P45985-F1-model_v4_out_pocket11_atm	1nvs	0.42457	6.571e-07
AF-P11801-F1-model_v4_out_pocket3_atm.pdb_2qhn.pdb	AF-P11801-F1-model_v4_out_pocket3_atm	2qhn	0.46261	5.425e-06
AF-P36896-F1-model_v4_out_pocket4_atm.pdb_2wmu.pdb	AF-P36896-F1-model_v4_out_pocket4_atm	2wmu	0.48875	1.395e-06
AF-P49336-F1-model_v4_out_pocket19_atm.pdb_2bro.pdb	AF-P49336-F1-model_v4_out_pocket19_atm	2bro	0.4353	1.506e-07
AF-Q9UQ88-F1-model_v4_out_pocket10_atm.pdb_2brm.pdb	AF-Q9UQ88-F1-model_v4_out_pocket10_atm	2brm	0.42892	1.006e-08
AF-P07947-F1-model_v4_out_pocket3_atm.pdb_2ywp.pdb	AF-P07947-F1-model_v4_out_pocket3_atm	2ywp	0.46556	1.399e-08
AF-P53779-F1-model_v4_out_pocket1_atm.pdb_2ywp.pdb	AF-P53779-F1-model_v4_out_pocket1_atm	2ywp	0.49914	8.891e-10
AF-P31749-F1-model_v4_out_pocket8_atm.pdb_2wmr.pdb	AF-P31749-F1-model_v4_out_pocket8_atm	2wmr	0.46434	4.705e-06
AF-Q16816-F1-model_v4_out_pocket18_atm.pdb_2br1.pdb	AF-Q16816-F1-model_v4_out_pocket18_atm	2br1	0.53843	7.313e-12
AF-Q9Y259-F1-model_v4_out_pocket17_atm.pdb_2br1.pdb	AF-Q9Y259-F1-model_v4_out_pocket17_atm	2br1	0.37322	1.148e-05
AF-Q8N5S9-F1-model_v4_out_pocket17_atm.pdb_2brn.pdb	AF-Q8N5S9-F1-model_v4_out_pocket17_atm	2brn	0.60223	3.035e-09
AF-P45984-F1-model_v4_out_pocket33_atm.pdb_2brn.pdb	AF-P45984-F1-model_v4_out_pocket33_atm	2brn	0.47409	9.395e-06
AF-Q9UQ88-F1-model_v4_out_pocket10_atm.pdb_1nvs.pdb	AF-Q9UQ88-F1-model_v4_out_pocket10_atm	1nvs	0.42686	2.106e-09
AF-P23458-F1-model_v4_out_pocket32_atm.pdb_2brm.pdb	AF-P23458-F1-model_v4_out_pocket32_atm	2brm	0.47018	3.578e-06
AF-P07333-F1-model_v4_out_pocket10_atm.pdb_2e9u.pdb	AF-P07333-F1-model_v4_out_pocket10_atm	2e9u	0.35327	3.368e-07
AF-Q9P0L2-F1-model_v4_out_pocket26_atm.pdb_2ywp.pdb	AF-Q9P0L2-F1-model_v4_out_pocket26_atm	2ywp	0.5083	2.761e-10
AF-O14757-F1-model_v4_out_pocket17_atm.pdb_1nvs.pdb	AF-O14757-F1-model_v4_out_pocket17_atm	1nvs	0.59751	8.528e-13
AF-P07947-F1-model_v4_out_pocket3_atm.pdb_2brb.pdb	AF-P07947-F1-model_v4_out_pocket3_atm	2brb	0.53415	3.444e-10
AF-P53779-F1-model_v4_out_pocket1_atm.pdb_2brb.pdb	AF-P53779-F1-model_v4_out_pocket1_atm	2brb	0.53676	7.589e-10
AF-P05129-F1-model_v4_out_pocket46_atm.pdb_2brn.pdb	AF-P05129-F1-model_v4_out_pocket46_atm	2brn	0.51361	4.434e-07
AF-Q7L7X3-F1-model_v4_out_pocket3_atm.pdb_2brg.pdb	AF-Q7L7X3-F1-model_v4_out_pocket3_atm	2brg	0.47145	2.955e-06
AF-Q9UK32-F1-model_v4_out_pocket38_atm.pdb_2bro.pdb	AF-Q9UK32-F1-model_v4_out_pocket38_atm	2bro	0.38738	1.195e-06
AF-P05771-F1-model_v4_out_pocket39_atm.pdb_2c3k.pdb	AF-P05771-F1-model_v4_out_pocket39_atm	2c3k	0.49681	9.209e-10
AF-P45984-F1-model_v4_out_pocket33_atm.pdb_2ayp.pdb	AF-P45984-F1-model_v4_out_pocket33_atm	2ayp	0.41882	3.669e-05
AF-Q13705-F1-model_v4_out_pocket10_atm.pdb_2c3j.pdb	AF-Q13705-F1-model_v4_out_pocket10_atm	2c3j	0.50179	5.297e-09
AF-Q9UK32-F1-model_v4_out_pocket38_atm.pdb_2ayp.pdb	AF-Q9UK32-F1-model_v4_out_pocket38_atm	2ayp	0.35328	1.016e-05
AF-Q96GD4-F1-model_v4_out_pocket3_atm.pdb_2qhn.pdb	AF-Q96GD4-F1-model_v4_out_pocket3_atm	2qhn	0.57716	6.269e-09
AF-Q8IU85-F1-model_v4_out_pocket3_atm.pdb_2brg.pdb	AF-Q8IU85-F1-model_v4_out_pocket3_atm	2brg	0.42522	6.228e-06
AF-Q13163-F1-model_v4_out_pocket34_atm.pdb_2bro.pdb	AF-Q13163-F1-model_v4_out_pocket34_atm	2bro	0.51273	3.015e-07
AF-Q14680-F1-model_v4_out_pocket1_atm.pdb_2wmu.pdb	AF-Q14680-F1-model_v4_out_pocket1_atm	2wmu	0.52521	9.224e-07
AF-Q9BZL6-F1-model_v4_out_pocket56_atm.pdb_2e9u.pdb	AF-Q9BZL6-F1-model_v4_out_pocket56_atm	2e9u	0.49182	9.309e-07
AF-Q9HAZ1-F1-model_v4_out_pocket1_atm.pdb_2wmr.pdb	AF-Q9HAZ1-F1-model_v4_out_pocket1_atm	2wmr	0.39605	6.609e-07
AF-P06241-F1-model_v4_out_pocket12_atm.pdb_2ayp.pdb	AF-P06241-F1-model_v4_out_pocket12_atm	2ayp	0.4086	4.442e-07
AF-P17252-F1-model_v4_out_pocket23_atm.pdb_2c3j.pdb	AF-P17252-F1-model_v4_out_pocket23_atm	2c3j	0.39979	3.846e-08
AF-Q08881-F1-model_v4_out_pocket11_atm.pdb_2br1.pdb	AF-Q08881-F1-model_v4_out_pocket11_atm	2br1	0.4914	1.537e-09
AF-P41279-F1-model_v4_out_pocket1_atm.pdb_2wmr.pdb	AF-P41279-F1-model_v4_out_pocket1_atm	2wmr	0.43649	7.533e-06
AF-Q13237-F1-model_v4_out_pocket36_atm.pdb_2brm.pdb	AF-Q13237-F1-model_v4_out_pocket36_atm	2brm	0.51029	9.169e-09
AF-Q9H2K8-F1-model_v4_out_pocket3_atm.pdb_2brm.pdb	AF-Q9H2K8-F1-model_v4_out_pocket3_atm	2brm	0.50397	4.224e-07
AF-Q8NE63-F1-model_v4_out_pocket8_atm.pdb_1nvs.pdb	AF-Q8NE63-F1-model_v4_out_pocket8_atm	1nvs	0.45713	5.971e-10
AF-P42681-F1-model_v4_out_pocket17_atm.pdb_2ayp.pdb	AF-P42681-F1-model_v4_out_pocket17_atm	2ayp	0.41791	1.019e-07
AF-P54646-F1-model_v4_out_pocket10_atm.pdb_2ywp.pdb	AF-P54646-F1-model_v4_out_pocket10_atm	2ywp	0.46109	3.171e-11
AF-Q6PHR2-F1-model_v4_out_pocket33_atm.pdb_2c3j.pdb	AF-Q6PHR2-F1-model_v4_out_pocket33_atm	2c3j	0.55285	1.015e-09
AF-Q8WU08-F1-model_v4_out_pocket1_atm.pdb_2brm.pdb	AF-Q8WU08-F1-model_v4_out_pocket1_atm	2brm	0.53807	9.157e-10
AF-Q14012-F1-model_v4_out_pocket1_atm.pdb_2brm.pdb	AF-Q14012-F1-model_v4_out_pocket1_atm	2brm	0.4393	1.575e-05
AF-Q13237-F1-model_v4_out_pocket36_atm.pdb_2brg.pdb	AF-Q13237-F1-model_v4_out_pocket36_atm	2brg	0.50338	3.117e-08
AF-Q9H2K8-F1-model_v4_out_pocket3_atm.pdb_2brn.pdb	AF-Q9H2K8-F1-model_v4_out_pocket3_atm	2brn	0.51846	4.224e-07
AF-P05129-F1-model_v4_out_pocket46_atm.pdb_2e9u.pdb	AF-P05129-F1-model_v4_out_pocket46_atm	2e9u	0.47705	4.745e-07
AF-Q96PF2-F1-model_v4_out_pocket1_atm.pdb_2brm.pdb	AF-Q96PF2-F1-model_v4_out_pocket1_atm	2brm	0.51243	1.248e-09
AF-Q13627-F1-model_v4_out_pocket2_atm.pdb_2qhn.pdb	AF-Q13627-F1-model_v4_out_pocket2_atm	2qhn	0.39455	1.859e-05
AF-Q16539-F1-model_v4_out_pocket6_atm.pdb_2qhn.pdb	AF-Q16539-F1-model_v4_out_pocket6_atm	2qhn	0.41951	4.064e-06
AF-Q92772-F1-model_v4_out_pocket25_atm.pdb_2qhn.pdb	AF-Q92772-F1-model_v4_out_pocket25_atm	2qhn	0.49379	1.377e-08
AF-Q8WU08-F1-model_v4_out_pocket1_atm.pdb_2bro.pdb	AF-Q8WU08-F1-model_v4_out_pocket1_atm	2bro	0.5545	2.429e-10
AF-P50750-F1-model_v4_out_pocket1_atm.pdb_2e9u.pdb	AF-P50750-F1-model_v4_out_pocket1_atm	2e9u	0.43539	1.275e-08
AF-P43405-F1-model_v4_out_pocket32_atm.pdb_2wmr.pdb	AF-P43405-F1-model_v4_out_pocket32_atm	2wmr	0.54843	2.704e-07
AF-Q13131-F1-model_v4_out_pocket21_atm.pdb_2c3k.pdb	AF-Q13131-F1-model_v4_out_pocket21_atm	2c3k	0.43572	4.178e-10
AF-P07949-F1-model_v4_out_pocket57_atm.pdb_2c3k.pdb	AF-P07949-F1-model_v4_out_pocket57_atm	2c3k	0.42604	4.395e-09
AF-P54646-F1-model_v4_out_pocket10_atm.pdb_2brm.pdb	AF-P54646-F1-model_v4_out_pocket10_atm	2brm	0.46705	1.046e-10
AF-P48444-F1-model_v4_out_pocket3_atm.pdb_2br1.pdb	AF-P48444-F1-model_v4_out_pocket3_atm	2br1	0.30952	2.374e-05
AF-Q8IU85-F1-model_v4_out_pocket3_atm.pdb_2bro.pdb	AF-Q8IU85-F1-model_v4_out_pocket3_atm	2bro	0.40557	1.888e-05
AF-Q9Y2H1-F1-model_v4_out_pocket2_atm.pdb_2wmr.pdb	AF-Q9Y2H1-F1-model_v4_out_pocket2_atm	2wmr	0.53179	2.643e-07
AF-Q9UIK4-F1-model_v4_out_pocket1_atm.pdb_2bro.pdb	AF-Q9UIK4-F1-model_v4_out_pocket1_atm	2bro	0.40587	4.959e-09
AF-P06241-F1-model_v4_out_pocket12_atm.pdb_2brb.pdb	AF-P06241-F1-model_v4_out_pocket12_atm	2brb	0.50945	9.166e-10
AF-P53355-F1-model_v4_out_pocket54_atm.pdb_2c3l.pdb	AF-P53355-F1-model_v4_out_pocket54_atm	2c3l	0.46545	1.235e-06
AF-Q92772-F1-model_v4_out_pocket25_atm.pdb_2c3k.pdb	AF-Q92772-F1-model_v4_out_pocket25_atm	2c3k	0.417	3.441e-08
AF-P07947-F1-model_v4_out_pocket3_atm.pdb_2wmu.pdb	AF-P07947-F1-model_v4_out_pocket3_atm	2wmu	0.47561	2.089e-06
AF-Q8IVW4-F1-model_v4_out_pocket8_atm.pdb_2brn.pdb	AF-Q8IVW4-F1-model_v4_out_pocket8_atm	2brn	0.35587	2.548e-06
AF-Q00536-F1-model_v4_out_pocket15_atm.pdb_2wmr.pdb	AF-Q00536-F1-model_v4_out_pocket15_atm	2wmr	0.49795	1.882e-09
AF-Q14680-F1-model_v4_out_pocket1_atm.pdb_1nvs.pdb	AF-Q14680-F1-model_v4_out_pocket1_atm	1nvs	0.52781	1.852e-09
AF-Q14012-F1-model_v4_out_pocket1_atm.pdb_2ywp.pdb	AF-Q14012-F1-model_v4_out_pocket1_atm	2ywp	0.43946	6.397e-06
AF-Q9UK32-F1-model_v4_out_pocket38_atm.pdb_2e9u.pdb	AF-Q9UK32-F1-model_v4_out_pocket38_atm	2e9u	0.34604	3.106e-05
AF-P31751-F1-model_v4_out_pocket3_atm.pdb_2brg.pdb	AF-P31751-F1-model_v4_out_pocket3_atm	2brg	0.47145	4.357e-08
AF-P05129-F1-model_v4_out_pocket46_atm.pdb_2c3l.pdb	AF-P05129-F1-model_v4_out_pocket46_atm	2c3l	0.49161	3.246e-06
AF-Q9BZL6-F1-model_v4_out_pocket56_atm.pdb_2br1.pdb	AF-Q9BZL6-F1-model_v4_out_pocket56_atm	2br1	0.48698	3.652e-06
AF-P54646-F1-model_v4_out_pocket10_atm.pdb_2wmr.pdb	AF-P54646-F1-model_v4_out_pocket10_atm	2wmr	0.5123	2.271e-10
AF-Q9H8X2-F1-model_v4_out_pocket1_atm.pdb_2e9u.pdb	AF-Q9H8X2-F1-model_v4_out_pocket1_atm	2e9u	0.41181	4.02e-06
AF-P15056-F1-model_v4_out_pocket1_atm.pdb_2bro.pdb	AF-P15056-F1-model_v4_out_pocket1_atm	2bro	0.37499	5.351e-07
AF-Q6P5Z2-F1-model_v4_out_pocket50_atm.pdb_2brm.pdb	AF-Q6P5Z2-F1-model_v4_out_pocket50_atm	2brm	0.46956	5.823e-10
AF-P49760-F1-model_v4_out_pocket36_atm.pdb_2br1.pdb	AF-P49760-F1-model_v4_out_pocket36_atm	2br1	0.47446	4.646e-10
AF-P37173-F1-model_v4_out_pocket7_atm.pdb_2brb.pdb	AF-P37173-F1-model_v4_out_pocket7_atm	2brb	0.52172	3.574e-08
AF-P49760-F1-model_v4_out_pocket36_atm.pdb_2brb.pdb	AF-P49760-F1-model_v4_out_pocket36_atm	2brb	0.49595	2.088e-10
AF-P31749-F1-model_v4_out_pocket8_atm.pdb_2ayp.pdb	AF-P31749-F1-model_v4_out_pocket8_atm	2ayp	0.46486	4.554e-09
AF-Q08881-F1-model_v4_out_pocket11_atm.pdb_2bro.pdb	AF-Q08881-F1-model_v4_out_pocket11_atm	2bro	0.4876	1.223e-09
AF-O15146-F1-model_v4_out_pocket2_atm.pdb_2brb.pdb	AF-O15146-F1-model_v4_out_pocket2_atm	2brb	0.5142	1.853e-09
AF-P06241-F1-model_v4_out_pocket12_atm.pdb_2c3k.pdb	AF-P06241-F1-model_v4_out_pocket12_atm	2c3k	0.42737	1.161e-07
AF-Q9Y259-F1-model_v4_out_pocket17_atm.pdb_2ywp.pdb	AF-Q9Y259-F1-model_v4_out_pocket17_atm	2ywp	0.3523	4.612e-05
AF-Q8IWQ3-F1-model_v4_out_pocket28_atm.pdb_2ayp.pdb	AF-Q8IWQ3-F1-model_v4_out_pocket28_atm	2ayp	0.3899	6.691e-08
AF-Q13163-F1-model_v4_out_pocket34_atm.pdb_2br1.pdb	AF-Q13163-F1-model_v4_out_pocket34_atm	2br1	0.49541	1.325e-06
AF-P22455-F1-model_v4_out_pocket65_atm.pdb_2c3l.pdb	AF-P22455-F1-model_v4_out_pocket65_atm	2c3l	0.53413	1.835e-08
AF-Q14680-F1-model_v4_out_pocket1_atm.pdb_2e9u.pdb	AF-Q14680-F1-model_v4_out_pocket1_atm	2e9u	0.47989	6.032e-08
AF-Q8NE63-F1-model_v4_out_pocket8_atm.pdb_2qhn.pdb	AF-Q8NE63-F1-model_v4_out_pocket8_atm	2qhn	0.4706	5.944e-08
AF-Q96QS6-F1-model_v4_out_pocket10_atm.pdb_2brm.pdb	AF-Q96QS6-F1-model_v4_out_pocket10_atm	2brm	0.42815	1.611e-06
AF-P29597-F1-model_v4_out_pocket41_atm.pdb_2c3k.pdb	AF-P29597-F1-model_v4_out_pocket41_atm	2c3k	0.39024	1.543e-05
AF-Q14680-F1-model_v4_out_pocket1_atm.pdb_2c3l.pdb	AF-Q14680-F1-model_v4_out_pocket1_atm	2c3l	0.5255	6.588e-08
AF-Q8WU08-F1-model_v4_out_pocket1_atm.pdb_2brb.pdb	AF-Q8WU08-F1-model_v4_out_pocket1_atm	2brb	0.56393	7.174e-10
AF-P0C263-F1-model_v4_out_pocket27_atm.pdb_2c3k.pdb	AF-P0C263-F1-model_v4_out_pocket27_atm	2c3k	0.4277	7.512e-08
AF-Q7KZI7-F1-model_v4_out_pocket2_atm.pdb_2wmu.pdb	AF-Q7KZI7-F1-model_v4_out_pocket2_atm	2wmu	0.52372	4.999e-08
AF-Q14012-F1-model_v4_out_pocket1_atm.pdb_2br1.pdb	AF-Q14012-F1-model_v4_out_pocket1_atm	2br1	0.45451	6.25e-06
AF-P22455-F1-model_v4_out_pocket65_atm.pdb_2c3j.pdb	AF-P22455-F1-model_v4_out_pocket65_atm	2c3j	0.52763	1.951e-09
AF-Q8WU08-F1-model_v4_out_pocket1_atm.pdb_2c3l.pdb	AF-Q8WU08-F1-model_v4_out_pocket1_atm	2c3l	0.53275	2.115e-08
AF-Q13237-F1-model_v4_out_pocket36_atm.pdb_2brb.pdb	AF-Q13237-F1-model_v4_out_pocket36_atm	2brb	0.54462	2.984e-09
AF-Q92772-F1-model_v4_out_pocket25_atm.pdb_2br1.pdb	AF-Q92772-F1-model_v4_out_pocket25_atm	2br1	0.46658	4.463e-09
AF-Q92772-F1-model_v4_out_pocket25_atm.pdb_2wmr.pdb	AF-Q92772-F1-model_v4_out_pocket25_atm	2wmr	0.50182	9.179e-09
AF-Q96RR4-F1-model_v4_out_pocket1_atm.pdb_2ayp.pdb	AF-Q96RR4-F1-model_v4_out_pocket1_atm	2ayp	0.43067	6.938e-08
AF-P43250-F1-model_v4_out_pocket3_atm.pdb_2brb.pdb	AF-P43250-F1-model_v4_out_pocket3_atm	2brb	0.50499	6.203e-10
AF-Q7L7X3-F1-model_v4_out_pocket3_atm.pdb_2br1.pdb	AF-Q7L7X3-F1-model_v4_out_pocket3_atm	2br1	0.497	3.027e-07
AF-Q14680-F1-model_v4_out_pocket1_atm.pdb_2qhn.pdb	AF-Q14680-F1-model_v4_out_pocket1_atm	2qhn	0.51916	8.177e-07
AF-Q9UEE5-F1-model_v4_out_pocket6_atm.pdb_2brb.pdb	AF-Q9UEE5-F1-model_v4_out_pocket6_atm	2brb	0.46518	8.891e-11
AF-Q15831-F1-model_v4_out_pocket20_atm.pdb_2ayp.pdb	AF-Q15831-F1-model_v4_out_pocket20_atm	2ayp	0.45428	1.234e-07
AF-Q8N5S9-F1-model_v4_out_pocket17_atm.pdb_2wmu.pdb	AF-Q8N5S9-F1-model_v4_out_pocket17_atm	2wmu	0.52252	4.984e-06
AF-O75914-F1-model_v4_out_pocket6_atm.pdb_2wmr.pdb	AF-O75914-F1-model_v4_out_pocket6_atm	2wmr	0.55034	7.946e-07
AF-Q9BVS4-F1-model_v4_out_pocket47_atm.pdb_2qhn.pdb	AF-Q9BVS4-F1-model_v4_out_pocket47_atm	2qhn	0.49721	9.037e-06
AF-P08887-F1-model_v4_out_pocket1_atm.pdb_2brb.pdb	AF-P08887-F1-model_v4_out_pocket1_atm	2brb	0.31952	9.365e-05
AF-O15146-F1-model_v4_out_pocket2_atm.pdb_2wmu.pdb	AF-O15146-F1-model_v4_out_pocket2_atm	2wmu	0.49033	7.104e-07
AF-Q16816-F1-model_v4_out_pocket18_atm.pdb_2brn.pdb	AF-Q16816-F1-model_v4_out_pocket18_atm	2brn	0.53985	4.736e-11
AF-P27448-F1-model_v4_out_pocket27_atm.pdb_2brg.pdb	AF-P27448-F1-model_v4_out_pocket27_atm	2brg	0.56077	1.459e-09
AF-Q9H479-F1-model_v4_out_pocket2_atm.pdb_2br1.pdb	AF-Q9H479-F1-model_v4_out_pocket2_atm	2br1	0.39359	7.914e-05
AF-P37023-F1-model_v4_out_pocket8_atm.pdb_2ayp.pdb	AF-P37023-F1-model_v4_out_pocket8_atm	2ayp	0.37704	2.408e-06
AF-O14757-F1-model_v4_out_pocket17_atm.pdb_2ayp.pdb	AF-O14757-F1-model_v4_out_pocket17_atm	2ayp	0.55178	2.741e-12
AF-Q13237-F1-model_v4_out_pocket36_atm.pdb_2brn.pdb	AF-Q13237-F1-model_v4_out_pocket36_atm	2brn	0.52695	1.315e-08
AF-Q14012-F1-model_v4_out_pocket1_atm.pdb_2wmu.pdb	AF-Q14012-F1-model_v4_out_pocket1_atm	2wmu	0.49631	8.486e-06
AF-P15056-F1-model_v4_out_pocket1_atm.pdb_2e9u.pdb	AF-P15056-F1-model_v4_out_pocket1_atm	2e9u	0.36488	6.758e-07
AF-Q15831-F1-model_v4_out_pocket20_atm.pdb_2brb.pdb	AF-Q15831-F1-model_v4_out_pocket20_atm	2brb	0.55761	1.373e-09
AF-P53778-F1-model_v4_out_pocket14_atm.pdb_2wmr.pdb	AF-P53778-F1-model_v4_out_pocket14_atm	2wmr	0.41932	2.508e-07
AF-P29597-F1-model_v4_out_pocket72_atm.pdb_2c3k.pdb	AF-P29597-F1-model_v4_out_pocket72_atm	2c3k	0.42045	9.434e-09
AF-Q96LW2-F1-model_v4_out_pocket25_atm.pdb_2ywp.pdb	AF-Q96LW2-F1-model_v4_out_pocket25_atm	2ywp	0.58387	4.342e-09
AF-P29597-F1-model_v4_out_pocket72_atm.pdb_2br1.pdb	AF-P29597-F1-model_v4_out_pocket72_atm	2br1	0.43929	2.591e-08
AF-P48444-F1-model_v4_out_pocket3_atm.pdb_2c3k.pdb	AF-P48444-F1-model_v4_out_pocket3_atm	2c3k	0.29525	5.164e-05
AF-Q96LW2-F1-model_v4_out_pocket25_atm.pdb_2wmu.pdb	AF-Q96LW2-F1-model_v4_out_pocket25_atm	2wmu	0.54599	2.419e-06
AF-P09769-F1-model_v4_out_pocket41_atm.pdb_2brg.pdb	AF-P09769-F1-model_v4_out_pocket41_atm	2brg	0.46095	6.483e-09
AF-Q00532-F1-model_v4_out_pocket4_atm.pdb_2wmr.pdb	AF-Q00532-F1-model_v4_out_pocket4_atm	2wmr	0.52688	1.039e-07
AF-Q8NE63-F1-model_v4_out_pocket8_atm.pdb_2ayp.pdb	AF-Q8NE63-F1-model_v4_out_pocket8_atm	2ayp	0.40862	1.347e-08
AF-P52564-F1-model_v4_out_pocket3_atm.pdb_2brb.pdb	AF-P52564-F1-model_v4_out_pocket3_atm	2brb	0.4829	5.074e-06
AF-P23458-F1-model_v4_out_pocket32_atm.pdb_2qhn.pdb	AF-P23458-F1-model_v4_out_pocket32_atm	2qhn	0.512	2.786e-06
AF-Q16816-F1-model_v4_out_pocket18_atm.pdb_2ywp.pdb	AF-Q16816-F1-model_v4_out_pocket18_atm	2ywp	0.51644	1.175e-11
AF-Q8N5S9-F1-model_v4_out_pocket17_atm.pdb_2brb.pdb	AF-Q8N5S9-F1-model_v4_out_pocket17_atm	2brb	0.59662	4.441e-09
AF-O15146-F1-model_v4_out_pocket2_atm.pdb_2brg.pdb	AF-O15146-F1-model_v4_out_pocket2_atm	2brg	0.49797	3.36e-09
AF-Q14680-F1-model_v4_out_pocket1_atm.pdb_2brb.pdb	AF-Q14680-F1-model_v4_out_pocket1_atm	2brb	0.56968	9.183e-10
AF-Q96LW2-F1-model_v4_out_pocket25_atm.pdb_2qhn.pdb	AF-Q96LW2-F1-model_v4_out_pocket25_atm	2qhn	0.5487	1.314e-06
AF-Q8IWQ3-F1-model_v4_out_pocket28_atm.pdb_2brm.pdb	AF-Q8IWQ3-F1-model_v4_out_pocket28_atm	2brm	0.43592	3.354e-09
AF-P21127-F1-model_v4_out_pocket29_atm.pdb_2brg.pdb	AF-P21127-F1-model_v4_out_pocket29_atm	2brg	0.39388	1.736e-07
AF-P05129-F1-model_v4_out_pocket46_atm.pdb_2wmu.pdb	AF-P05129-F1-model_v4_out_pocket46_atm	2wmu	0.49532	1.153e-05
AF-P43403-F1-model_v4_out_pocket25_atm.pdb_2brb.pdb	AF-P43403-F1-model_v4_out_pocket25_atm	2brb	0.45965	7.129e-09
AF-Q16816-F1-model_v4_out_pocket18_atm.pdb_2e9u.pdb	AF-Q16816-F1-model_v4_out_pocket18_atm	2e9u	0.50324	3.219e-11
AF-Q96LW2-F1-model_v4_out_pocket25_atm.pdb_2c3k.pdb	AF-Q96LW2-F1-model_v4_out_pocket25_atm	2c3k	0.5506	2.921e-08
AF-P43405-F1-model_v4_out_pocket32_atm.pdb_2c3k.pdb	AF-P43405-F1-model_v4_out_pocket32_atm	2c3k	0.45288	3.057e-06
AF-P05771-F1-model_v4_out_pocket39_atm.pdb_2wmr.pdb	AF-P05771-F1-model_v4_out_pocket39_atm	2wmr	0.50321	4e-07
AF-Q8IVW4-F1-model_v4_out_pocket8_atm.pdb_2brg.pdb	AF-Q8IVW4-F1-model_v4_out_pocket8_atm	2brg	0.35327	8.888e-07
AF-P43250-F1-model_v4_out_pocket3_atm.pdb_2brg.pdb	AF-P43250-F1-model_v4_out_pocket3_atm	2brg	0.49318	8.195e-10
AF-P15735-F1-model_v4_out_pocket6_atm.pdb_2bro.pdb	AF-P15735-F1-model_v4_out_pocket6_atm	2bro	0.54094	4.933e-11
AF-Q9BVS4-F1-model_v4_out_pocket47_atm.pdb_2ywp.pdb	AF-Q9BVS4-F1-model_v4_out_pocket47_atm	2ywp	0.46656	3.839e-06
AF-Q86V86-F1-model_v4_out_pocket13_atm.pdb_2brn.pdb	AF-Q86V86-F1-model_v4_out_pocket13_atm	2brn	0.37232	1.147e-08
AF-Q9Y6R4-F1-model_v4_out_pocket72_atm.pdb_1nvs.pdb	AF-Q9Y6R4-F1-model_v4_out_pocket72_atm	1nvs	0.40376	1.351e-09
AF-Q7L7X3-F1-model_v4_out_pocket3_atm.pdb_2wmr.pdb	AF-Q7L7X3-F1-model_v4_out_pocket3_atm	2wmr	0.46949	3.365e-05
AF-O14936-F1-model_v4_out_pocket64_atm.pdb_2brn.pdb	AF-O14936-F1-model_v4_out_pocket64_atm	2brn	0.45678	4.066e-09
AF-P27448-F1-model_v4_out_pocket27_atm.pdb_2bro.pdb	AF-P27448-F1-model_v4_out_pocket27_atm	2bro	0.56289	6.04e-10
AF-O14713-F1-model_v4_out_pocket1_atm.pdb_2ywp.pdb	AF-O14713-F1-model_v4_out_pocket1_atm	2ywp	0.29198	3.335e-05
AF-P53355-F1-model_v4_out_pocket54_atm.pdb_2wmr.pdb	AF-P53355-F1-model_v4_out_pocket54_atm	2wmr	0.4349	6.404e-05
AF-Q9BVS4-F1-model_v4_out_pocket47_atm.pdb_2c3k.pdb	AF-Q9BVS4-F1-model_v4_out_pocket47_atm	2c3k	0.47434	1.232e-06
AF-P23443-F1-model_v4_out_pocket1_atm.pdb_2brb.pdb	AF-P23443-F1-model_v4_out_pocket1_atm	2brb	0.55418	1.423e-09
AF-Q96GD4-F1-model_v4_out_pocket3_atm.pdb_2brn.pdb	AF-Q96GD4-F1-model_v4_out_pocket3_atm	2brn	0.59335	6.072e-11
AF-Q13237-F1-model_v4_out_pocket36_atm.pdb_2c3j.pdb	AF-Q13237-F1-model_v4_out_pocket36_atm	2c3j	0.52044	3.158e-09
AF-P11801-F1-model_v4_out_pocket3_atm.pdb_2ayp.pdb	AF-P11801-F1-model_v4_out_pocket3_atm	2ayp	0.43988	5.57e-08
AF-P45984-F1-model_v4_out_pocket33_atm.pdb_2br1.pdb	AF-P45984-F1-model_v4_out_pocket33_atm	2br1	0.48087	3.176e-06
AF-P27448-F1-model_v4_out_pocket27_atm.pdb_2brn.pdb	AF-P27448-F1-model_v4_out_pocket27_atm	2brn	0.58814	5.223e-10
AF-P45985-F1-model_v4_out_pocket11_atm.pdb_2c3j.pdb	AF-P45985-F1-model_v4_out_pocket11_atm	2c3j	0.44761	8.065e-08
AF-Q8IZL9-F1-model_v4_out_pocket9_atm.pdb_2ayp.pdb	AF-Q8IZL9-F1-model_v4_out_pocket9_atm	2ayp	0.40998	7.7e-08
AF-P07947-F1-model_v4_out_pocket3_atm.pdb_2brn.pdb	AF-P07947-F1-model_v4_out_pocket3_atm	2brn	0.50529	5.516e-09
AF-Q96PF2-F1-model_v4_out_pocket1_atm.pdb_2ayp.pdb	AF-Q96PF2-F1-model_v4_out_pocket1_atm	2ayp	0.47665	1.022e-09
AF-Q8N5S9-F1-model_v4_out_pocket17_atm.pdb_2ayp.pdb	AF-Q8N5S9-F1-model_v4_out_pocket17_atm	2ayp	0.51663	6.894e-08
AF-Q8WU08-F1-model_v4_out_pocket1_atm.pdb_2qhn.pdb	AF-Q8WU08-F1-model_v4_out_pocket1_atm	2qhn	0.52227	3.748e-07
AF-Q8TDC3-F1-model_v4_out_pocket28_atm.pdb_2brg.pdb	AF-Q8TDC3-F1-model_v4_out_pocket28_atm	2brg	0.57011	4.472e-09
AF-P00533-F1-model_v4_out_pocket93_atm.pdb_2bro.pdb	AF-P00533-F1-model_v4_out_pocket93_atm	2bro	0.42175	1.176e-05
AF-Q8IZL9-F1-model_v4_out_pocket9_atm.pdb_2brm.pdb	AF-Q8IZL9-F1-model_v4_out_pocket9_atm	2brm	0.45157	2.067e-08
AF-Q13627-F1-model_v4_out_pocket2_atm.pdb_2wmu.pdb	AF-Q13627-F1-model_v4_out_pocket2_atm	2wmu	0.38509	9.931e-05
AF-P23443-F1-model_v4_out_pocket1_atm.pdb_2e9u.pdb	AF-P23443-F1-model_v4_out_pocket1_atm	2e9u	0.48904	1.271e-08
AF-Q9UEE5-F1-model_v4_out_pocket6_atm.pdb_2bro.pdb	AF-Q9UEE5-F1-model_v4_out_pocket6_atm	2bro	0.43274	6.193e-10
AF-O14936-F1-model_v4_out_pocket64_atm.pdb_2wmr.pdb	AF-O14936-F1-model_v4_out_pocket64_atm	2wmr	0.4617	4.162e-08
AF-Q9BZL6-F1-model_v4_out_pocket56_atm.pdb_2brn.pdb	AF-Q9BZL6-F1-model_v4_out_pocket56_atm	2brn	0.47952	1.098e-05
AF-P53350-F1-model_v4_out_pocket12_atm.pdb_2brg.pdb	AF-P53350-F1-model_v4_out_pocket12_atm	2brg	0.53349	4.527e-09
AF-Q9UIK4-F1-model_v4_out_pocket1_atm.pdb_2wmu.pdb	AF-Q9UIK4-F1-model_v4_out_pocket1_atm	2wmu	0.42885	1.421e-07
AF-Q8IU85-F1-model_v4_out_pocket3_atm.pdb_2c3l.pdb	AF-Q8IU85-F1-model_v4_out_pocket3_atm	2c3l	0.45255	1.627e-06
AF-Q7L7X3-F1-model_v4_out_pocket3_atm.pdb_2c3j.pdb	AF-Q7L7X3-F1-model_v4_out_pocket3_atm	2c3j	0.44775	9.223e-06
AF-P0C263-F1-model_v4_out_pocket27_atm.pdb_2bro.pdb	AF-P0C263-F1-model_v4_out_pocket27_atm	2bro	0.46701	1.18e-08
AF-Q02156-F1-model_v4_out_pocket56_atm.pdb_2e9u.pdb	AF-Q02156-F1-model_v4_out_pocket56_atm	2e9u	0.45272	2.125e-08
AF-P35790-F1-model_v4_out_pocket1_atm.pdb_2brm.pdb	AF-P35790-F1-model_v4_out_pocket1_atm	2brm	0.39661	4.278e-06
AF-Q6IEE7-F1-model_v4_out_pocket8_atm.pdb_2brb.pdb	AF-Q6IEE7-F1-model_v4_out_pocket8_atm	2brb	0.31723	5.677e-05
AF-P04049-F1-model_v4_out_pocket6_atm.pdb_2qhn.pdb	AF-P04049-F1-model_v4_out_pocket6_atm	2qhn	0.45468	9.585e-08
AF-Q16513-F1-model_v4_out_pocket2_atm.pdb_2br1.pdb	AF-Q16513-F1-model_v4_out_pocket2_atm	2br1	0.51792	3.172e-09
AF-P21127-F1-model_v4_out_pocket29_atm.pdb_2ayp.pdb	AF-P21127-F1-model_v4_out_pocket29_atm	2ayp	0.35879	1.709e-07
AF-P45983-F1-model_v4_out_pocket33_atm.pdb_2e9u.pdb	AF-P45983-F1-model_v4_out_pocket33_atm	2e9u	0.49542	1.808e-07
AF-P41279-F1-model_v4_out_pocket1_atm.pdb_2brb.pdb	AF-P41279-F1-model_v4_out_pocket1_atm	2brb	0.43841	5.816e-07
AF-P49336-F1-model_v4_out_pocket19_atm.pdb_1nvs.pdb	AF-P49336-F1-model_v4_out_pocket19_atm	1nvs	0.44105	3.016e-08
AF-O94806-F1-model_v4_out_pocket61_atm.pdb_2wmu.pdb	AF-O94806-F1-model_v4_out_pocket61_atm	2wmu	0.50568	3.562e-06
AF-O94806-F1-model_v4_out_pocket61_atm.pdb_2c3l.pdb	AF-O94806-F1-model_v4_out_pocket61_atm	2c3l	0.45327	1.589e-05
AF-P17948-F1-model_v4_out_pocket1_atm.pdb_1nvs.pdb	AF-P17948-F1-model_v4_out_pocket1_atm	1nvs	0.49154	7.742e-11
AF-P53778-F1-model_v4_out_pocket14_atm.pdb_2brm.pdb	AF-P53778-F1-model_v4_out_pocket14_atm	2brm	0.37485	3.186e-07
AF-Q9Y259-F1-model_v4_out_pocket17_atm.pdb_2qhn.pdb	AF-Q9Y259-F1-model_v4_out_pocket17_atm	2qhn	0.40727	7.721e-06
AF-P05129-F1-model_v4_out_pocket46_atm.pdb_2ywp.pdb	AF-P05129-F1-model_v4_out_pocket46_atm	2ywp	0.49352	1.809e-07
AF-P53778-F1-model_v4_out_pocket14_atm.pdb_1nvs.pdb	AF-P53778-F1-model_v4_out_pocket14_atm	1nvs	0.36563	7.525e-07
AF-Q99640-F1-model_v4_out_pocket19_atm.pdb_2qhn.pdb	AF-Q99640-F1-model_v4_out_pocket19_atm	2qhn	0.48609	4.619e-07
AF-O75914-F1-model_v4_out_pocket6_atm.pdb_2br1.pdb	AF-O75914-F1-model_v4_out_pocket6_atm	2br1	0.58112	8.637e-09
AF-Q9H8X2-F1-model_v4_out_pocket1_atm.pdb_2qhn.pdb	AF-Q9H8X2-F1-model_v4_out_pocket1_atm	2qhn	0.42773	4.828e-05
AF-Q96LW2-F1-model_v4_out_pocket25_atm.pdb_2brn.pdb	AF-Q96LW2-F1-model_v4_out_pocket25_atm	2brn	0.61571	3.279e-09
AF-Q99640-F1-model_v4_out_pocket19_atm.pdb_2bro.pdb	AF-Q99640-F1-model_v4_out_pocket19_atm	2bro	0.4716	2.628e-08
AF-Q9UIK4-F1-model_v4_out_pocket1_atm.pdb_2brb.pdb	AF-Q9UIK4-F1-model_v4_out_pocket1_atm	2brb	0.43559	4.6e-10
AF-Q9P0L2-F1-model_v4_out_pocket26_atm.pdb_1nvs.pdb	AF-Q9P0L2-F1-model_v4_out_pocket26_atm	1nvs	0.52493	8.781e-11
AF-P23443-F1-model_v4_out_pocket1_atm.pdb_2c3l.pdb	AF-P23443-F1-model_v4_out_pocket1_atm	2c3l	0.51272	8.821e-08
AF-P42681-F1-model_v4_out_pocket17_atm.pdb_2brm.pdb	AF-P42681-F1-model_v4_out_pocket17_atm	2brm	0.49233	3.571e-10
AF-P22455-F1-model_v4_out_pocket65_atm.pdb_2brn.pdb	AF-P22455-F1-model_v4_out_pocket65_atm	2brn	0.54987	2.19e-09
AF-Q86V86-F1-model_v4_out_pocket13_atm.pdb_2brb.pdb	AF-Q86V86-F1-model_v4_out_pocket13_atm	2brb	0.37855	1.951e-09
AF-Q9UK32-F1-model_v4_out_pocket38_atm.pdb_2brm.pdb	AF-Q9UK32-F1-model_v4_out_pocket38_atm	2brm	0.37402	5.073e-06
AF-Q9UK32-F1-model_v4_out_pocket38_atm.pdb_2c3j.pdb	AF-Q9UK32-F1-model_v4_out_pocket38_atm	2c3j	0.36085	1.39e-05
AF-Q8WU08-F1-model_v4_out_pocket1_atm.pdb_2c3k.pdb	AF-Q8WU08-F1-model_v4_out_pocket1_atm	2c3k	0.5148	9.624e-10
AF-Q6PHR2-F1-model_v4_out_pocket33_atm.pdb_2c3k.pdb	AF-Q6PHR2-F1-model_v4_out_pocket33_atm	2c3k	0.58952	4.864e-12
AF-O15146-F1-model_v4_out_pocket2_atm.pdb_1nvs.pdb	AF-O15146-F1-model_v4_out_pocket2_atm	1nvs	0.4593	2.935e-08
AF-Q6PHR2-F1-model_v4_out_pocket33_atm.pdb_2brg.pdb	AF-Q6PHR2-F1-model_v4_out_pocket33_atm	2brg	0.59798	8.29e-11
AF-P45985-F1-model_v4_out_pocket11_atm.pdb_2c3l.pdb	AF-P45985-F1-model_v4_out_pocket11_atm	2c3l	0.45024	6.513e-07
AF-P36896-F1-model_v4_out_pocket4_atm.pdb_2ayp.pdb	AF-P36896-F1-model_v4_out_pocket4_atm	2ayp	0.43104	1.008e-07
AF-P43403-F1-model_v4_out_pocket25_atm.pdb_2c3j.pdb	AF-P43403-F1-model_v4_out_pocket25_atm	2c3j	0.41833	1.358e-07
AF-Q6P5Z2-F1-model_v4_out_pocket50_atm.pdb_2c3l.pdb	AF-Q6P5Z2-F1-model_v4_out_pocket50_atm	2c3l	0.49812	5.371e-10
AF-Q9Y2H1-F1-model_v4_out_pocket2_atm.pdb_2ywp.pdb	AF-Q9Y2H1-F1-model_v4_out_pocket2_atm	2ywp	0.48358	5.062e-08
AF-Q15831-F1-model_v4_out_pocket20_atm.pdb_2wmu.pdb	AF-Q15831-F1-model_v4_out_pocket20_atm	2wmu	0.51575	1.368e-06
AF-Q96RR4-F1-model_v4_out_pocket1_atm.pdb_2brn.pdb	AF-Q96RR4-F1-model_v4_out_pocket1_atm	2brn	0.49567	1.449e-08
AF-P36896-F1-model_v4_out_pocket4_atm.pdb_2e9u.pdb	AF-P36896-F1-model_v4_out_pocket4_atm	2e9u	0.46533	1.185e-08
AF-Q9H2K8-F1-model_v4_out_pocket3_atm.pdb_2wmr.pdb	AF-Q9H2K8-F1-model_v4_out_pocket3_atm	2wmr	0.48602	1.71e-05
AF-Q02156-F1-model_v4_out_pocket56_atm.pdb_2c3l.pdb	AF-Q02156-F1-model_v4_out_pocket56_atm	2c3l	0.47914	1.088e-07
AF-Q13131-F1-model_v4_out_pocket21_atm.pdb_2bro.pdb	AF-Q13131-F1-model_v4_out_pocket21_atm	2bro	0.44914	4.263e-09
AF-Q13177-F1-model_v4_out_pocket11_atm.pdb_2brm.pdb	AF-Q13177-F1-model_v4_out_pocket11_atm	2brm	0.54778	3.995e-11
AF-O15111-F1-model_v4_out_pocket48_atm.pdb_2c3j.pdb	AF-O15111-F1-model_v4_out_pocket48_atm	2c3j	0.55592	1.285e-08
AF-O15146-F1-model_v4_out_pocket2_atm.pdb_2wmr.pdb	AF-O15146-F1-model_v4_out_pocket2_atm	2wmr	0.49637	1.816e-07
AF-Q92772-F1-model_v4_out_pocket25_atm.pdb_2e9u.pdb	AF-Q92772-F1-model_v4_out_pocket25_atm	2e9u	0.44048	5.077e-09
AF-P08069-F1-model_v4_out_pocket68_atm.pdb_2ywp.pdb	AF-P08069-F1-model_v4_out_pocket68_atm	2ywp	0.4586	4.975e-08
AF-P07947-F1-model_v4_out_pocket3_atm.pdb_2brg.pdb	AF-P07947-F1-model_v4_out_pocket3_atm	2brg	0.49015	7.507e-09
AF-P23443-F1-model_v4_out_pocket1_atm.pdb_2brm.pdb	AF-P23443-F1-model_v4_out_pocket1_atm	2brm	0.51423	6.893e-09
AF-Q8IZL9-F1-model_v4_out_pocket9_atm.pdb_2ywp.pdb	AF-Q8IZL9-F1-model_v4_out_pocket9_atm	2ywp	0.42801	5.397e-08
AF-Q04912-F1-model_v4_out_pocket106_atm.pdb_2brm.pdb	AF-Q04912-F1-model_v4_out_pocket106_atm	2brm	0.47729	6.452e-09
AF-Q8IWQ3-F1-model_v4_out_pocket28_atm.pdb_2qhn.pdb	AF-Q8IWQ3-F1-model_v4_out_pocket28_atm	2qhn	0.45933	5.904e-08
AF-P17252-F1-model_v4_out_pocket23_atm.pdb_2ayp.pdb	AF-P17252-F1-model_v4_out_pocket23_atm	2ayp	0.37324	7.197e-08
AF-Q6P5Z2-F1-model_v4_out_pocket50_atm.pdb_1nvs.pdb	AF-Q6P5Z2-F1-model_v4_out_pocket50_atm	1nvs	0.46202	4.572e-10
AF-Q8IVW4-F1-model_v4_out_pocket8_atm.pdb_2ayp.pdb	AF-Q8IVW4-F1-model_v4_out_pocket8_atm	2ayp	0.32487	3.668e-06
AF-P29597-F1-model_v4_out_pocket72_atm.pdb_2ywp.pdb	AF-P29597-F1-model_v4_out_pocket72_atm	2ywp	0.41165	1.44e-07
AF-O14936-F1-model_v4_out_pocket64_atm.pdb_2br1.pdb	AF-O14936-F1-model_v4_out_pocket64_atm	2br1	0.44479	2.631e-09
AF-Q9UQB9-F1-model_v4_out_pocket13_atm.pdb_2bro.pdb	AF-Q9UQB9-F1-model_v4_out_pocket13_atm	2bro	0.52075	2.031e-11
AF-P27361-F1-model_v4_out_pocket12_atm.pdb_2wmu.pdb	AF-P27361-F1-model_v4_out_pocket12_atm	2wmu	0.44311	2.428e-05
AF-P15735-F1-model_v4_out_pocket6_atm.pdb_2ayp.pdb	AF-P15735-F1-model_v4_out_pocket6_atm	2ayp	0.457	1.648e-08
AF-Q15349-F1-model_v4_out_pocket43_atm.pdb_2ywp.pdb	AF-Q15349-F1-model_v4_out_pocket43_atm	2ywp	0.48035	1.616e-09
AF-Q6IEE7-F1-model_v4_out_pocket8_atm.pdb_2c3l.pdb	AF-Q6IEE7-F1-model_v4_out_pocket8_atm	2c3l	0.32099	8.418e-05
AF-Q00535-F1-model_v4_out_pocket15_atm.pdb_2c3j.pdb	AF-Q00535-F1-model_v4_out_pocket15_atm	2c3j	0.44513	9.488e-10
AF-Q13188-F1-model_v4_out_pocket2_atm.pdb_2wmu.pdb	AF-Q13188-F1-model_v4_out_pocket2_atm	2wmu	0.52472	8.4e-06
AF-Q16513-F1-model_v4_out_pocket2_atm.pdb_1nvs.pdb	AF-Q16513-F1-model_v4_out_pocket2_atm	1nvs	0.50328	2.728e-09
AF-P0C263-F1-model_v4_out_pocket27_atm.pdb_2br1.pdb	AF-P0C263-F1-model_v4_out_pocket27_atm	2br1	0.46662	3.103e-08
AF-Q9H8X2-F1-model_v4_out_pocket1_atm.pdb_2c3j.pdb	AF-Q9H8X2-F1-model_v4_out_pocket1_atm	2c3j	0.41551	7.204e-06
AF-P36897-F1-model_v4_out_pocket2_atm.pdb_2brn.pdb	AF-P36897-F1-model_v4_out_pocket2_atm	2brn	0.53332	1.189e-10
AF-Q9UQB9-F1-model_v4_out_pocket13_atm.pdb_2c3l.pdb	AF-Q9UQB9-F1-model_v4_out_pocket13_atm	2c3l	0.54658	3.234e-11
AF-Q13177-F1-model_v4_out_pocket11_atm.pdb_2c3j.pdb	AF-Q13177-F1-model_v4_out_pocket11_atm	2c3j	0.49794	3.161e-09
AF-Q96PF2-F1-model_v4_out_pocket1_atm.pdb_2brb.pdb	AF-Q96PF2-F1-model_v4_out_pocket1_atm	2brb	0.5443	3.857e-10
AF-P04049-F1-model_v4_out_pocket6_atm.pdb_2e9u.pdb	AF-P04049-F1-model_v4_out_pocket6_atm	2e9u	0.40777	3.53e-08
AF-Q08881-F1-model_v4_out_pocket11_atm.pdb_2brg.pdb	AF-Q08881-F1-model_v4_out_pocket11_atm	2brg	0.47836	8.1e-09
AF-P23458-F1-model_v4_out_pocket32_atm.pdb_2wmu.pdb	AF-P23458-F1-model_v4_out_pocket32_atm	2wmu	0.48839	1.916e-05
AF-Q86V86-F1-model_v4_out_pocket13_atm.pdb_1nvs.pdb	AF-Q86V86-F1-model_v4_out_pocket13_atm	1nvs	0.35273	1.265e-08
AF-P17948-F1-model_v4_out_pocket1_atm.pdb_2wmu.pdb	AF-P17948-F1-model_v4_out_pocket1_atm	2wmu	0.53896	2.543e-09
AF-O94768-F1-model_v4_out_pocket2_atm.pdb_2c3k.pdb	AF-O94768-F1-model_v4_out_pocket2_atm	2c3k	0.46539	3.073e-11
AF-Q13163-F1-model_v4_out_pocket34_atm.pdb_2brg.pdb	AF-Q13163-F1-model_v4_out_pocket34_atm	2brg	0.48375	3.766e-06
AF-P22455-F1-model_v4_out_pocket65_atm.pdb_2ywp.pdb	AF-P22455-F1-model_v4_out_pocket65_atm	2ywp	0.50502	4.966e-09
AF-P08069-F1-model_v4_out_pocket68_atm.pdb_2qhn.pdb	AF-P08069-F1-model_v4_out_pocket68_atm	2qhn	0.49921	3.113e-07
AF-P17252-F1-model_v4_out_pocket23_atm.pdb_2br1.pdb	AF-P17252-F1-model_v4_out_pocket23_atm	2br1	0.40841	2.114e-08
AF-P08069-F1-model_v4_out_pocket68_atm.pdb_2ayp.pdb	AF-P08069-F1-model_v4_out_pocket68_atm	2ayp	0.43019	1.705e-07
AF-P17252-F1-model_v4_out_pocket23_atm.pdb_2c3k.pdb	AF-P17252-F1-model_v4_out_pocket23_atm	2c3k	0.38673	2.157e-08
AF-P29597-F1-model_v4_out_pocket41_atm.pdb_2bro.pdb	AF-P29597-F1-model_v4_out_pocket41_atm	2bro	0.42967	1.063e-06
AF-P43250-F1-model_v4_out_pocket3_atm.pdb_2brm.pdb	AF-P43250-F1-model_v4_out_pocket3_atm	2brm	0.47691	1.636e-09
AF-Q9NYL2-F1-model_v4_out_pocket4_atm.pdb_2brm.pdb	AF-Q9NYL2-F1-model_v4_out_pocket4_atm	2brm	0.51181	4.775e-08
AF-P45983-F1-model_v4_out_pocket33_atm.pdb_2brn.pdb	AF-P45983-F1-model_v4_out_pocket33_atm	2brn	0.52075	3.269e-07
AF-P0C263-F1-model_v4_out_pocket27_atm.pdb_1nvs.pdb	AF-P0C263-F1-model_v4_out_pocket27_atm	1nvs	0.45074	2.606e-08
AF-Q8NE63-F1-model_v4_out_pocket8_atm.pdb_2c3j.pdb	AF-Q8NE63-F1-model_v4_out_pocket8_atm	2c3j	0.43557	1.732e-08
AF-P53779-F1-model_v4_out_pocket1_atm.pdb_2brm.pdb	AF-P53779-F1-model_v4_out_pocket1_atm	2brm	0.50717	1.982e-09
AF-O14757-F1-model_v4_out_pocket17_atm.pdb_2brb.pdb	AF-O14757-F1-model_v4_out_pocket17_atm	2brb	0.60627	1.633e-11
AF-P07949-F1-model_v4_out_pocket57_atm.pdb_2bro.pdb	AF-P07949-F1-model_v4_out_pocket57_atm	2bro	0.46296	3.041e-10
AF-P49336-F1-model_v4_out_pocket19_atm.pdb_2brn.pdb	AF-P49336-F1-model_v4_out_pocket19_atm	2brn	0.45126	1.134e-07
AF-P52564-F1-model_v4_out_pocket3_atm.pdb_2brn.pdb	AF-P52564-F1-model_v4_out_pocket3_atm	2brn	0.48639	3.977e-06
AF-P07333-F1-model_v4_out_pocket10_atm.pdb_2brm.pdb	AF-P07333-F1-model_v4_out_pocket10_atm	2brm	0.36883	9.834e-08
AF-O14936-F1-model_v4_out_pocket64_atm.pdb_1nvs.pdb	AF-O14936-F1-model_v4_out_pocket64_atm	1nvs	0.43376	2.206e-09
AF-P15056-F1-model_v4_out_pocket1_atm.pdb_2qhn.pdb	AF-P15056-F1-model_v4_out_pocket1_atm	2qhn	0.39511	2.25e-06
AF-Q9Y6R4-F1-model_v4_out_pocket72_atm.pdb_2wmu.pdb	AF-Q9Y6R4-F1-model_v4_out_pocket72_atm	2wmu	0.47307	2.538e-09
AF-Q8TDC3-F1-model_v4_out_pocket28_atm.pdb_2wmr.pdb	AF-Q8TDC3-F1-model_v4_out_pocket28_atm	2wmr	0.55334	1.975e-07
AF-O94768-F1-model_v4_out_pocket2_atm.pdb_2c3l.pdb	AF-O94768-F1-model_v4_out_pocket2_atm	2c3l	0.52511	1.847e-11
AF-Q13237-F1-model_v4_out_pocket36_atm.pdb_2ywp.pdb	AF-Q13237-F1-model_v4_out_pocket36_atm	2ywp	0.50924	3.012e-09
AF-Q9H2K8-F1-model_v4_out_pocket3_atm.pdb_2qhn.pdb	AF-Q9H2K8-F1-model_v4_out_pocket3_atm	2qhn	0.47965	2.563e-05
AF-P37023-F1-model_v4_out_pocket8_atm.pdb_2e9u.pdb	AF-P37023-F1-model_v4_out_pocket8_atm	2e9u	0.40999	1.92e-07
AF-P15735-F1-model_v4_out_pocket6_atm.pdb_2c3j.pdb	AF-P15735-F1-model_v4_out_pocket6_atm	2c3j	0.4963	3.914e-09
AF-Q8IWQ3-F1-model_v4_out_pocket28_atm.pdb_1nvs.pdb	AF-Q8IWQ3-F1-model_v4_out_pocket28_atm	1nvs	0.4145	2.762e-08
AF-Q8IW41-F1-model_v4_out_pocket8_atm.pdb_2brn.pdb	AF-Q8IW41-F1-model_v4_out_pocket8_atm	2brn	0.45558	2.281e-07
AF-O14757-F1-model_v4_out_pocket17_atm.pdb_2ywp.pdb	AF-O14757-F1-model_v4_out_pocket17_atm	2ywp	0.58522	1.897e-12
AF-Q9NRJ7-F1-model_v4_out_pocket49_atm.pdb_2c3j.pdb	AF-Q9NRJ7-F1-model_v4_out_pocket49_atm	2c3j	0.29849	8.064e-05
AF-P49336-F1-model_v4_out_pocket19_atm.pdb_2brm.pdb	AF-P49336-F1-model_v4_out_pocket19_atm	2brm	0.43981	9.11e-08
AF-Q14680-F1-model_v4_out_pocket1_atm.pdb_2brm.pdb	AF-Q14680-F1-model_v4_out_pocket1_atm	2brm	0.53943	1.691e-09
AF-Q9UEE5-F1-model_v4_out_pocket6_atm.pdb_2ywp.pdb	AF-Q9UEE5-F1-model_v4_out_pocket6_atm	2ywp	0.43249	1.319e-10
AF-P43405-F1-model_v4_out_pocket32_atm.pdb_1nvs.pdb	AF-P43405-F1-model_v4_out_pocket32_atm	1nvs	0.48358	6.833e-07
AF-P22455-F1-model_v4_out_pocket65_atm.pdb_2e9u.pdb	AF-P22455-F1-model_v4_out_pocket65_atm	2e9u	0.48302	2.455e-08
AF-P31749-F1-model_v4_out_pocket8_atm.pdb_2brg.pdb	AF-P31749-F1-model_v4_out_pocket8_atm	2brg	0.49139	1.493e-08
AF-P35790-F1-model_v4_out_pocket1_atm.pdb_2brn.pdb	AF-P35790-F1-model_v4_out_pocket1_atm	2brn	0.40801	4.447e-06
AF-Q6P2M8-F1-model_v4_out_pocket31_atm.pdb_2bro.pdb	AF-Q6P2M8-F1-model_v4_out_pocket31_atm	2bro	0.46846	9.736e-06
AF-P23443-F1-model_v4_out_pocket1_atm.pdb_1nvs.pdb	AF-P23443-F1-model_v4_out_pocket1_atm	1nvs	0.53452	4.746e-10
AF-Q02156-F1-model_v4_out_pocket56_atm.pdb_2wmu.pdb	AF-Q02156-F1-model_v4_out_pocket56_atm	2wmu	0.49847	4.866e-07
AF-Q9UK32-F1-model_v4_out_pocket38_atm.pdb_2brn.pdb	AF-Q9UK32-F1-model_v4_out_pocket38_atm	2brn	0.38396	5.674e-06
AF-P50750-F1-model_v4_out_pocket1_atm.pdb_2brb.pdb	AF-P50750-F1-model_v4_out_pocket1_atm	2brb	0.45597	6.05e-08
AF-Q13464-F1-model_v4_out_pocket46_atm.pdb_2bro.pdb	AF-Q13464-F1-model_v4_out_pocket46_atm	2bro	0.51607	2.163e-09
AF-P27361-F1-model_v4_out_pocket12_atm.pdb_2c3l.pdb	AF-P27361-F1-model_v4_out_pocket12_atm	2c3l	0.45097	1.136e-06
AF-P53778-F1-model_v4_out_pocket14_atm.pdb_2brn.pdb	AF-P53778-F1-model_v4_out_pocket14_atm	2brn	0.38444	7.65e-07
AF-P37173-F1-model_v4_out_pocket7_atm.pdb_2br1.pdb	AF-P37173-F1-model_v4_out_pocket7_atm	2br1	0.52425	8.786e-09
AF-Q8WU08-F1-model_v4_out_pocket1_atm.pdb_2e9u.pdb	AF-Q8WU08-F1-model_v4_out_pocket1_atm	2e9u	0.48763	1.538e-08
AF-P15056-F1-model_v4_out_pocket1_atm.pdb_2ywp.pdb	AF-P15056-F1-model_v4_out_pocket1_atm	2ywp	0.3706	2.208e-07
AF-Q9H8X2-F1-model_v4_out_pocket1_atm.pdb_2c3k.pdb	AF-Q9H8X2-F1-model_v4_out_pocket1_atm	2c3k	0.38912	3.004e-05
AF-Q6IEE7-F1-model_v4_out_pocket8_atm.pdb_2brm.pdb	AF-Q6IEE7-F1-model_v4_out_pocket8_atm	2brm	0.30756	9.173e-05
AF-Q8NE63-F1-model_v4_out_pocket8_atm.pdb_2brg.pdb	AF-Q8NE63-F1-model_v4_out_pocket8_atm	2brg	0.47745	3.87e-10
AF-P23443-F1-model_v4_out_pocket1_atm.pdb_2c3j.pdb	AF-P23443-F1-model_v4_out_pocket1_atm	2c3j	0.51438	6.41e-09
AF-Q99640-F1-model_v4_out_pocket19_atm.pdb_2ayp.pdb	AF-Q99640-F1-model_v4_out_pocket19_atm	2ayp	0.4258	1.154e-07
AF-P07949-F1-model_v4_out_pocket57_atm.pdb_2brb.pdb	AF-P07949-F1-model_v4_out_pocket57_atm	2brb	0.48983	1.126e-10
AF-O94768-F1-model_v4_out_pocket2_atm.pdb_2qhn.pdb	AF-O94768-F1-model_v4_out_pocket2_atm	2qhn	0.56396	8.835e-12
AF-Q9UK32-F1-model_v4_out_pocket38_atm.pdb_2ywp.pdb	AF-Q9UK32-F1-model_v4_out_pocket38_atm	2ywp	0.3746	1.799e-06
AF-P23458-F1-model_v4_out_pocket32_atm.pdb_1nvs.pdb	AF-P23458-F1-model_v4_out_pocket32_atm	1nvs	0.46813	2.396e-06
AF-Q13705-F1-model_v4_out_pocket10_atm.pdb_2wmu.pdb	AF-Q13705-F1-model_v4_out_pocket10_atm	2wmu	0.52737	1.924e-07
[truncated: 60,079 more rows]
