# Supplementary material for: Proteome-Wide Identification and Comparison of Drug Pockets for Discovering New Drug Indications and Side Effects
Source: Molecules. 2025 Jan 10;30(2):260. doi: 10.3390/molecules30020260 (PMC11767986; doi:10.3390/molecules30020260)
Supplement: Supplementary file 1 [file molecules-30-00260-s001.zip › Table S6.xlsx]

## Sheet: Table S6
Table S6. Comparison of Top N accuracy between the two target prediction methods
Method	Database	Top 10 accuracy	Top 30 accuracy	Top 50 accuracy	Top 100 accuracy
Repositioned by pocket similarity	ChEMBL	0.1532	0.2297	0.2703	0.4032
	BindingDB	0.1185	0.1672	0.216	0.3415
ReduMixDTI	ChEMBL	0.0788	0.1441	0.2185	0.3761
	BindingDB	0.0383	0.1289	0.1951	0.3066
Top N accuracy: The the proportion of tested compounds whose any true target is correctly predicted within the top N ranked targets.
